# Supplementary material for: Metabolomics Analyses Provide Insights Into Nutritional Value and Abiotic Stress Tolerance in Halophyte Halogeton glomeratus
Source: Front Plant Sci. 2021 Jul 5;12:703255. doi: 10.3389/fpls.2021.703255 (PMC8287573; doi:10.3389/fpls.2021.703255)
Supplement: Supplementary Table 1 — Summary of all metabolites detected in H. glomeratus. [file Table_1.XLSX]

## Sheet: all.exp.POS
name	mz	rt	rtmin	MS2_name	MS1_name	identify.pvalue	ppm	formula	MS_type	Root-1	Root-2	Root-3	Root-4	Root-5	Root-6	Stem-1	Stem-2	Stem-3	Stem-4	Stem-5	Stem-6	Leaf-1	Leaf-2	Leaf-3	Leaf-4	Leaf-5	Leaf-6	Seed-1	Seed-2	Seed-3	Seed-4	Seed-5	Seed-6	QC1	QC2	QC3	QC4	QC5	Class	CAS	HMDB	C_ID	Pathway	KEGG_B_class	KEGG_A_class
POS_M81T703	81.07	703.25	11.72	--	Pyrimidine	--	5.30618	C4H4N2	MS1	1.40157e+07	1.62638e+07	1.41123e+07	1.68645e+07	1.59281e+07	1.63906e+07	3.21441e+07	3.32455e+07	2.61488e+07	4.83353e+07	3.59879e+07	3.25718e+07	4.00873e+06	5.31685e+06	897591	6.88885e+06	1.08297e+06	1.57879e+06	4.67023e+06	5.2082e+06	5.78651e+06	625949	5.2952e+06	4.7146e+06	1.73826e+07	1.44672e+07	1.17007e+07	1.56774e+07	1.33661e+07	Diazines	25247-63-6	HMDB0003361	-	-	-	-
POS_M81T676	81.0697	676.41	11.27	--	--	--	--	--	--	656190	1.16043e+06	1.42294e+06	5.8003e+06	1.05207e+06	1.31227e+06	2.46605e+07	3.02929e+07	2.4366e+07	2.86755e+07	2.29804e+07	2.03673e+07	1.03198e+07	1.26502e+07	9.21761e+06	1.20176e+07	1.01723e+07	1.01027e+07	6.61517e+06	5.64775e+06	860345	932137	5.51155e+06	1.0951e+06	1.06707e+07	1.86942e+07	1.34289e+07	1.74594e+07	1.41009e+07	--	--	--	-	-	-	-
POS_M82T74	82.0143	73.5059	1.23	--	--	--	--	--	--	1.24743e+09	1.40352e+09	1.3257e+09	1.31373e+09	1.46897e+09	1.58566e+09	8.90086e+08	9.58162e+08	9.41195e+08	8.13031e+08	8.56253e+08	9.38084e+08	6.8133e+08	6.15749e+08	5.81437e+08	6.3632e+08	7.01525e+08	6.02241e+08	1.52542e+08	1.35984e+08	1.59693e+08	1.61543e+08	1.57743e+08	1.5049e+08	7.1047e+08	7.67115e+08	7.93847e+08	7.17355e+08	7.78181e+08	--	--	--	-	-	-	-
POS_M83T74_1	82.5375	73.5059	1.23	--	--	--	--	--	--	6.29273e+09	6.54571e+09	6.39139e+09	6.12933e+09	6.49658e+09	6.64563e+09	4.3396e+09	4.22787e+09	4.14198e+09	3.82772e+09	4.0054e+09	4.22623e+09	2.71831e+09	2.87454e+09	2.4806e+09	2.94511e+09	3.06854e+09	2.68976e+09	6.28708e+08	5.15989e+08	6.64511e+08	5.8849e+08	6.17801e+08	5.77542e+08	3.6086e+09	3.89099e+09	3.70827e+09	3.59278e+09	3.5207e+09	--	--	--	-	-	-	-
POS_M83T85	82.9454	84.7511	1.41	--	--	--	--	--	--	2.11028e+07	2.4207e+07	2.19849e+07	2.17461e+07	2.46852e+07	5.24666e+06	1.43e+07	6.40729e+07	1.6194e+07	5.86533e+07	1.44046e+07	1.63963e+07	1.11462e+07	1.2851e+07	1.39899e+07	1.37758e+07	1.47105e+07	1.7016e+07	2.3218e+07	2.37542e+07	2.0487e+07	2.24054e+07	2.12885e+07	2.21321e+07	3.24521e+07	3.71946e+07	3.08348e+07	3.48262e+07	3.07436e+07	--	--	--	-	-	-	-
POS_M83T74_2	83.015	73.5268	1.23	--	--	--	--	--	--	1.57415e+08	1.84536e+08	1.61041e+08	1.68673e+08	1.79503e+08	1.89399e+08	1.13989e+08	1.19e+08	1.16455e+08	1.03145e+08	1.05771e+08	1.16384e+08	8.65052e+07	7.33873e+07	7.69376e+07	7.50304e+07	9.12281e+07	7.59338e+07	1.83617e+07	1.70026e+07	1.92418e+06	2.02192e+07	2.01502e+07	2.24407e+07	8.39143e+07	9.41615e+07	1.03436e+08	9.13363e+07	1.29686e+08	--	--	--	-	-	-	-
POS_M83T74_3	83.0386	73.5268	1.23	--	--	--	--	--	--	1.24433e+09	1.1064e+09	1.0655e+09	1.30158e+09	1.29867e+09	1.16841e+09	8.4238e+08	8.95808e+08	8.35307e+08	6.4064e+08	7.8355e+08	7.4579e+08	5.39752e+08	5.6523e+08	4.50453e+08	5.63738e+08	6.31907e+08	5.45847e+08	1.25189e+08	1.09123e+08	1.36099e+08	1.09028e+08	1.20657e+08	1.17625e+08	6.27518e+08	6.77144e+08	7.19468e+08	7.34843e+08	7.1633e+08	--	--	--	-	-	-	-
POS_M83T35	83.0495	35.0304	0.58	--	--	--	--	--	--	2.14181e+07	1.84589e+07	2.98065e+07	2.5854e+07	1.91159e+07	1.98865e+07	2.03821e+07	2.45343e+07	2.03765e+07	1.42671e+07	1.48897e+07	2.77888e+07	1.81542e+07	2.31029e+07	3.53444e+07	1.67496e+07	1.84187e+07	1.40154e+07	1.89928e+07	1.35066e+07	1.48461e+07	3.19308e+07	1.5723e+07	1.85127e+07	1.58781e+07	4.36618e+06	2.02315e+07	1.25952e+07	1.26863e+07	--	--	--	-	-	-	-
POS_M83T784	83.0607	783.757	13.06	--	--	--	--	--	--	4.95379e+08	4.893e+08	4.02625e+09	8.10382e+08	6.6794e+08	5.25089e+08	6.62932e+08	7.91668e+08	6.35608e+08	8.77631e+08	6.36298e+08	6.42935e+08	5.88324e+08	1.0217e+09	7.31398e+08	6.3318e+08	1.23113e+09	7.90262e+08	9.43447e+08	5.24494e+08	4.90065e+08	6.53573e+08	7.83949e+08	7.72877e+08	1.39354e+09	8.68986e+08	7.74037e+08	5.65469e+08	5.1835e+08	--	--	--	-	-	-	-
POS_M83T837	83.0607	836.881	13.95	--	--	--	--	--	--	3.32356e+08	1.00636e+08	6.0044e+08	4.76428e+08	9.25892e+07	4.65888e+08	5.06279e+08	5.32767e+08	6.41308e+08	4.64856e+08	8.71504e+07	2.88742e+08	4.70008e+08	1.83976e+09	3.65793e+08	1.11501e+08	1.0973e+09	2.76941e+08	8.96756e+07	2.1524e+09	4.45931e+08	1.43327e+09	4.34202e+08	4.3466e+08	1.40852e+08	4.89495e+08	6.25342e+08	3.84432e+08	4.62138e+08	--	--	--	-	-	-	-
POS_M83T676	83.0608	676.434	11.27	--	--	--	--	--	--	9.89662e+07	4.32996e+08	3.52814e+08	1.14923e+08	9.88199e+07	6.89627e+08	4.64533e+08	4.38569e+08	8.10706e+08	4.4373e+08	8.69079e+08	4.1929e+08	4.05969e+08	6.10208e+08	1.08852e+08	4.37633e+08	5.32686e+08	7.07488e+08	9.23781e+07	3.11012e+08	9.50911e+07	9.6011e+07	2.48941e+08	4.37002e+08	5.1153e+08	2.32829e+08	9.85972e+07	4.01111e+08	4.79721e+08	--	--	--	-	-	-	-
POS_M83T623	83.0607	623.277	10.39	--	--	--	--	--	--	8.04004e+07	4.76743e+08	4.20318e+08	4.30153e+08	3.15574e+08	5.86401e+08	3.28914e+08	7.9965e+08	7.26972e+07	8.01742e+07	3.79663e+08	2.44659e+08	3.03469e+08	7.25517e+07	7.13652e+07	7.49776e+07	6.52784e+08	2.51842e+08	3.31876e+08	7.2432e+07	7.46039e+07	3.01671e+08	2.5171e+08	7.34031e+07	7.46313e+07	3.65431e+08	3.84898e+08	3.17088e+08	3.17303e+08	--	--	--	-	-	-	-
POS_M83T541	83.0609	541.399	9.02	--	--	--	--	--	--	7.1747e+07	3.81719e+08	2.72309e+08	7.36033e+07	7.19703e+07	2.46197e+08	1.32519e+09	1.12139e+09	2.73227e+08	4.10346e+08	3.33195e+08	4.97899e+08	1.97796e+08	7.4852e+07	2.32291e+08	7.50089e+08	2.22197e+08	3.17032e+08	2.33377e+08	7.91186e+08	6.91201e+07	1.86144e+08	6.72313e+07	6.76059e+07	2.87894e+08	2.58045e+08	2.67193e+08	4.38047e+08	2.565e+08	--	--	--	-	-	-	-
POS_M83T694	83.0608	693.697	11.56	--	--	--	--	--	--	3.10533e+08	4.81885e+08	4.0716e+08	1.00542e+08	9.08559e+07	9.09554e+07	3.89844e+08	4.63506e+08	7.50196e+07	4.38722e+08	4.74833e+08	7.33518e+07	3.23289e+08	4.42408e+08	3.68264e+08	3.78815e+08	4.12442e+08	8.05653e+07	2.73334e+08	4.25806e+08	4.71225e+08	9.11525e+07	3.1469e+08	4.28604e+08	2.654e+08	4.03311e+08	7.6987e+07	2.37484e+08	4.50333e+08	--	--	--	-	-	-	-
POS_M83T708	83.0608	708.378	11.81	--	--	--	--	--	--	7.31376e+07	3.34842e+08	3.08523e+08	9.04268e+07	3.13232e+08	1.34862e+09	8.20589e+07	5.05308e+08	6.96502e+07	3.24891e+08	6.09503e+08	3.0082e+08	7.44258e+07	7.50188e+07	4.9676e+08	8.86462e+07	8.51314e+07	8.38807e+07	3.8036e+08	4.33453e+08	9.78224e+08	5.57159e+08	3.83282e+08	4.99069e+08	3.22246e+08	3.9153e+08	6.47819e+07	4.11877e+08	2.97826e+08	--	--	--	-	-	-	-
POS_M83T703	83.0608	702.813	11.71	--	--	--	--	--	--	4.40634e+08	2.62026e+08	5.5525e+08	1.38261e+09	9.67629e+07	9.99856e+07	4.9582e+08	3.04161e+08	3.03018e+08	2.44897e+08	8.97787e+07	3.43123e+08	4.43181e+08	4.00243e+08	8.0594e+07	3.38381e+08	5.35854e+08	6.02851e+08	3.32883e+08	9.45167e+07	9.87018e+07	7.95711e+07	9.33443e+07	8.95393e+07	3.14828e+08	7.76205e+07	8.80943e+07	2.66601e+08	3.42509e+08	--	--	--	-	-	-	-
POS_M83T659	83.0608	659.067	10.98	--	--	--	--	--	--	1.06596e+09	3.94376e+08	3.06046e+08	3.09532e+08	4.03548e+08	5.23889e+08	4.10473e+08	3.79135e+08	8.13321e+07	5.15481e+08	7.95049e+07	4.48048e+08	4.33034e+08	8.22153e+07	2.91058e+08	3.37969e+08	3.91694e+08	3.30325e+08	8.19533e+07	3.21411e+08	2.90409e+08	4.45447e+08	2.79753e+08	6.81558e+08	3.64108e+08	2.70726e+08	7.24362e+07	3.9968e+08	2.52347e+08	--	--	--	-	-	-	-
POS_M83T401	83.0608	400.846	6.68	--	--	--	--	--	--	2.96003e+07	3.67261e+07	1.39213e+08	9.2446e+07	3.22324e+07	2.51477e+08	2.82719e+07	9.21972e+07	2.7012e+07	1.44697e+08	2.8373e+07	1.60018e+08	9.37521e+07	2.88319e+07	4.05416e+08	4.32158e+08	3.41736e+07	2.89209e+07	1.41711e+08	1.03529e+08	2.16559e+08	3.29575e+07	1.33081e+08	3.12593e+07	8.31052e+07	2.92844e+07	9.16414e+07	1.00285e+08	2.49368e+07	--	--	--	-	-	-	-
POS_M83T767	83.0608	766.72	12.78	--	--	--	--	--	--	6.77571e+08	3.78125e+08	1.70087e+08	1.25803e+09	1.63683e+08	8.69073e+08	4.71923e+08	8.7342e+08	5.28483e+08	1.4501e+08	9.14492e+08	7.66412e+08	4.57856e+08	6.29324e+08	5.98396e+08	4.00246e+08	1.57655e+08	5.37234e+08	3.80248e+08	4.46478e+08	8.30593e+08	4.37819e+08	8.34217e+08	7.024e+08	6.28577e+08	5.65495e+08	8.29211e+08	4.88752e+08	5.12579e+08	--	--	--	-	-	-	-
POS_M83T532	83.0607	531.925	8.87	--	--	--	--	--	--	1.71981e+08	2.36776e+08	2.24424e+08	3.73476e+08	4.66097e+07	5.366e+07	4.8519e+07	4.76361e+07	4.84116e+07	1.5483e+08	1.82187e+08	4.44707e+07	4.65183e+07	4.99406e+07	4.33158e+07	4.7205e+07	4.79815e+07	5.37695e+07	3.2185e+08	4.66872e+07	3.92241e+08	2.08801e+08	2.24723e+08	1.97689e+08	1.79158e+08	2.13977e+08	2.14502e+08	4.0137e+07	1.67326e+08	--	--	--	-	-	-	-
POS_M83T564	83.0607	564.04	9.4	--	--	--	--	--	--	6.93402e+07	7.00015e+08	3.12871e+08	3.50742e+08	2.55722e+08	6.81228e+07	6.89064e+07	2.10161e+08	2.05797e+08	5.76851e+07	2.13462e+08	2.63807e+08	5.36925e+08	1.70507e+08	2.26643e+08	5.75478e+07	5.67719e+07	6.24446e+08	6.28986e+07	6.37459e+07	4.16571e+08	3.28815e+08	2.35929e+08	6.74657e+07	3.75274e+08	1.97737e+08	2.38587e+08	2.00907e+08	2.11939e+08	--	--	--	-	-	-	-
POS_M83T825	83.0608	825.337	13.76	--	--	--	--	--	--	1.03395e+09	2.14306e+09	6.86141e+08	8.90378e+08	8.64076e+08	5.50617e+08	4.20268e+08	5.86016e+08	1.42214e+08	5.04389e+08	1.48638e+09	1.33778e+08	7.2217e+08	1.49628e+08	1.61473e+08	2.30444e+09	1.4345e+08	7.42043e+08	9.8744e+08	1.32239e+08	1.37801e+08	1.3452e+08	5.56975e+08	5.46143e+08	5.49144e+08	1.3481e+08	4.56194e+08	5.71904e+08	1.42743e+08	--	--	--	-	-	-	-
POS_M83T704	83.0856	703.657	11.73	--	--	--	--	--	--	4.75701e+06	9.7674e+07	6.13347e+06	8.62279e+07	9.6881e+07	9.958e+07	9.54482e+06	1.32446e+07	9.67864e+06	1.03758e+07	7.55207e+06	1.2894e+07	1.64805e+06	8.96369e+07	8.63608e+07	8.18486e+07	8.54766e+07	8.28706e+07	8.26662e+07	8.20501e+07	8.76639e+07	9.33789e+07	8.23146e+07	3.97427e+06	5.78723e+06	3.88018e+06	4.8993e+06	7.18318e+06	6.22584e+06	--	--	--	-	-	-	-
POS_M84T74_1	83.5363	73.5493	1.23	--	--	--	--	--	--	1.0941e+09	1.17717e+09	1.2017e+09	1.12963e+09	1.2326e+09	1.25405e+09	7.81177e+08	7.95461e+08	7.40419e+08	7.075e+08	7.40728e+08	7.96617e+08	4.99103e+08	5.14212e+08	4.64239e+08	5.12952e+08	5.65962e+08	5.25353e+08	1.23365e+08	9.17195e+07	1.23208e+08	1.08757e+08	1.1199e+08	6.24527e+06	6.51688e+08	6.9359e+08	6.69579e+08	6.69857e+08	1.69983e+08	--	--	--	-	-	-	-
POS_M84T73	84.0118	73.4263	1.22	--	--	--	--	--	--	1.82865e+08	2.21285e+08	2.06892e+08	1.75021e+08	2.06998e+08	2.19821e+08	1.39147e+08	1.48573e+08	1.33974e+08	1.15558e+08	7.58035e+07	1.47067e+08	9.92913e+07	9.89575e+07	2.34178e+07	9.09369e+07	9.98892e+07	8.73294e+07	2.40666e+07	2.14898e+07	2.37742e+07	2.47323e+07	2.49647e+07	7.68895e+06	1.05431e+08	1.05996e+08	1.20421e+08	1.06616e+08	2.78251e+07	--	--	--	-	-	-	-
POS_M84T74_2	84.038	73.5059	1.23	--	--	--	--	--	--	1.29099e+07	8.72152e+07	8.14938e+07	8.00826e+07	9.04972e+07	8.0255e+07	3.4588e+07	3.64923e+07	5.11488e+07	5.48535e+07	3.02533e+07	5.94629e+07	3.38966e+07	2.5813e+07	2.32531e+07	3.46955e+07	2.59794e+07	1.82374e+07	7.61671e+06	6.90591e+06	8.20064e+06	6.98066e+06	6.60164e+06	7.68895e+06	4.36556e+06	4.51904e+07	2.98681e+07	3.82778e+07	2.7934e+07	--	--	--	-	-	-	-
POS_M84T838	84.0639	837.702	13.96	--	--	--	--	--	--	464.001	3.01505e+07	1.84677e+07	5.30251e+07	464.001	2.51769e+07	2.48467e+07	464.001	3.43869e+07	2.89544e+07	1.64248e+07	1.55116e+07	3.06371e+07	1.58987e+07	2.44343e+07	464.001	464.001	464.001	464.001	5.34482e+07	464.001	2.91133e+07	2.61265e+07	4.37016e+07	1.62584e+07	3.76673e+07	2.28253e+07	1.79363e+07	4.33897e+07	--	--	--	-	-	-	-
POS_M84T765	84.0639	765.019	12.75	--	--	--	--	--	--	7.74419e+06	4.17231e+07	9.44455e+06	9.21931e+06	4.62307e+07	4.25848e+07	8.04506e+07	9.35439e+06	3.48841e+07	7.75271e+06	3.63918e+07	3.46818e+07	7.80921e+06	3.53207e+07	3.64617e+07	4.57839e+07	1.55521e+07	8.81294e+06	7.11682e+06	3.67747e+07	7.86338e+06	2.4328e+07	3.78098e+07	6.53147e+07	3.55578e+07	5.16567e+07	2.92264e+07	2.7407e+07	7.46167e+06	--	--	--	-	-	-	-
POS_M84T728	84.0639	727.518	12.13	--	--	--	--	--	--	2.89786e+07	6.40792e+06	2.42023e+06	6.07566e+06	2.46087e+07	6.29283e+06	4.58129e+07	6.58841e+06	3.04598e+07	5.70715e+06	6.23542e+06	1.94485e+07	2.67984e+07	5.53985e+06	1.86082e+07	3.56818e+07	2.55191e+07	6.69036e+06	5.4323e+06	2.81303e+07	6.01177e+06	6.64776e+06	2.11768e+07	2.48609e+07	2.84339e+07	3.45236e+07	4.89121e+06	3.23977e+07	2.80309e+07	--	--	--	-	-	-	-
POS_M84T35_2	84.0812	35.0304	0.58	--	--	--	--	--	--	6.6175e+06	6.22848e+06	2.74529e+07	2.92448e+07	2.11082e+07	2.83049e+07	3.29468e+07	1.82571e+07	2.11087e+07	2.08725e+07	6.30018e+06	2.17959e+07	3.03837e+07	2.47541e+07	3.79005e+07	2.69655e+07	2.17181e+07	3.02494e+07	2.64663e+07	2.0813e+07	2.27993e+07	2.43108e+07	2.74195e+07	2.84751e+07	1.82029e+07	2.44065e+07	2.03321e+07	2.42369e+07	5.86453e+07	--	--	--	-	-	-	-
POS_M85T34	85.0287	33.8638	0.56	--	4-Hydroxy-2-butenoic acid gamma-lactone	--	1.36368	C4H4O2	MS1	3.45069e+07	2.76485e+07	3.30029e+07	2.79651e+07	2.97904e+07	3.40727e+07	2.66468e+07	2.92233e+07	3.55671e+07	2.83195e+07	3.81363e+07	3.99304e+07	3.91428e+07	3.73211e+07	3.80157e+07	3.67246e+07	4.01907e+07	3.45632e+07	4.06379e+07	3.00144e+07	2.87774e+07	2.79046e+07	2.52984e+07	2.73674e+07	1.44047e+07	2.53953e+07	2.55289e+07	2.3891e+07	4.60498e+07	Dihydrofurans	497-23-4	HMDB0032330	-	-	-	-
POS_M85T96	85.0289	96.3769	1.61	Acetoacetic acid	--	1.27e-31	0.175738	C4H6O3	MS2	5.95105e+08	5.70907e+08	5.77764e+08	5.65368e+08	5.86672e+08	5.80722e+08	1.86061e+08	2.06106e+08	1.92285e+08	2.03926e+08	1.86648e+08	2.33783e+08	4.62345e+07	1.04848e+08	1.09376e+07	1.13828e+08	4.02545e+07	4.21989e+07	3.5125e+08	3.55292e+08	4.19929e+08	3.49941e+08	3.58932e+08	3.46488e+08	2.45719e+08	2.19327e+08	2.52934e+08	2.49262e+08	4.00004e+08	Keto acids and derivatives	541-50-4	HMDB0000060	C00164	ko01100//Metabolic pathways;ko01120//Microbial metabolism in diverse environments;ko00350//Tyrosine metabolism;ko00310//Lysine degradation;ko00650//Butanoate metabolism;ko00280//Valine, leucine and isoleucine degradation;ko00640//Propanoate metabolism;ko00072//Synthesis and degradation of ketone bodies	Amino acid metabolism;Carbohydrate metabolism;Global and overview maps;Lipid metabolism	Metabolism
POS_M85T35_1	85.0481	35.0296	0.58	--	--	--	--	--	--	4.25519e+06	4.62286e+06	5.28077e+06	6.49258e+06	6.4923e+06	4.80879e+06	3.81802e+06	5.55932e+06	6.16166e+06	6.88246e+06	5.91307e+06	7.25095e+06	7.74748e+06	6.96051e+06	4.77721e+06	5.2045e+06	6.89428e+06	4.96041e+06	5.8204e+06	3.66119e+06	4.49103e+06	3.42538e+06	7.22436e+06	2.89771e+06	4.12081e+06	7.55906e+06	2.72679e+06	4.43393e+06	7.13937e+06	--	--	--	-	-	-	-
POS_M85T35_2	85.0651	34.9825	0.58	--	--	--	--	--	--	1.02062e+06	2.98366e+06	2.82284e+06	4.33264e+06	3.77419e+06	3.49297e+06	4.37402e+06	4.70543e+06	2.19582e+06	3.22858e+06	1.84714e+06	1.66211e+06	7.50668e+06	1.73085e+06	1.18176e+06	2.63708e+06	5.87036e+06	738185	3.05302e+06	3.12906e+06	2.83965e+06	772225	2.14134e+06	3.14578e+06	3.1825e+06	3.05041e+06	3.59518e+06	715635	3.69422e+06	--	--	--	-	-	-	-
POS_M86T90	86.0604	89.6449	1.49	--	--	--	--	--	--	3.1975e+08	3.33933e+08	3.13635e+08	2.7886e+08	3.32569e+08	2.54455e+08	8.55024e+07	7.37802e+07	9.42381e+07	7.10555e+07	6.72791e+07	8.71041e+07	2.0504e+08	2.11615e+08	2.18548e+08	2.25145e+08	2.16563e+08	2.03245e+08	2.06218e+07	2.16489e+07	2.45557e+07	3.08397e+07	2.19699e+07	2.10404e+07	1.12927e+08	1.10757e+08	9.32355e+07	1.75621e+08	1.68602e+08	--	--	--	-	-	-	-
POS_M86T225	86.0604	225	3.75	--	--	--	--	--	--	4.47881e+08	5.16848e+08	5.27604e+08	5.02014e+08	5.62473e+07	5.2956e+08	1.69559e+08	2.24617e+08	2.10754e+08	1.58494e+08	2.09718e+08	2.03674e+08	7.55387e+07	4.30064e+07	4.70446e+07	4.45684e+07	5.55334e+07	8.70467e+07	1.90687e+08	1.92764e+08	1.8659e+08	1.88402e+08	1.94421e+08	1.98229e+08	8.07339e+07	8.74713e+07	7.69839e+07	8.78051e+07	6.46333e+07	--	--	--	-	-	-	-
POS_M86T212	86.0968	212.202	3.54	--	--	--	--	--	--	2.40075e+09	2.845e+09	2.79901e+09	2.55719e+09	2.83944e+09	2.85687e+09	1.57055e+09	1.67496e+09	1.64554e+09	1.57766e+09	1.67478e+09	1.57585e+09	1.18382e+09	1.17911e+09	1.18942e+09	1.11779e+09	1.12022e+09	1.23609e+09	1.48744e+09	1.45902e+09	1.33637e+09	1.44058e+09	1.57358e+09	1.49448e+09	1.49009e+09	1.78252e+09	1.62341e+09	1.69616e+09	1.69272e+09	--	--	--	-	-	-	-
POS_M86T233	86.0968	233.478	3.89	Piperidine	--	8.9e-14	4.7992	C5H11N	MS2	2.41056e+09	2.88641e+09	2.67261e+09	2.86801e+09	2.75637e+09	2.83662e+09	1.04096e+09	1.09379e+09	1.01833e+09	9.75528e+08	1.09193e+09	1.06323e+09	1.18735e+09	1.20677e+09	1.20217e+09	1.10754e+09	1.15734e+09	1.15545e+09	1.60089e+09	1.59971e+09	1.59555e+09	1.64688e+09	1.69059e+09	1.637e+09	1.47404e+09	1.53692e+09	1.4676e+09	1.54765e+09	1.59183e+09	Piperidines	110-89-4	HMDB0034301	C01746	ko00960//Tropane, piperidine and pyridine alkaloid biosynthesis	Biosynthesis of other secondary metabolites	Metabolism
POS_M86T447	86.0963	446.859	7.45	--	--	--	--	--	--	4.9261e+06	1.83622e+07	1.90106e+07	2.14418e+07	1.99549e+07	5.09967e+07	1.74972e+07	1.60568e+07	2.03794e+07	1.60533e+07	1.5e+07	1.56142e+07	1.57831e+07	1.61807e+07	2.02582e+07	1.50698e+07	1.53923e+07	1.76726e+07	2.55994e+06	2.88499e+06	2.9437e+06	2.60499e+06	2.39461e+06	2.34834e+06	1.98892e+07	1.34918e+07	1.46962e+07	1.34469e+07	3.27699e+06	--	--	--	-	-	-	-
POS_M87T74	86.9927	73.5159	1.23	--	--	--	--	--	--	6.5652e+08	7.2539e+08	7.29647e+08	7.55631e+08	7.22289e+08	7.85256e+08	4.64104e+08	5.37994e+08	4.86213e+08	4.42389e+08	4.7723e+08	5.12149e+08	3.60297e+08	3.50733e+08	3.50969e+08	3.52922e+08	3.65973e+08	3.29885e+08	7.58576e+07	7.535e+07	8.58373e+07	8.72214e+07	8.18373e+07	8.14217e+07	4.11744e+08	4.3124e+08	4.37953e+08	4.02538e+08	4.31265e+08	--	--	--	-	-	-	-
POS_M87T157	87.0079	157.327	2.62	--	--	--	--	--	--	1.08806e+07	1.20789e+07	1.18259e+07	1.40974e+07	1.45863e+07	1.2582e+07	2.11307e+07	2.41849e+07	3.20308e+07	2.2234e+07	2.36948e+07	2.26921e+07	1.05919e+07	9.51948e+06	1.04308e+07	1.04696e+07	9.25228e+06	1.05482e+07	6.28056e+06	5.95358e+06	6.39954e+06	6.06576e+06	6.72775e+06	6.00619e+06	1.07143e+07	1.21296e+07	9.81635e+06	9.56811e+06	1.31148e+07	--	--	--	-	-	-	-
POS_M87T34	87.0443	33.8536	0.56	Diacetyl	--	2.25e-06	2.38924	C4H6O2	MS2	2.65931e+07	2.66319e+07	2.58057e+07	3.2766e+07	2.53285e+07	2.99569e+07	3.2885e+07	1.86237e+07	2.50526e+07	2.59231e+07	2.06915e+07	1.94407e+07	2.59667e+07	3.12421e+07	2.72367e+07	3.03125e+07	3.69222e+07	2.97883e+07	2.65925e+07	3.10816e+07	3.16507e+07	3.22725e+07	2.78717e+07	3.00844e+07	1.23705e+07	1.95144e+07	2.47546e+07	2.23083e+07	2.89813e+07	Organooxygen compounds	431-03-8	HMDB0003407	C00741	ko00650//Butanoate metabolism	Carbohydrate metabolism	Metabolism
POS_M87T91	87.0445	90.5558	1.51	--	--	--	--	--	--	3.50802e+08	3.5589e+08	3.6402e+08	3.13517e+08	3.59568e+08	2.92628e+08	9.6855e+07	1.01094e+08	8.23773e+07	1.42297e+08	9.54393e+07	1.06316e+08	2.22967e+08	2.39219e+08	2.08035e+08	2.25018e+08	2.47962e+08	2.62836e+08	1.5778e+07	1.67923e+07	1.2184e+07	6.24875e+07	1.00994e+08	1.44513e+07	1.7555e+08	1.1774e+08	1.12627e+08	1.73372e+08	1.17208e+08	--	--	--	-	-	-	-
POS_M87T180	87.0444	179.548	2.99	(R)-3-Hydroxybutyric acid	--	1.37e-09	0.161164	C4H8O3	MS2	1.26067e+07	4.60987e+07	1.01767e+07	1.22325e+07	1.04145e+07	1.04573e+07	9.50194e+06	3.51972e+07	8.08757e+06	2.74611e+07	3.035e+07	3.308e+07	5.11755e+07	5.0683e+07	5.87952e+07	7.75268e+07	6.22612e+07	9.06828e+07	1.37325e+08	1.18247e+08	1.10344e+08	1.19134e+08	1.21738e+08	1.11183e+08	1.15552e+08	5.46432e+07	5.71549e+07	5.49921e+07	5.8675e+07	Hydroxy acids and derivatives	625-72-9	HMDB0000011	C01089	ko01100//Metabolic pathways;ko00650//Butanoate metabolism;ko00072//Synthesis and degradation of ketone bodies	Carbohydrate metabolism;Global and overview maps;Lipid metabolism	Metabolism
POS_M87T212	87.1002	212.253	3.54	--	--	--	--	--	--	1.41406e+08	1.76106e+08	1.63432e+08	1.56974e+08	1.7016e+08	1.64658e+08	9.60492e+07	9.91698e+07	9.63798e+07	9.84309e+07	1.00661e+08	9.259e+07	7.06221e+07	6.63491e+07	7.01313e+07	6.81175e+07	6.41006e+07	7.20121e+07	8.70695e+07	8.85143e+07	7.74598e+07	8.62169e+07	9.25313e+07	8.99398e+07	8.63278e+07	1.09936e+08	9.85628e+07	1.00159e+08	9.81331e+07	--	--	--	-	-	-	-
POS_M87T234	87.1002	233.509	3.89	--	--	--	--	--	--	1.38212e+08	1.67663e+08	1.57197e+08	1.70587e+08	1.67189e+08	1.65929e+08	5.86987e+07	6.30569e+07	6.42276e+07	5.85784e+07	6.17111e+07	6.23611e+07	7.1181e+07	6.71807e+07	7.23074e+07	6.20867e+07	6.73812e+07	6.88174e+07	9.35131e+07	9.37463e+07	9.29243e+07	9.58553e+07	1.00301e+08	9.47965e+07	8.96884e+07	9.21668e+07	9.15518e+07	9.15301e+07	9.11952e+07	--	--	--	-	-	-	-
POS_M88T74	87.9938	73.6326	1.23	--	--	--	--	--	--	2.00742e+07	8.45363e+07	9.24697e+07	8.84253e+07	9.33211e+07	9.04549e+07	6.18545e+07	6.5127e+07	6.1541e+07	5.7874e+07	5.18561e+07	6.34333e+07	4.68404e+07	4.12345e+07	4.19084e+07	4.32423e+07	4.3109e+07	9.88439e+06	5.12281e+06	7.43043e+06	5.65882e+06	4.39414e+06	9.66443e+06	4.06592e+06	4.86732e+07	5.64097e+07	5.20557e+07	4.35419e+07	1.38089e+07	--	--	--	-	-	-	-
POS_M88T685	88.0219	685.491	11.42	--	--	--	--	--	--	3.30436e+06	3.5251e+06	2.908e+06	1.92195e+06	1.64374e+06	2.94539e+06	1.49548e+06	4.1895e+06	3.81548e+06	4.75747e+06	3.52862e+06	3.11536e+06	4.49222e+06	8.08077e+06	7.6174e+06	3.99372e+06	4.7485e+06	3.39131e+06	2.53713e+06	2.70031e+06	2.32003e+06	3.88417e+06	2.24163e+06	1.82981e+06	4.82959e+06	1.23751e+06	3.172e+06	2.76036e+06	3.28245e+06	--	--	--	-	-	-	-
POS_M88T570	88.0219	569.685	9.49	--	--	--	--	--	--	2.02428e+06	2.61106e+06	1.40309e+06	1.68175e+06	3.27246e+06	1.8399e+06	2.40688e+06	1.97685e+06	1.58035e+06	2.43291e+06	2.32502e+06	2.19717e+06	1.9708e+06	1.49922e+06	1.70997e+06	1.65029e+06	2.3318e+06	2.5436e+06	1.24241e+06	2.1719e+06	2.00273e+06	1.73577e+06	1.94505e+06	1.88026e+06	1.42962e+06	1.03814e+06	1.55882e+06	923416	1.46896e+06	--	--	--	-	-	-	-
POS_M88T837	88.0759	836.9	13.95	Butyric acid	--	0.0805941	0.658864	C4H8O2	MS2	6.01853e+08	2.24266e+08	4.05883e+08	4.85459e+08	5.68618e+08	1.45111e+09	8.39159e+08	3.25089e+08	464.001	2.21667e+08	1.29377e+09	4.60645e+08	4.60452e+08	1.01939e+09	7.06868e+08	2.26701e+08	1.44234e+09	3.73974e+08	1.36409e+09	1.35791e+09	464.001	1.08395e+09	2.7926e+08	1.65746e+08	5.55072e+08	4.67907e+08	3.17525e+08	5.8179e+08	2.65186e+08	Fatty Acyls	107-92-6	HMDB0000039	C00246	ko01100//Metabolic pathways;ko00650//Butanoate metabolism	Carbohydrate metabolism;Global and overview maps	Metabolism
POS_M88T811	88.0759	811.415	13.52	--	4-Aminobutyraldehyde	--	1.34899	C4H9NO	MS1	1.01636e+08	1.1006e+08	4.00436e+08	1.05052e+08	4.03262e+08	1.06027e+08	1.18369e+08	3.69669e+08	1.05722e+08	7.77004e+08	1.06404e+08	7.2848e+08	7.24083e+08	1.05833e+08	1.07956e+08	2.91641e+08	1.12971e+08	3.32399e+08	9.84908e+07	1.0211e+08	1.03501e+08	9.60629e+07	3.79302e+08	7.39656e+08	5.34225e+08	2.82701e+08	3.62669e+08	9.16113e+07	4.24686e+08	Organooxygen compounds	4390-05-0	HMDB0001080	C00555	ko01100//Metabolic pathways;ko00330//Arginine and proline metabolism;ko00410//beta-Alanine metabolism	Amino acid metabolism;Global and overview maps;Metabolism of other amino acids	Metabolism
POS_M88T326	88.1125	325.878	5.43	3-Methylbutanamine	--	0.000317678	4.51211	C5H13N	MS2	5.52441e+06	5.09854e+06	5.72189e+06	5.45739e+06	6.26492e+06	5.58132e+06	1.091e+07	9.63604e+06	9.33993e+06	9.04073e+06	8.49959e+06	8.44716e+06	1.20444e+08	1.20999e+08	1.22047e+08	1.18379e+08	1.23612e+08	1.2069e+08	1.67862e+08	1.7388e+08	1.56053e+08	1.64674e+08	1.8349e+08	1.75778e+08	7.5561e+07	7.9545e+07	7.62946e+07	7.10929e+07	7.08751e+07	Organonitrogen compounds	107-85-7	HMDB0031659	-	-	-	-
POS_M89T74	88.9906	73.5638	1.23	--	--	--	--	--	--	9.28141e+07	9.75117e+07	9.56668e+07	1.05341e+08	9.30599e+07	1.12249e+08	6.65022e+07	7.36583e+07	6.25756e+07	6.53261e+07	6.73357e+07	7.70691e+07	4.75237e+07	5.20813e+07	4.97522e+07	4.93638e+07	4.45953e+07	4.66965e+07	9.31813e+06	2.19475e+06	2.53816e+06	1.04554e+07	2.64666e+06	2.50785e+06	5.68577e+07	5.4532e+07	6.02963e+07	6.02597e+07	1.55548e+07	--	--	--	-	-	-	-
POS_M89T600	89.0601	600.459	10.01	--	Isobutyric acid	--	0.0251258	C4H8O2	MS1	5.66828e+06	7.3984e+06	5.7289e+06	5.56917e+06	6.36117e+06	1.88508e+06	6.76766e+06	5.66913e+06	5.40815e+06	5.59732e+06	5.49581e+06	5.14875e+06	6.474e+06	5.0235e+06	3.52034e+06	2.19532e+06	5.60441e+06	4.62988e+06	4.55975e+06	1.81341e+06	4.44145e+06	1.67087e+06	5.45528e+06	5.06762e+06	4.7648e+06	5.88041e+06	4.35528e+06	5.91452e+06	4.92222e+06	Carboxylic acids and derivatives	79-31-2	HMDB0001873	C02632	ko01120//Microbial metabolism in diverse environments;ko01220//Degradation of aromatic compounds	Global and overview maps	Metabolism
POS_M89T578	89.0601	578.205	9.64	--	Isopentanol	--	0.313263	C5H12O	MS1	4.93143e+06	6.23437e+06	5.62786e+06	5.75618e+06	7.9647e+06	2.0284e+06	4.93861e+06	6.83697e+06	4.32527e+06	6.28829e+06	2.2452e+06	5.19533e+06	5.64555e+06	5.85137e+06	5.29328e+06	5.138e+06	4.58774e+06	4.80614e+06	7.31449e+06	6.1817e+06	5.14606e+06	6.59546e+06	1.58452e+06	1.74423e+06	4.85213e+06	4.1181e+06	5.06486e+06	4.10124e+06	4.82753e+06	Organooxygen compounds	123-51-3	HMDB0006007	-	-	-	-
POS_M89T64	89.0599	64.23	1.07	--	L-Alanine	--	0.401741	C3H7NO2	MS1	1.03502e+07	4.28015e+06	1.1514e+07	9.85089e+06	1.09856e+07	4.59469e+06	9.67276e+06	6.68841e+06	7.73592e+06	9.16667e+06	6.84056e+06	2.76757e+06	4.70313e+06	4.04911e+06	2.38243e+06	2.9655e+06	8.58336e+06	2.51508e+06	3.29761e+06	6.62664e+06	2.01206e+06	3.8727e+06	1.91178e+06	1.79395e+06	3.05861e+06	6.80054e+06	6.62719e+06	2.74573e+06	4.4918e+06	Carboxylic acids and derivatives	302-72-7	HMDB0062251	C01401	ko00460//Cyanoamino acid metabolism	Metabolism of other amino acids	Metabolism
POS_M89T37	89.0601	36.6671	0.61	--	Pyruvic acid	--	0.0538702	C3H4O3	MS1	8.63178e+06	6.68152e+06	6.8171e+06	8.79819e+06	4.73307e+06	4.40783e+06	5.6663e+06	6.65089e+06	4.65911e+06	6.39173e+06	4.84026e+06	8.97277e+06	7.1221e+06	4.99114e+06	1.88646e+06	5.02292e+06	4.12437e+06	1.14784e+07	4.35526e+06	1.17519e+07	1.16964e+07	4.22703e+06	4.4771e+06	9.84262e+06	5.47961e+06	6.07248e+06	6.87245e+06	6.21954e+06	3.19856e+06	Keto acids and derivatives	127-17-3	HMDB0000243	C00022	ko01100//Metabolic pathways;ko01110//Biosynthesis of secondary metabolites;ko01120//Microbial metabolism in diverse environments;ko01130//Biosynthesis of antibiotics;ko01230//Biosynthesis of amino acids;ko00350//Tyrosine metabolism;ko01220//Degradation of aromatic compounds;ko00330//Arginine and proline metabolism;ko01210//2-Oxocarboxylic acid metabolism;ko01200//Carbon metabolism;ko00360//Phenyl…	Amino acid metabolism;Biosynthesis of other secondary metabolites;Carbohydrate metabolism;Drug resistance;Endocrine and metabolic diseases;Energy metabolism;Global and overview maps;Metabolism of cofactors and vitamins;Metabolism of other amino acids;Metabolism of terpenoids and polyketides	Human Diseases;Metabolism
POS_M89T59	89.0714	58.7827	0.98	--	--	--	--	--	--	1.14143e+07	1.37122e+07	7.99994e+06	1.39915e+07	1.03805e+07	1.22306e+07	9.57278e+06	2.46822e+06	9.35036e+06	1.04948e+07	5.45584e+06	6.76723e+06	4.97468e+06	1.76141e+07	3.03569e+06	1.66585e+07	3.85825e+06	3.36814e+06	4.12615e+06	6.1649e+06	2.82522e+06	2.56396e+06	2.83823e+06	2.62902e+06	3.61044e+06	1.82902e+07	6.16454e+06	1.6903e+07	9.50975e+06	--	--	--	-	-	-	-
POS_M89T75	89.1077	74.5702	1.24	Putrescine	--	4.64e-08	0.00139487	C4H12N2	MS2	2.31562e+08	2.34301e+08	2.42838e+08	2.56464e+08	2.57538e+08	2.31229e+08	5.20715e+08	5.56435e+08	5.17521e+08	5.34618e+08	5.20336e+08	5.43271e+08	2.27059e+08	2.26524e+08	2.19717e+08	2.25951e+08	2.12554e+08	2.19741e+08	1.02049e+08	1.0204e+08	1.08422e+08	1.01486e+08	1.06968e+08	9.9576e+07	3.24559e+08	3.25207e+08	3.10862e+08	3.06212e+08	2.8421e+08	Organonitrogen compounds	110-60-1	HMDB0001414	C00134	ko01100//Metabolic pathways;ko01110//Biosynthesis of secondary metabolites;ko01130//Biosynthesis of antibiotics;ko02010//ABC transporters;ko00330//Arginine and proline metabolism;ko00960//Tropane, piperidine and pyridine alkaloid biosynthesis;ko00480//Glutathione metabolism	Amino acid metabolism;Biosynthesis of other secondary metabolites;Global and overview maps;Membrane transport;Metabolism of other amino acids	Environmental Information Processing;Metabolism
POS_M90T66	89.5066	65.9088	1.1	--	--	--	--	--	--	8.90382e+06	7.90808e+06	8.50152e+06	1.09328e+07	6.36514e+06	8.73528e+06	7.64725e+06	1.29897e+07	8.49913e+06	8.74136e+06	1.26485e+07	8.28583e+06	1.4129e+07	8.85265e+06	1.53944e+07	1.99148e+07	1.26768e+07	1.49646e+07	2.78461e+07	2.82032e+07	1.42788e+07	1.44497e+07	3.40405e+06	1.8595e+07	9.72413e+06	1.00202e+07	1.03202e+07	7.68293e+06	1.2154e+07	--	--	--	-	-	-	-
POS_M90T73	89.5453	73.0442	1.22	--	--	--	--	--	--	1.44444e+08	1.47936e+08	1.26184e+08	1.52287e+08	7.82497e+07	1.25216e+08	9.83406e+07	5.02102e+07	5.4736e+07	8.43502e+07	1.87438e+07	9.04767e+07	6.31583e+07	5.78177e+07	5.66141e+07	5.94418e+07	6.43803e+07	4.50531e+07	4.50741e+06	9.76336e+06	1.77459e+07	3.8229e+06	1.38899e+07	1.46603e+07	1.84037e+07	6.5404e+07	6.61133e+07	7.17642e+07	2.11338e+07	--	--	--	-	-	-	-
POS_M90T87	90.0553	86.74	1.45	--	--	--	--	--	--	2.53345e+08	2.15726e+08	2.07533e+08	2.37533e+08	2.23772e+08	2.17752e+08	3.21729e+08	3.81294e+08	3.20449e+08	3.33486e+08	3.21391e+08	3.83653e+08	4.00582e+08	4.60419e+08	4.14917e+08	4.47639e+08	4.22418e+08	4.57531e+08	2.24268e+07	2.42943e+07	1.01064e+08	2.22614e+07	2.2941e+07	9.30778e+07	2.46695e+08	2.66813e+08	2.37814e+08	2.51977e+08	2.27628e+08	--	--	--	-	-	-	-
POS_M90T100	90.0553	99.795	1.66	--	--	--	--	--	--	1.02773e+08	2.55946e+07	2.1449e+07	2.16344e+07	8.31796e+07	2.0917e+07	2.54422e+07	2.87159e+07	8.94217e+07	9.27407e+07	2.4111e+07	9.54999e+07	1.30762e+08	1.53581e+08	7.49167e+07	1.58326e+08	1.6386e+08	1.5761e+08	1.76985e+07	4.71924e+07	6.31365e+07	1.55942e+07	6.48349e+07	1.51936e+07	6.22203e+07	1.21793e+08	2.30875e+07	7.18028e+07	1.00018e+08	--	--	--	-	-	-	-
POS_M90T34_2	90.0914	33.8449	0.56	--	--	--	--	--	--	1.33613e+07	1.22188e+07	9.02993e+06	9.2872e+06	8.93164e+06	8.49031e+06	1.01103e+07	7.71598e+06	1.05028e+07	1.12891e+07	8.81478e+06	9.50789e+06	7.95968e+06	8.92737e+06	8.78053e+06	8.77478e+06	7.20569e+06	5.73259e+06	9.19176e+06	9.17537e+06	1.15952e+07	6.7951e+06	5.52396e+06	8.07567e+06	4.99261e+06	1.38126e+07	1.42725e+07	1.20904e+07	1.38146e+07	--	--	--	-	-	-	-
POS_M91T34_1	90.5067	33.8453	0.56	--	--	--	--	--	--	4.6118e+06	5.25348e+06	5.71138e+06	3.35285e+06	4.92326e+06	5.72399e+06	3.98774e+06	4.10501e+06	4.47228e+06	3.27014e+06	4.68317e+06	3.49229e+06	4.63527e+06	5.91068e+06	3.82962e+06	4.73249e+06	3.82994e+06	3.77836e+06	6.28411e+06	3.29562e+06	4.19377e+06	3.746e+06	5.43357e+06	3.99699e+06	3.02804e+06	5.73175e+06	5.01558e+06	4.63268e+06	3.96475e+06	--	--	--	-	-	-	-
POS_M91T833	90.5067	832.504	13.88	--	--	--	--	--	--	2.01543e+08	4.38945e+07	9.08583e+07	2.7598e+06	8.28976e+07	1.06133e+08	9.17248e+07	7.68668e+07	8.93125e+07	7.81303e+07	7.6739e+07	1.29934e+08	9.41245e+07	8.6071e+07	3.29712e+08	2.31704e+07	8.03831e+07	2.65755e+07	9.84106e+07	1.20685e+08	6.8681e+07	1.80005e+08	5.75441e+07	5.42715e+07	5.69646e+07	7.90517e+07	8.78589e+07	4.07142e+07	7.01852e+07	--	--	--	-	-	-	-
POS_M91T805	90.5068	805.148	13.42	--	--	--	--	--	--	7.67104e+07	1.46048e+07	9.93283e+07	1.6101e+07	8.43934e+07	6.05783e+07	8.40312e+07	6.38971e+07	7.74074e+07	7.12423e+07	7.69316e+07	1.68986e+07	7.54461e+07	9.64248e+07	1.86737e+07	2.12393e+07	1.75417e+07	9.26384e+07	8.20043e+07	7.09035e+07	1.03617e+08	1.89688e+07	1.09284e+08	1.08455e+08	4.21407e+07	1.48825e+07	4.75999e+07	8.29396e+07	7.94754e+07	--	--	--	-	-	-	-
POS_M91T821	90.5067	820.764	13.68	--	--	--	--	--	--	2.29482e+07	1.74075e+08	1.01339e+08	2.23477e+07	1.05014e+08	8.72381e+07	8.4487e+07	2.45719e+07	7.44811e+07	1.34351e+08	2.28939e+07	2.60151e+07	1.22913e+08	1.06674e+08	2.62419e+07	2.45487e+08	7.28537e+07	1.72216e+08	1.1996e+08	2.12366e+07	9.74289e+07	2.11866e+07	1.10296e+08	8.83994e+07	7.21438e+07	1.26245e+08	6.55723e+07	1.79871e+07	1.05061e+08	--	--	--	-	-	-	-
POS_M91T34_2	90.9478	33.8407	0.56	--	--	--	--	--	--	5.16021e+06	5.62791e+06	5.16489e+06	4.64217e+06	4.05743e+06	3.87448e+06	4.95977e+06	2.73361e+06	2.59303e+06	4.10042e+06	607977	575518	1.23532e+06	1.63902e+06	2.83158e+06	1.09621e+06	477413	2.13779e+06	401425	463975	782926	3.46724e+06	462523	2.58882e+06	4.2774e+06	3.27085e+06	4.05165e+06	4.60317e+06	439183	--	--	--	-	-	-	-
POS_M91T66	90.9479	65.5993	1.09	--	--	--	--	--	--	1.81391e+06	1.67961e+06	302370	3.51526e+06	449786	1.06907e+06	322879	2.00235e+06	2.83719e+06	1.62715e+06	486513	482681	2.27468e+06	1.4587e+06	3.39654e+06	2.27795e+06	337232	2.44242e+06	469741	504590	505151	1.40444e+06	2.24141e+06	1.91925e+06	298481	384000	905819	313880	375808	--	--	--	-	-	-	-
POS_M91T81	90.9772	80.898	1.35	--	--	--	--	--	--	9.72869e+08	1.00014e+09	9.81025e+08	1.02127e+09	9.88176e+08	1.10108e+09	1.02869e+09	1.02119e+09	1.01343e+09	1.03934e+09	1.03286e+09	9.331e+08	7.00356e+08	7.38483e+08	6.92931e+08	7.59979e+08	6.95055e+08	7.4924e+08	6.86069e+08	6.60331e+08	7.07752e+08	6.24796e+08	6.67618e+08	6.27926e+08	8.04498e+08	8.09413e+08	7.813e+08	7.45937e+08	7.91458e+08	--	--	--	-	-	-	-
POS_M91T511	91.0546	510.618	8.51	--	--	--	--	--	--	1.4616e+07	1.53299e+07	1.47379e+07	1.34396e+07	1.65085e+07	1.37417e+07	1.81982e+07	1.95742e+07	1.72131e+07	1.84455e+07	1.76151e+07	1.68791e+07	2.53728e+07	2.68368e+07	2.82509e+07	2.58591e+07	2.59144e+07	2.96697e+07	1.22409e+07	1.27761e+07	1.23293e+07	1.00584e+07	1.2181e+07	1.31301e+07	1.75922e+07	1.75604e+07	1.63914e+07	1.73404e+07	1.77186e+07	--	--	--	-	-	-	-
POS_M91T344	91.054	343.773	5.73	--	--	--	--	--	--	1.30382e+07	9.38743e+06	9.06151e+06	8.26916e+06	1.37815e+07	1.02193e+07	9.27333e+06	2.18163e+06	1.72472e+06	9.81046e+06	8.64015e+06	9.76725e+06	9.40082e+06	1.21569e+07	1.70581e+07	8.96211e+06	1.01264e+07	9.15407e+06	1.76102e+07	1.84345e+07	1.55452e+07	1.63034e+07	1.90904e+07	1.88167e+07	9.27251e+06	1.22684e+07	9.66203e+06	1.07451e+07	1.10166e+07	--	--	--	-	-	-	-
POS_M91T703	91.0545	703.376	11.72	--	--	--	--	--	--	1.75386e+07	1.85829e+07	1.67315e+07	1.47934e+07	1.66589e+07	2.0129e+07	3.98877e+07	3.78168e+07	3.17105e+07	3.78882e+07	3.31911e+07	3.70851e+07	1.44982e+06	6.88254e+06	7.99787e+06	8.71569e+06	5.95559e+06	7.70601e+06	1.67888e+06	7.44795e+06	6.95306e+06	8.30699e+06	6.43402e+06	1.13991e+06	1.68371e+07	1.35619e+07	1.56365e+07	1.65201e+07	1.5506e+07	--	--	--	-	-	-	-
POS_M91T676	91.0543	676.397	11.27	--	--	--	--	--	--	6.72012e+06	9.29766e+06	1.57847e+06	9.21661e+06	1.73531e+06	6.40065e+06	1.22057e+07	1.31501e+07	1.47409e+07	1.46035e+07	1.35632e+07	1.24289e+07	6.9828e+06	8.5698e+06	7.51949e+06	6.85944e+06	1.26328e+06	7.32639e+06	1.35001e+06	1.37709e+06	1.68853e+06	1.42117e+06	1.20619e+06	1.53295e+06	6.04194e+06	7.81676e+06	7.30863e+06	6.42045e+06	8.22689e+06	--	--	--	-	-	-	-
POS_M91T228	91.0545	228.006	3.8	--	--	--	--	--	--	3.29868e+06	435962	792645	491346	262611	546545	1.06646e+07	9.30324e+06	8.08742e+06	9.07292e+06	1.01847e+07	1.20986e+07	1.43946e+06	3.9237e+06	1.3752e+06	1.3342e+06	1.38707e+06	5.4961e+06	1.26287e+07	1.47219e+07	2.15136e+07	1.94421e+07	1.69671e+07	3.27786e+07	1.09123e+07	1.16628e+07	7.16462e+06	8.48722e+06	7.67753e+06	--	--	--	-	-	-	-
POS_M91T322	91.0541	322.474	5.37	--	--	--	--	--	--	976465	809562	700326	821572	518823	627392	9.68075e+06	9.73958e+06	1.73011e+06	8.15922e+06	8.65345e+06	8.9248e+06	5.72031e+06	5.56438e+06	1.14782e+06	8.86894e+06	5.8854e+06	4.52189e+06	990395	1.06142e+06	945191	965757	953863	862228	5.13818e+06	6.28802e+06	6.56333e+06	5.55631e+06	5.10432e+06	--	--	--	-	-	-	-
POS_M91T289	91.0544	288.594	4.81	--	--	--	--	--	--	1.14607e+06	783692	849597	856638	508913	538097	5.4194e+06	5.7656e+06	1.27205e+06	1.20098e+06	3.53234e+06	1.4207e+06	8.91977e+06	1.02957e+07	8.65373e+06	1.04751e+07	8.49065e+06	1.08353e+07	4.18318e+07	4.37367e+07	4.14813e+07	5.4183e+07	5.09912e+07	4.40109e+07	1.87447e+07	1.82317e+07	1.79934e+07	1.58445e+07	1.46194e+07	--	--	--	-	-	-	-
POS_M92T73_1	91.5427	73.4648	1.22	--	--	--	--	--	--	4.16452e+08	4.42002e+08	4.77681e+08	4.10548e+08	4.36063e+08	4.55985e+08	3.10535e+08	3.12336e+08	2.80018e+08	2.7818e+08	2.9244e+08	2.86871e+08	2.02166e+08	2.1014e+08	1.84403e+08	2.02388e+08	2.0713e+08	2.01995e+08	4.07695e+07	9.24821e+06	4.9067e+07	3.8466e+07	4.4529e+07	4.44713e+07	2.56681e+08	2.5511e+08	2.64342e+08	2.50268e+08	2.3781e+08	--	--	--	-	-	-	-
POS_M92T81	91.9803	80.8247	1.35	--	--	--	--	--	--	9.64736e+06	1.05729e+07	1.00361e+07	1.0583e+07	3.4738e+06	1.18188e+07	1.09902e+07	3.92562e+06	3.39987e+06	3.76762e+06	3.25652e+06	9.29832e+06	1.97483e+06	1.76088e+06	6.72304e+06	2.23923e+06	7.33796e+06	7.95423e+06	6.35901e+06	7.04917e+06	5.8322e+06	5.89124e+06	1.58705e+06	1.88566e+06	8.86614e+06	9.02944e+06	7.67506e+06	7.5158e+06	1.70634e+06	--	--	--	-	-	-	-
POS_M93T81	92.9812	81.0092	1.35	--	--	--	--	--	--	2.50827e+06	4.82879e+06	4.69393e+06	3.68204e+06	4.59811e+06	3.32914e+06	4.18278e+06	888672	3.55095e+06	4.42472e+06	3.40886e+06	2.83982e+06	458103	555473	452607	2.15499e+06	521133	925129	237928	402736	644774	113871	94575.8	670920	4.58621e+06	2.54189e+06	2.20985e+06	3.07667e+06	1.7119e+06	--	--	--	-	-	-	-
POS_M93T344	93.0702	343.773	5.73	--	--	--	--	--	--	1.07785e+07	1.18122e+07	1.12077e+07	8.34635e+06	1.13362e+07	1.10362e+07	2.14347e+06	9.89338e+06	7.91875e+06	8.57411e+06	9.22702e+06	8.59731e+06	1.20512e+07	9.57178e+06	8.76445e+06	1.13605e+07	9.508e+06	7.04839e+06	1.64914e+07	1.99226e+07	1.56679e+07	1.75138e+07	2.03538e+07	1.66391e+07	1.34928e+07	1.43318e+07	1.31045e+07	1.26981e+07	1.28316e+07	--	--	--	-	-	-	-
POS_M93T703	93.0702	703.345	11.72	--	--	--	--	--	--	1.91481e+07	1.95642e+07	1.84701e+07	1.9802e+07	1.67705e+07	1.85572e+07	3.55036e+07	3.8804e+07	3.34397e+07	3.13114e+07	3.67329e+07	4.06219e+07	6.96215e+06	7.43189e+06	6.62059e+06	7.82382e+06	7.95478e+06	6.70838e+06	6.27688e+06	8.11842e+06	1.6555e+06	8.27957e+06	6.86672e+06	1.55939e+06	1.79359e+07	1.69793e+07	1.78806e+07	1.89287e+07	1.66076e+07	--	--	--	-	-	-	-
POS_M93T676	93.0702	676.188	11.27	--	--	--	--	--	--	8.50495e+06	8.48046e+06	8.25352e+06	9.36049e+06	9.20674e+06	9.23188e+06	1.77075e+07	1.55865e+07	1.6191e+07	1.71517e+07	1.52521e+07	1.53455e+07	1.35345e+07	1.1044e+07	8.84347e+06	1.37794e+07	9.1868e+06	1.26614e+07	2.20879e+06	2.14018e+06	1.9795e+06	2.08961e+06	1.97838e+06	2.09208e+06	1.03906e+07	1.10026e+07	1.02605e+07	1.10655e+07	1.17195e+07	--	--	--	-	-	-	-
POS_M93T229	93.0702	229.301	3.82	--	--	--	--	--	--	550002	615420	323770	611331	261219	308873	2.47211e+07	2.70804e+07	2.47811e+07	2.38526e+07	2.31023e+07	2.57658e+07	1.2074e+07	1.22798e+07	1.13535e+07	1.7833e+07	1.09989e+07	1.1332e+07	3.11197e+07	3.70908e+07	3.50724e+07	3.93525e+07	4.5373e+07	3.47379e+07	2.71588e+07	2.00207e+07	2.18182e+07	1.95864e+07	2.10522e+07	--	--	--	-	-	-	-
POS_M93T289	93.0702	288.585	4.81	--	--	--	--	--	--	794865	1.09325e+06	619414	911508	559437	576300	9.86352e+06	1.26296e+07	1.22826e+07	1.13059e+07	1.11517e+07	1.1189e+07	2.99223e+07	2.48264e+07	2.42584e+07	3.03331e+07	2.06059e+07	2.19028e+07	1.03248e+08	1.07959e+08	1.08641e+08	9.83643e+07	1.0821e+08	1.19555e+08	5.61572e+07	5.08575e+07	4.72908e+07	5.35776e+07	4.31098e+07	--	--	--	-	-	-	-
POS_M94T74	94.0454	73.5059	1.23	--	--	--	--	--	--	8.3428e+09	8.65665e+09	8.81985e+09	8.29801e+09	8.76863e+09	9.06445e+09	5.85648e+09	5.57813e+09	5.51078e+09	5.25588e+09	5.22628e+09	5.61402e+09	3.63448e+09	3.73921e+09	3.24667e+09	3.67589e+09	3.96683e+09	3.45825e+09	9.30979e+08	6.86664e+08	9.55547e+08	7.30243e+08	8.07204e+08	7.75602e+08	5.13729e+09	5.23697e+09	5.16181e+09	4.93127e+09	4.91923e+09	--	--	--	-	-	-	-
POS_M95T74_1	94.5464	73.5268	1.23	--	--	--	--	--	--	1.48932e+09	1.56941e+09	1.53997e+09	1.4622e+09	1.52821e+09	1.67974e+09	1.03683e+09	9.45757e+08	5.94652e+08	9.33279e+08	9.04413e+08	1.02079e+09	6.39638e+08	6.7332e+08	5.93124e+08	6.70169e+08	7.44609e+08	6.21648e+08	1.73031e+08	1.24471e+08	1.81231e+08	1.32525e+08	1.36799e+08	1.2746e+08	9.11211e+08	9.48557e+08	9.19818e+08	8.92985e+08	9.0662e+08	--	--	--	-	-	-	-
POS_M95T74_2	95.0442	73.5109	1.23	--	--	--	--	--	--	1.19871e+09	1.29067e+09	1.32302e+09	1.31726e+09	1.22669e+09	1.38359e+09	8.70688e+08	8.24592e+08	4.97027e+08	7.46312e+08	7.85909e+08	8.1544e+08	5.66971e+08	5.26362e+08	4.86049e+08	5.24012e+08	5.92177e+08	5.29766e+08	1.38897e+08	1.02693e+08	1.39332e+08	1.0879e+08	1.17163e+08	1.10451e+08	7.70686e+08	7.76021e+08	7.54926e+08	7.06118e+08	7.18312e+08	--	--	--	-	-	-	-
POS_M95T35_1	95.0493	35.038	0.58	--	--	--	--	--	--	1.873e+06	1.89332e+07	6.43846e+06	1.43339e+06	1.5159e+06	6.53021e+06	5.12079e+06	1.36731e+06	5.83759e+06	9.98562e+06	6.53427e+06	6.68962e+06	1.49709e+06	6.76349e+06	1.44669e+06	3.73866e+06	7.17278e+06	1.63777e+07	6.83449e+06	5.75608e+06	1.47023e+07	5.04351e+06	5.5882e+06	1.0666e+07	5.18151e+06	6.17751e+06	1.75046e+06	1.15897e+06	4.04726e+06	--	--	--	-	-	-	-
POS_M95T75	95.0606	74.5774	1.24	--	--	--	--	--	--	1.29834e+08	1.29884e+08	1.31819e+08	1.42942e+08	1.36887e+08	1.28757e+08	5.92642e+06	7.25732e+06	5.60649e+06	2.89749e+06	6.63853e+06	6.10775e+06	3.20214e+07	2.22477e+07	2.50786e+07	2.38933e+07	2.77503e+07	2.68894e+07	1.68394e+08	1.53969e+08	1.67322e+08	1.54273e+08	1.69619e+08	1.53804e+08	8.12848e+07	7.86864e+07	8.34403e+07	6.77493e+07	7.51723e+07	--	--	--	-	-	-	-
POS_M95T783	95.0856	783.416	13.06	--	--	--	--	--	--	1.75778e+07	1.61464e+07	1.8747e+07	1.78085e+07	1.5611e+07	1.63229e+07	1.68519e+07	1.63606e+07	1.55493e+07	1.58124e+07	1.55799e+07	1.52375e+07	1.30417e+07	1.50279e+07	1.62054e+07	1.46786e+07	1.66273e+07	1.62194e+07	2.00292e+07	2.22468e+07	1.85028e+07	1.78536e+07	1.91852e+07	1.96443e+07	1.80456e+07	1.85551e+07	1.66351e+07	2.9563e+07	2.45527e+07	--	--	--	-	-	-	-
POS_M95T565	95.0859	564.96	9.42	Dimethyl sulfone	--	0.00108365	0.962267	C2H6O2S	MS2	2.84559e+07	2.93283e+07	3.12186e+07	3.02177e+07	3.33403e+07	3.22997e+07	3.24545e+07	2.80335e+07	3.13832e+07	3.23416e+07	2.93141e+07	3.59714e+07	3.04428e+07	3.4773e+07	3.5339e+07	3.29868e+07	3.05806e+07	3.60043e+07	3.73572e+07	3.90497e+07	4.32062e+07	3.56527e+07	5.28877e+07	3.97019e+07	2.45774e+07	3.08922e+07	2.73754e+07	2.57176e+07	3.19206e+07	Sulfonyls	67-71-0	HMDB0004983	C11142	ko00920//Sulfur metabolism	Energy metabolism	Metabolism
POS_M95T703	95.0856	703.407	11.72	--	--	--	--	--	--	2.35208e+07	2.68987e+07	2.55532e+07	2.81722e+07	2.71811e+07	2.62911e+07	4.07815e+07	4.60082e+07	4.18273e+07	4.41819e+07	4.58926e+07	3.63854e+07	1.61824e+07	3.04226e+06	1.31564e+07	1.78276e+07	3.02666e+06	1.76136e+07	3.26061e+06	1.45028e+07	1.61188e+07	3.08864e+06	3.67827e+06	3.51272e+06	2.58575e+07	2.37687e+07	3.10188e+07	2.40393e+07	2.48737e+07	--	--	--	-	-	-	-
POS_M95T749	95.0856	748.634	12.48	--	--	--	--	--	--	1.5579e+07	4.27783e+06	3.19981e+07	2.81126e+07	2.29683e+07	1.96909e+07	1.77923e+07	1.60348e+07	1.74067e+07	1.67938e+07	1.35006e+07	1.71637e+07	3.05153e+07	3.81534e+07	1.8041e+07	1.62039e+07	3.69914e+06	1.75892e+07	4.92643e+07	2.38677e+07	1.85913e+07	5.35293e+07	2.21268e+07	4.99561e+06	1.76294e+07	2.91575e+07	1.54076e+07	1.93999e+07	1.77251e+07	--	--	--	-	-	-	-
POS_M95T673	95.0859	673.493	11.22	--	--	--	--	--	--	2.42346e+07	2.60737e+07	2.7181e+07	2.84381e+07	2.69689e+07	1.3644e+07	3.41468e+07	4.83987e+07	3.62474e+07	3.36653e+07	3.55139e+07	4.85264e+07	2.83444e+07	2.97278e+07	3.12233e+07	2.89499e+07	2.98011e+07	3.85606e+07	2.71436e+07	3.08625e+07	3.01817e+07	3.00705e+07	3.42819e+07	3.25194e+07	2.89113e+07	2.75555e+07	2.5237e+07	2.73373e+07	2.72046e+07	--	--	--	-	-	-	-
POS_M96T198	96.0083	198.429	3.31	--	--	--	--	--	--	2.33347e+06	2.63875e+06	2.26481e+06	2.97659e+06	2.07361e+06	1.91353e+06	4.64557e+06	1.9728e+06	4.5561e+06	4.73326e+06	5.20001e+06	5.01703e+06	4.12588e+06	3.94253e+06	3.76772e+06	1.72604e+06	1.41236e+06	4.38248e+06	4.6773e+06	4.76929e+06	3.9037e+06	4.88389e+06	4.6452e+06	4.95267e+06	2.06091e+06	1.96516e+06	4.2628e+06	2.02734e+06	3.96186e+06	--	--	--	-	-	-	-
POS_M97T74	96.5348	73.5627	1.23	--	--	--	--	--	--	8.45498e+07	8.92712e+07	8.67524e+07	9.29213e+07	9.99684e+07	1.0512e+08	6.54369e+07	6.63566e+07	6.21523e+07	5.28874e+07	6.07294e+07	4.04548e+07	8.62059e+06	3.78991e+07	3.84588e+07	1.06417e+07	4.37149e+07	4.1996e+07	2.56983e+06	2.10821e+06	2.40413e+06	2.03188e+06	1.81355e+06	1.94459e+06	5.90346e+07	6.55038e+07	6.37114e+07	5.42329e+07	4.87127e+07	--	--	--	-	-	-	-
POS_M97T34_1	96.9606	33.8648	0.56	--	--	--	--	--	--	4.45049e+06	3.31814e+06	2.76405e+06	2.77428e+06	2.31926e+06	2.90456e+06	2.93497e+06	2.35438e+06	469889	6.57369e+06	7.27401e+06	7.50667e+06	1.95508e+06	1.27062e+06	7.4879e+06	6.74696e+06	1.9416e+06	7.24954e+06	6.66624e+06	7.8672e+06	1.42377e+06	2.04738e+06	3.01872e+06	4.76761e+06	3.82012e+06	2.541e+06	2.75736e+06	2.28104e+06	1.79524e+06	--	--	--	-	-	-	-
POS_M97T34_2	97.0285	33.8552	0.56	--	--	--	--	--	--	3.54981e+07	3.64236e+07	4.21175e+07	4.5829e+07	4.5823e+07	5.578e+07	4.26036e+07	3.36076e+07	3.95442e+07	2.30569e+07	3.63177e+07	3.42594e+07	4.59115e+07	5.46864e+07	8.4049e+06	3.58971e+07	3.87395e+07	3.30312e+07	3.54424e+07	3.19832e+07	3.60326e+07	3.8723e+07	3.00577e+07	3.74024e+07	3.40842e+07	3.8302e+07	5.11683e+07	3.2726e+07	3.19066e+07	--	--	--	-	-	-	-
POS_M97T96	97.0287	96.3995	1.61	2-Furancarboxaldehyde	--	7.4e-26	0.00636109	C5H4O2	MS2	6.61861e+08	7.67765e+08	6.13709e+08	6.29866e+08	6.71144e+08	5.97487e+08	6.63925e+07	6.25806e+07	5.62403e+07	6.051e+07	1.56678e+08	1.43162e+08	4.62984e+07	4.5765e+07	1.12244e+07	9.89592e+07	4.67172e+07	4.33324e+07	3.66569e+08	3.8506e+08	4.63425e+08	3.75878e+08	3.4169e+08	3.48128e+08	2.58444e+08	2.17696e+08	2.5291e+08	2.46858e+08	2.92698e+08	Carbonyl compounds	35796	HMDB0032914	C14279	ko01120//Microbial metabolism in diverse environments	Global and overview maps	Metabolism
POS_M97T703	97.065	703.407	11.72	--	--	--	--	--	--	1.20255e+07	1.11932e+07	1.36276e+07	1.10396e+07	1.28743e+07	1.09094e+07	1.9241e+07	1.92557e+07	2.14437e+07	1.80732e+07	1.93637e+07	1.9754e+07	1.3989e+06	5.30162e+06	1.17794e+06	6.10219e+06	5.98015e+06	6.98216e+06	1.33038e+06	1.45983e+06	1.77643e+06	1.43961e+06	1.70895e+06	1.87206e+06	9.81649e+06	1.34602e+07	1.18841e+07	1.01774e+07	1.11224e+07	--	--	--	-	-	-	-
POS_M97T676	97.0651	676.403	11.27	--	--	--	--	--	--	6.43967e+06	1.46674e+06	6.81942e+06	5.98004e+06	1.63868e+06	966404	1.15006e+07	1.10758e+07	1.21911e+07	9.36675e+06	1.08396e+07	9.25811e+06	8.61379e+06	6.36509e+06	1.32366e+06	6.84478e+06	6.5153e+06	1.40355e+06	1.56901e+06	1.79995e+06	1.77755e+06	1.72386e+06	1.78935e+06	1.92445e+06	7.67212e+06	8.23948e+06	8.64537e+06	8.91669e+06	1.06706e+06	--	--	--	-	-	-	-
POS_M98T34	97.5144	33.8479	0.56	--	--	--	--	--	--	1.60151e+07	1.42993e+07	1.2797e+07	1.05352e+07	1.75331e+07	8.80417e+06	7.27392e+06	4.70272e+06	5.81492e+06	985883	8.41017e+06	6.0093e+06	6.71649e+06	1.00665e+07	1.19214e+06	5.27699e+06	3.90184e+06	5.65168e+06	2.88919e+06	5.07215e+06	5.33201e+06	5.706e+06	4.24043e+06	5.20194e+06	1.29198e+07	9.52e+06	1.24173e+07	1.46498e+07	4.87818e+06	--	--	--	-	-	-	-
POS_M98T66	97.5144	65.8796	1.1	--	--	--	--	--	--	4.09643e+06	4.38373e+06	998813	1.08548e+07	3.84827e+06	6.65752e+06	4.31337e+06	9.87809e+06	5.08171e+06	5.67003e+06	5.04092e+06	1.16757e+07	7.06808e+06	5.54294e+06	1.04689e+06	4.03475e+06	8.97471e+06	8.9748e+06	5.81533e+06	4.92854e+06	6.34134e+06	1.31778e+07	6.93524e+06	4.84928e+06	1.65412e+06	2.85108e+06	4.78125e+06	2.66106e+06	5.13127e+06	--	--	--	-	-	-	-
POS_M98T37	98.0602	36.6247	0.61	--	--	--	--	--	--	6.34901e+06	1.80861e+07	3.08257e+06	1.34414e+07	2.84682e+06	9.63611e+06	1.08702e+07	1.14816e+07	1.45122e+07	6.29079e+06	6.79674e+06	3.04871e+06	3.40812e+06	2.97689e+06	6.00894e+06	1.54416e+07	1.72707e+07	1.74211e+07	8.9583e+06	8.75721e+06	1.49977e+07	6.67326e+06	1.5649e+07	1.13743e+07	1.03257e+07	1.07605e+07	6.7156e+06	1.14876e+07	1.60683e+07	--	--	--	-	-	-	-
POS_M98T63	98.0603	63.2996	1.05	--	--	--	--	--	--	7.70027e+06	7.90568e+06	2.58616e+06	6.50892e+06	2.53591e+06	2.60462e+06	1.35839e+07	2.8794e+06	4.7376e+06	2.29283e+06	1.39238e+07	2.55225e+06	2.85674e+06	2.81187e+06	1.12015e+07	7.93202e+06	1.21466e+07	2.89944e+06	3.04764e+06	1.18697e+07	2.88926e+06	3.08805e+06	2.71666e+06	1.66271e+06	8.87973e+06	1.13624e+07	1.268e+07	2.47457e+06	8.56242e+06	--	--	--	-	-	-	-
POS_M99T66	98.5119	65.6166	1.09	Maleic acid	--	7.8e-13	5.20631	C4H4O4	MS2	9.18212e+07	8.35992e+07	2.29222e+08	9.45911e+07	2.48525e+08	1.13372e+08	8.39555e+07	1.09272e+08	1.00002e+08	2.39058e+07	1.329e+08	1.04966e+08	1.2247e+08	1.15057e+08	1.34319e+08	1.26851e+08	1.02231e+08	1.55993e+08	3.5414e+07	1.02946e+08	3.47001e+07	2.39968e+08	1.21006e+08	9.42141e+07	6.34111e+07	1.02075e+08	1.93913e+08	7.99007e+07	1.15127e+08	Carboxylic acids and derivatives	110-16-7	HMDB0000176	C01384	ko01120//Microbial metabolism in diverse environments;ko00350//Tyrosine metabolism;ko00760//Nicotinate and nicotinamide metabolism;ko00650//Butanoate metabolism	Amino acid metabolism;Carbohydrate metabolism;Global and overview maps;Metabolism of cofactors and vitamins	Metabolism
POS_M99T34_1	98.5118	33.8472	0.56	--	--	--	--	--	--	2.60797e+08	2.32838e+08	2.45597e+08	2.18002e+08	2.2123e+08	2.27644e+08	1.2108e+08	8.25027e+07	9.60853e+07	5.43625e+07	1.27849e+08	8.92178e+07	1.28975e+08	1.03723e+08	2.18149e+07	1.0026e+08	9.49087e+07	1.05975e+08	2.29446e+07	8.99546e+07	2.17499e+07	1.75042e+08	8.74565e+07	2.41794e+08	2.02347e+08	1.46107e+08	2.11835e+08	2.48468e+08	7.1899e+07	--	--	--	-	-	-	-
POS_M99T34_2	98.9615	33.8351	0.56	--	--	--	--	--	--	6.0404e+06	7.2247e+06	6.89279e+06	6.05933e+06	5.97765e+06	7.37249e+06	7.81277e+06	1.2158e+07	5.72403e+06	5.16723e+06	5.49914e+06	5.83596e+06	5.47955e+06	4.64981e+06	5.61835e+06	6.14804e+06	6.73865e+06	6.20339e+06	6.23719e+06	5.89918e+06	6.08072e+06	5.9411e+06	5.82508e+06	5.99115e+06	1.03047e+07	7.23421e+06	7.27552e+06	6.3123e+06	4.55515e+06	--	--	--	-	-	-	-
POS_M99T830	98.9608	829.506	13.83	--	--	--	--	--	--	1.69053e+07	2.97998e+06	3.04844e+06	1.18321e+07	3.47132e+06	2.99622e+06	8.7907e+06	1.03607e+07	1.34868e+07	1.40325e+07	3.95908e+06	3.8893e+06	2.51408e+07	4.17924e+06	1.81475e+07	3.79523e+06	1.61368e+07	4.22143e+06	3.37689e+07	1.21645e+07	1.65898e+07	4.1383e+06	1.00546e+07	8.57905e+06	2.42663e+06	7.62473e+06	2.86932e+06	3.04698e+06	3.70363e+06	--	--	--	-	-	-	-
POS_M99T818	98.9608	817.511	13.63	--	--	--	--	--	--	4.66483e+06	4.91882e+06	5.19324e+06	7.88245e+06	4.61082e+06	4.32527e+06	1.68267e+07	1.63063e+07	1.3006e+07	1.12324e+07	5.10561e+06	2.79951e+07	1.1736e+07	5.43935e+07	5.92958e+06	6.30559e+06	1.28813e+07	6.55554e+06	5.94915e+06	1.25634e+07	1.25328e+07	5.42745e+06	2.10133e+07	1.5375e+07	1.16891e+07	1.17472e+07	4.33345e+06	4.22197e+06	5.20699e+06	--	--	--	-	-	-	-
POS_M99T799	98.9847	799.169	13.32	--	--	--	--	--	--	4.82064e+07	4.50438e+07	4.6463e+07	4.80565e+07	4.84538e+07	5.01132e+07	5.34223e+07	4.70762e+07	5.39643e+07	5.13776e+07	5.12222e+07	5.0654e+07	4.89195e+07	4.75931e+07	5.22331e+07	4.90162e+07	5.00211e+07	5.51536e+07	5.14055e+07	5.28416e+07	5.37705e+07	4.71042e+07	5.241e+07	5.01314e+07	3.82846e+07	4.41365e+07	3.84577e+07	4.47854e+07	4.82015e+07	--	--	--	-	-	-	-
POS_M99T607	98.9846	606.618	10.11	--	Sulfate	--	0.575013	H2SO4	MS1	7.50731e+07	4.57627e+07	5.34439e+07	3.8101e+07	4.70071e+07	3.98802e+07	4.26481e+07	1.0234e+08	4.7996e+07	9.85655e+07	4.93288e+07	4.62459e+07	4.50127e+07	1.42123e+08	1.09224e+08	4.24473e+07	3.77978e+07	4.32704e+07	2.23561e+08	9.40312e+07	1.70916e+08	1.58085e+08	3.99022e+08	1.80273e+08	5.52159e+07	5.67896e+07	6.52824e+07	5.65249e+07	5.63962e+07	Non-metal oxoanionic compounds	14808-79-8	HMDB0001448	C00059	ko01100//Metabolic pathways;ko01120//Microbial metabolism in diverse environments;ko01130//Biosynthesis of antibiotics;ko02010//ABC transporters;ko00230//Purine metabolism;ko00270//Cysteine and methionine metabolism;ko00261//Monobactam biosynthesis;ko00920//Sulfur metabolism	Amino acid metabolism;Biosynthesis of other secondary metabolites;Energy metabolism;Global and overview maps;Membrane transport;Nucleotide metabolism	Environmental Information Processing;Metabolism
POS_M99T34_3	99.0136	33.8472	0.56	--	--	--	--	--	--	2.19668e+07	1.88382e+07	1.60782e+07	1.70839e+07	2.24613e+07	1.64803e+07	1.15425e+07	6.13112e+06	2.86848e+07	2.25077e+06	1.70623e+07	5.1713e+06	9.41094e+06	5.55534e+06	4.19979e+07	6.92125e+06	8.36553e+06	6.85608e+06	3.55184e+07	5.24812e+06	7.32103e+06	1.05665e+07	6.21232e+06	1.61171e+07	1.49462e+07	1.30745e+07	1.70818e+07	1.80352e+07	4.13352e+06	--	--	--	-	-	-	-
POS_M99T65	99.0136	65.0049	1.08	--	--	--	--	--	--	1.51298e+07	6.26139e+06	6.91771e+06	1.50181e+07	1.69895e+07	8.51292e+06	2.24848e+06	7.55497e+06	1.2369e+07	6.22901e+06	1.09824e+07	8.43495e+06	8.68893e+06	6.07493e+06	1.4627e+07	6.23626e+06	1.13841e+07	1.16082e+07	1.70877e+07	4.80105e+06	8.72894e+06	5.61617e+06	1.49982e+07	5.46682e+06	5.78785e+06	6.99351e+06	5.90908e+06	1.25789e+07	5.54393e+06	--	--	--	-	-	-	-
POS_M99T35_1	99.0442	35.0304	0.58	--	--	--	--	--	--	8.54356e+07	8.60686e+07	8.74833e+07	9.1454e+07	8.97833e+07	9.47538e+07	7.82766e+07	7.55538e+07	9.75322e+07	1.54699e+08	1.22842e+08	1.08154e+08	1.30057e+08	1.25613e+08	2.42587e+08	1.2479e+08	1.84966e+08	1.13061e+08	1.15461e+08	1.04339e+08	1.11042e+08	9.35155e+07	7.48326e+07	8.2618e+07	1.05524e+07	6.07097e+07	6.98951e+07	7.89862e+07	1.24796e+08	--	--	--	-	-	-	-
POS_M99T96	99.0444	96.3769	1.61	--	--	--	--	--	--	1.75546e+08	1.67578e+08	1.74441e+08	1.60985e+08	1.77144e+08	1.6069e+08	1.39159e+08	1.61813e+08	7.93039e+07	1.96511e+08	1.18546e+08	1.4563e+08	3.09762e+07	2.30495e+07	3.75947e+07	2.58772e+07	2.28105e+07	4.31741e+07	1.38903e+08	1.37058e+08	1.39493e+08	1.10282e+08	1.41227e+08	1.21192e+08	9.27875e+07	1.19925e+08	9.57062e+07	1.39136e+08	1.17111e+08	--	--	--	-	-	-	-
POS_M99T655	99.0442	654.601	10.91	--	--	--	--	--	--	8.44394e+07	7.87098e+06	2.37681e+07	2.64018e+07	6.51329e+06	5.49747e+07	3.14259e+07	6.1694e+06	1.79377e+07	7.47067e+06	2.11436e+07	8.67048e+07	2.20091e+07	5.12082e+07	1.57466e+07	6.00097e+07	2.16183e+07	5.11396e+07	2.8938e+07	2.52494e+07	3.37256e+07	8.47907e+06	2.4464e+07	8.21886e+06	6.71898e+06	4.98756e+07	3.85632e+07	2.23547e+07	3.9151e+07	--	--	--	-	-	-	-
POS_M99T630	99.0442	630.398	10.51	--	--	--	--	--	--	6.21129e+06	7.43168e+06	2.80124e+07	1.67228e+07	6.73287e+06	5.72478e+06	3.92359e+07	6.78855e+06	2.76861e+07	7.27637e+06	2.86233e+07	7.46319e+06	5.25209e+07	2.54335e+07	3.01708e+07	4.06999e+07	2.99358e+07	4.23941e+07	2.75108e+07	2.81871e+07	2.98359e+07	3.42828e+07	3.42564e+07	8.07669e+07	5.96046e+06	3.76876e+07	1.81538e+07	2.28493e+07	2.16047e+07	--	--	--	-	-	-	-
POS_M99T424	99.0442	424.004	7.07	--	--	--	--	--	--	4.62701e+07	8.61536e+06	2.1677e+07	2.30318e+07	6.62052e+06	3.7943e+07	5.33997e+06	5.82566e+06	2.36143e+07	5.07206e+06	2.21522e+07	3.39446e+07	2.02625e+07	1.69834e+07	5.63595e+07	9.17837e+07	3.10962e+07	1.78405e+07	3.57343e+07	2.10929e+07	7.16061e+06	1.86057e+07	2.47601e+07	2.17556e+07	6.61619e+06	2.82857e+07	2.58513e+07	1.61167e+07	3.06897e+07	--	--	--	-	-	-	-
POS_M99T774	99.0442	773.873	12.9	--	--	--	--	--	--	2.27448e+07	5.10173e+06	1.43953e+07	1.5779e+07	4.82285e+06	1.31772e+07	1.16265e+07	3.28464e+06	4.1105e+06	4.33127e+06	3.85348e+07	2.22513e+07	2.92741e+07	5.12248e+06	4.82159e+06	1.02141e+08	2.09827e+07	2.19692e+07	1.66113e+07	4.81569e+06	1.76773e+07	4.0199e+07	4.68849e+06	1.58798e+07	3.56689e+06	1.30667e+07	1.30478e+07	1.3795e+07	4.91457e+06	--	--	--	-	-	-	-
POS_M99T676	99.0441	675.798	11.26	--	--	--	--	--	--	2.42349e+07	5.05114e+06	5.07487e+06	1.56951e+07	4.31288e+06	1.92789e+07	1.38379e+07	5.15127e+06	2.13423e+07	4.78122e+06	3.32265e+07	5.44609e+06	4.43701e+07	2.32511e+07	1.7219e+07	5.59221e+06	1.61873e+07	3.16001e+07	1.71463e+07	3.93735e+07	5.14845e+07	6.67554e+07	1.55403e+07	2.45942e+07	3.66332e+06	1.37801e+07	1.61205e+07	4.62712e+06	1.77782e+07	--	--	--	-	-	-	-
POS_M99T403	99.0441	402.829	6.71	--	--	--	--	--	--	2.20245e+07	4.6963e+06	2.19856e+07	4.97847e+06	3.83081e+06	2.07822e+07	3.01494e+07	3.88588e+06	3.90661e+07	3.21327e+06	2.01655e+07	2.20562e+07	2.00963e+07	1.77716e+07	2.24428e+07	4.95867e+06	3.39627e+07	1.07822e+08	5.26583e+06	4.53614e+06	5.97663e+06	3.03134e+07	4.83724e+06	3.79395e+07	4.94698e+06	2.14988e+07	2.41923e+07	1.72211e+07	3.34253e+07	--	--	--	-	-	-	-
POS_M99T119	99.0444	118.77	1.98	--	--	--	--	--	--	6.84493e+07	2.90723e+07	1.13177e+08	7.12935e+07	2.89882e+07	1.47885e+08	4.79903e+07	2.48862e+07	1.4223e+08	2.48745e+07	2.60449e+07	2.54585e+07	9.92246e+07	1.13131e+08	2.30894e+07	8.51859e+07	5.84465e+07	2.19125e+07	1.83604e+08	1.52471e+08	2.82409e+07	8.3388e+07	1.24652e+08	2.61885e+07	2.28407e+07	7.37252e+07	2.14805e+07	6.38944e+07	7.90604e+07	--	--	--	-	-	-	-
POS_M99T35_2	99.0805	34.9543	0.58	--	--	--	--	--	--	1.67455e+07	1.50622e+07	1.47435e+07	3.95765e+06	1.76694e+07	1.7549e+07	2.15803e+07	1.30005e+07	1.09255e+07	1.141e+07	1.09735e+07	1.81325e+07	1.46184e+07	1.31766e+07	1.357e+07	1.33273e+07	1.34999e+07	1.17675e+07	1.44035e+07	1.0278e+07	1.12277e+07	2.50088e+07	1.05235e+07	1.32631e+07	1.90465e+07	1.55537e+07	1.09732e+07	1.36087e+07	1.1408e+07	--	--	--	-	-	-	-
POS_M99T703	99.0805	703.407	11.72	--	2-Hexenal	--	0.0250795	C6H10O	MS1	1.92222e+07	2.02775e+07	1.91664e+07	2.09082e+07	2.18401e+07	1.6064e+07	3.06231e+07	3.43728e+07	2.76194e+07	3.5112e+07	3.73722e+07	3.82093e+07	2.32144e+06	2.06918e+06	2.07785e+06	2.41887e+06	2.04117e+06	2.03785e+06	2.0233e+06	1.76947e+06	2.16735e+06	2.05108e+06	1.8117e+06	2.01627e+06	1.91888e+07	1.60441e+07	1.76278e+07	2.09801e+07	1.7039e+07	Carbonyl compounds	505-57-7	HMDB0031496	-	-	-	-
POS_M100T34_1	99.5121	33.8453	0.56	--	--	--	--	--	--	7.6482e+07	7.48262e+07	7.50854e+07	6.53204e+07	8.1238e+07	8.11614e+07	6.72019e+07	5.31921e+07	6.75229e+07	4.8215e+07	6.35162e+07	6.29862e+07	6.67758e+07	6.86789e+07	5.56142e+07	7.24294e+07	6.53204e+07	8.23813e+07	7.37949e+07	6.32863e+07	6.24134e+07	6.59901e+07	6.43663e+07	7.28717e+07	1.15092e+08	8.40464e+07	7.48715e+07	7.88281e+07	5.21401e+07	--	--	--	-	-	-	-
POS_M100T66	99.5123	65.6203	1.09	--	--	--	--	--	--	1.731e+07	1.44919e+07	3.3277e+07	2.12793e+07	9.75689e+06	2.7729e+07	1.40468e+07	4.36879e+07	9.87659e+06	1.40974e+07	2.44216e+07	4.62976e+07	1.74148e+07	1.64735e+07	1.50736e+07	1.67338e+07	4.43719e+07	1.31938e+07	1.09435e+07	5.1386e+07	4.33532e+07	1.47719e+07	1.40136e+07	2.33695e+07	7.17218e+07	4.81672e+07	1.82209e+07	4.13087e+07	1.78108e+07	--	--	--	-	-	-	-
POS_M100T62	99.5314	62.4488	1.04	--	--	--	--	--	--	1.42487e+07	6.19783e+06	5.53355e+06	1.53978e+07	2.01133e+07	6.51631e+06	8.50669e+06	2.64319e+07	9.11434e+06	1.86811e+07	2.16821e+07	1.7729e+07	1.04354e+07	1.27125e+07	2.19155e+07	5.06975e+06	5.12445e+06	5.6267e+06	5.106e+07	9.34579e+06	1.93157e+07	5.23877e+07	1.03604e+07	1.89944e+07	8.51141e+06	5.5929e+06	7.53804e+06	4.96676e+06	1.54376e+07	--	--	--	-	-	-	-
POS_M100T74	100.025	73.5059	1.23	--	--	--	--	--	--	3.93733e+09	4.17199e+09	4.00417e+09	4.15892e+09	4.19576e+09	4.45453e+09	2.81559e+09	3.00003e+09	2.87747e+09	2.64176e+09	2.76987e+09	2.95384e+09	2.08051e+09	2.07049e+09	1.97948e+09	2.02193e+09	2.06511e+09	1.90654e+09	4.8309e+08	4.57678e+08	5.0778e+08	4.95785e+08	5.0748e+08	4.68705e+08	2.28422e+09	2.41879e+09	2.31648e+09	2.19473e+09	2.47125e+09	--	--	--	-	-	-	-
POS_M100T35_1	100.04	35.1578	0.59	--	--	--	--	--	--	5.66148e+06	5.90083e+06	8.50895e+06	7.41988e+06	6.61759e+06	1.17361e+07	5.41033e+06	7.14129e+06	6.34652e+06	5.56404e+06	5.54721e+06	7.82541e+06	9.10097e+06	1.28553e+07	1.31914e+07	1.01139e+07	8.46972e+06	5.3982e+06	1.39998e+07	5.97704e+06	6.91567e+06	5.32318e+06	4.50838e+06	5.66942e+06	2.66716e+06	6.23299e+06	9.0972e+06	6.10174e+06	6.3429e+06	--	--	--	-	-	-	-
POS_M100T34_2	100.112	33.8757	0.56	--	Cyclohexylamine	--	0.862247	C6H13N	MS1	5.17296e+06	4.91327e+06	5.72685e+06	5.96894e+06	5.565e+06	4.86931e+06	4.27601e+06	2.3672e+06	5.00375e+06	4.04377e+06	4.22771e+06	5.00739e+06	2.30819e+06	3.13223e+06	2.73823e+06	1.34525e+06	6.44165e+06	2.6686e+06	3.70796e+06	9.2522e+06	2.8429e+06	2.37819e+06	5.066e+06	3.22324e+06	6.18252e+06	4.87075e+06	4.24341e+06	4.56023e+06	6.67313e+06	Organonitrogen compounds	108-91-8	HMDB0031404	C00571	ko01120//Microbial metabolism in diverse environments	Global and overview maps	Metabolism
POS_M100T324	100.112	323.787	5.4	--	--	--	--	--	--	7.65202e+06	6.31392e+06	5.54353e+06	6.39537e+06	5.34456e+06	5.87657e+06	5.04506e+06	4.95674e+06	6.01835e+06	5.40242e+06	5.23813e+06	5.21702e+06	7.89906e+06	1.27781e+07	5.20851e+06	6.69635e+06	5.60761e+06	5.50868e+06	7.17354e+06	6.72185e+06	8.9333e+06	7.99164e+06	1.42918e+07	7.83781e+06	4.14309e+06	5.17418e+06	4.79554e+06	4.98386e+06	5.36671e+06	--	--	--	-	-	-	-
POS_M101T34	100.51	33.8453	0.56	--	--	--	--	--	--	3.08314e+07	3.08833e+07	2.97384e+07	2.35135e+07	3.29538e+07	3.08705e+07	2.52313e+07	2.08438e+07	2.52787e+07	1.78719e+07	2.36855e+07	2.49992e+07	2.47827e+07	2.76993e+07	2.81098e+07	2.80984e+07	2.07635e+07	3.05781e+07	2.83181e+07	2.28027e+07	2.23792e+07	2.55454e+07	2.46283e+07	2.54507e+07	4.55003e+07	3.01216e+07	3.62189e+07	2.98552e+07	1.92816e+07	--	--	--	-	-	-	-
POS_M101T74	101.025	73.5268	1.23	--	--	--	--	--	--	4.97731e+08	5.40977e+08	4.55488e+08	4.97609e+08	5.20141e+08	5.86081e+08	3.47159e+08	3.91506e+08	3.16093e+08	3.41779e+08	3.60201e+08	3.8187e+08	2.77921e+08	2.7165e+08	2.73283e+08	2.6691e+08	2.73499e+08	1.99517e+08	6.55416e+07	5.65671e+07	6.55967e+07	6.7108e+07	6.46419e+07	6.08026e+07	3.25891e+08	2.94112e+08	3.04275e+08	2.9979e+08	3.29072e+08	--	--	--	-	-	-	-
POS_M101T35_1	101.024	34.9353	0.58	--	--	--	--	--	--	4.53629e+06	5.13553e+06	7.89993e+06	6.84227e+06	7.52677e+06	6.3779e+06	5.53078e+06	5.84716e+06	4.39563e+06	1.55998e+06	8.05021e+06	6.18957e+06	7.82195e+06	6.83076e+06	1.80139e+07	1.90528e+07	7.84439e+06	5.61719e+06	6.98946e+06	9.10573e+06	6.47884e+06	5.81292e+06	4.62954e+06	1.06786e+07	4.63746e+06	9.05956e+06	4.82498e+06	7.65955e+06	8.54687e+06	--	--	--	-	-	-	-
POS_M101T203	101.024	202.651	3.38	--	--	--	--	--	--	4.02344e+07	5.14237e+07	5.29016e+07	4.88092e+07	5.28693e+07	5.35197e+07	2.49088e+08	2.60791e+08	2.29087e+08	2.56009e+08	2.44688e+08	2.54606e+08	7.43093e+07	8.04408e+07	7.27381e+07	6.71839e+07	7.55543e+07	7.9947e+07	7.81956e+07	7.68485e+07	7.93735e+07	7.95804e+07	8.74892e+07	8.24293e+07	8.32288e+07	8.28307e+07	1.05501e+08	1.07813e+08	1.31636e+08	--	--	--	-	-	-	-
POS_M101T53_2	101.024	53.3674	0.89	--	--	--	--	--	--	2.4317e+06	4.6655e+06	1.16072e+07	2.43194e+06	2.41841e+06	2.23902e+06	6.74653e+06	8.36842e+06	7.76947e+06	2.04317e+06	7.54216e+06	1.04264e+07	1.05036e+07	2.84954e+06	2.53959e+06	2.44019e+06	2.51537e+06	1.19238e+07	2.58974e+06	2.44115e+06	4.60987e+06	2.50344e+06	5.34383e+06	2.45702e+06	5.69077e+06	8.2176e+06	5.61639e+06	1.8456e+06	1.0344e+07	--	--	--	-	-	-	-
POS_M101T35_2	101.06	35.0312	0.58	--	Tiglic acid	--	1.39307	C5H8O2	MS1	1.68985e+08	2.45615e+08	1.42361e+08	2.57689e+08	1.45008e+08	2.19371e+08	1.6229e+08	9.7908e+07	1.77623e+08	1.09175e+08	1.19096e+08	1.13365e+08	1.45028e+08	2.07532e+08	2.8418e+08	1.29449e+08	1.66265e+08	1.35225e+08	1.28124e+08	1.04737e+08	1.18373e+08	2.02888e+08	1.23018e+08	1.41918e+08	1.29829e+08	1.37987e+08	1.58592e+08	1.30246e+08	1.01178e+08	Fatty Acyls	-	HMDB0132474	-	-	-	-
POS_M101T393	101.06	393.278	6.55	--	--	--	--	--	--	6.12767e+07	6.30416e+07	5.27653e+07	1.43378e+08	5.42316e+07	5.97931e+07	1.6056e+07	1.17793e+07	5.97324e+07	1.24908e+07	7.93817e+07	4.46754e+07	9.49025e+07	6.17994e+07	5.51947e+07	8.75557e+07	7.02791e+07	5.03089e+07	1.00306e+08	1.02586e+08	1.25104e+08	8.05699e+07	5.95692e+07	9.60401e+07	6.03611e+07	5.96804e+07	5.73891e+07	5.12923e+07	6.4411e+07	--	--	--	-	-	-	-
POS_M101T282	101.06	281.774	4.7	--	--	--	--	--	--	3.91092e+07	7.70381e+08	3.62084e+07	1.38418e+08	2.71054e+07	1.18156e+08	3.51458e+07	2.49525e+07	1.17877e+08	6.34456e+08	1.10017e+08	1.19656e+08	1.63687e+08	3.5258e+07	2.17068e+08	3.65969e+07	4.0484e+07	1.34572e+08	2.13635e+08	1.99061e+08	1.46861e+08	1.4781e+08	3.31502e+07	2.43837e+08	8.99548e+07	8.58589e+07	2.83934e+07	1.79532e+08	9.24784e+07	--	--	--	-	-	-	-
POS_M101T588	101.06	588.404	9.81	--	--	--	--	--	--	3.20085e+07	4.29376e+07	4.77785e+07	6.49136e+07	5.14629e+07	3.89159e+07	1.2179e+07	5.47876e+07	1.18844e+07	2.24495e+07	6.55909e+07	4.23797e+07	3.47486e+07	6.75698e+07	2.96487e+07	6.8359e+07	1.08758e+07	4.5648e+07	1.05192e+08	4.4181e+07	5.67465e+07	2.99493e+07	6.29701e+07	1.09156e+07	4.57532e+07	4.26906e+07	4.29414e+07	3.32757e+07	4.72155e+07	--	--	--	-	-	-	-
POS_M101T271	101.06	270.709	4.51	--	--	--	--	--	--	1.11992e+08	4.1159e+07	1.80903e+08	2.23431e+08	1.29983e+08	1.34619e+08	3.80331e+07	2.31153e+08	1.33612e+08	4.28356e+07	1.35599e+08	1.06031e+08	3.9072e+07	2.4274e+08	4.08234e+07	1.61564e+08	1.18898e+09	1.42008e+08	1.35006e+08	1.12446e+08	1.17639e+08	1.4521e+08	4.70995e+07	3.752e+08	1.54175e+08	1.12697e+08	3.23891e+08	9.98727e+07	1.16822e+08	--	--	--	-	-	-	-
POS_M101T425	101.06	424.798	7.08	--	--	--	--	--	--	7.15538e+07	6.79584e+07	6.38808e+07	5.25406e+07	6.12265e+07	7.53993e+07	1.2803e+07	1.27423e+07	1.28722e+07	1.20703e+07	5.87763e+07	1.33616e+07	1.36301e+07	1.36423e+07	6.3039e+07	6.93324e+07	1.37301e+07	7.05534e+07	4.9057e+07	8.84163e+07	5.08693e+07	4.27215e+07	1.21258e+07	5.31107e+07	1.36244e+07	3.69568e+07	8.39762e+07	5.81289e+07	4.37152e+07	--	--	--	-	-	-	-
POS_M101T244	101.06	243.798	4.06	--	--	--	--	--	--	2.19802e+08	1.88364e+08	3.56565e+08	3.32106e+08	1.07588e+08	2.21684e+08	5.27933e+07	7.27769e+07	1.52349e+08	1.54306e+08	1.25923e+08	1.78788e+08	4.16985e+07	1.33167e+08	4.65739e+07	1.56474e+08	4.56993e+07	2.34445e+08	1.53608e+08	2.00773e+08	1.60543e+08	5.03087e+07	5.77925e+07	5.08508e+07	1.21213e+08	2.07423e+08	2.70147e+08	1.15813e+08	2.18366e+08	--	--	--	-	-	-	-
POS_M101T117	101.06	117.068	1.95	Triethylamine	--	0.00094243	1.36644	C6H15N	MS2	3.34857e+08	8.3648e+08	4.91869e+07	4.0765e+08	1.32545e+08	1.64859e+08	4.49476e+07	2.79632e+08	4.18384e+07	2.90463e+08	9.81269e+07	1.56624e+08	1.79274e+08	4.02528e+08	1.1723e+08	1.23144e+08	1.56353e+08	2.35867e+08	2.46962e+08	2.94902e+08	2.27704e+08	1.85474e+08	2.11337e+08	2.21561e+08	4.25758e+07	1.37029e+08	1.5719e+08	1.06776e+08	1.22013e+08	Amines	121-44-8	HMDB0032539	-	-	-	-
POS_M101T172	101.06	171.896	2.86	--	--	--	--	--	--	1.53281e+08	3.69443e+07	1.96071e+08	2.63281e+08	2.6402e+07	1.83126e+08	3.50966e+07	2.91727e+07	1.86132e+08	1.31823e+08	8.64308e+07	1.56826e+08	1.4734e+08	1.67279e+08	3.14485e+07	3.84697e+07	3.35126e+07	1.61234e+08	3.58261e+07	1.53596e+08	1.62954e+08	1.00915e+08	2.36666e+08	3.55636e+07	1.26533e+08	9.14653e+07	1.20692e+08	3.08711e+07	3.26267e+07	--	--	--	-	-	-	-
POS_M101T231	101.06	230.757	3.85	5-Valerolactone	--	0.0912002	0.835453	C5H8O2	MS2	3.5988e+07	1.64198e+08	2.99281e+07	1.77099e+08	1.2877e+08	1.20726e+08	3.00514e+07	1.31784e+08	1.61723e+08	1.36342e+08	1.37321e+08	3.24598e+07	2.69065e+07	1.47714e+08	3.53297e+07	1.06308e+08	3.38403e+07	1.68019e+08	9.38169e+07	2.35982e+08	3.80426e+07	5.13491e+08	3.83171e+07	1.06431e+08	3.00751e+07	1.12338e+08	1.00549e+08	1.45435e+08	1.89746e+08	--	--	--	-	-	-	-
POS_M101T559	101.06	558.922	9.32	--	--	--	--	--	--	1.2593e+07	1.26479e+07	3.62119e+07	9.0365e+07	3.83363e+07	4.97542e+07	1.04774e+07	3.29216e+07	4.44618e+07	1.03689e+08	4.01608e+07	3.28352e+07	4.45846e+07	4.42978e+07	1.23696e+07	3.1744e+07	1.05435e+08	1.26214e+07	5.99493e+07	3.52124e+07	1.31778e+07	1.26324e+07	7.13851e+07	4.71042e+07	5.37107e+07	1.18814e+07	4.06008e+07	7.11856e+07	4.20986e+07	--	--	--	-	-	-	-
POS_M101T532	101.06	531.672	8.86	--	--	--	--	--	--	6.71769e+07	1.14895e+07	3.61204e+07	9.7008e+06	4.03889e+07	5.42939e+07	9.76258e+06	9.48574e+06	4.22412e+07	9.23563e+06	2.98976e+07	9.44924e+06	3.94755e+07	2.99389e+07	4.49594e+07	5.30816e+07	6.8312e+07	9.62679e+06	9.35732e+06	3.77159e+07	1.11998e+07	1.06958e+07	9.062e+06	1.03013e+07	8.99334e+06	1.09213e+07	2.31143e+07	2.79954e+07	9.50615e+06	--	--	--	-	-	-	-
POS_M101T602	101.06	601.98	10.03	--	--	--	--	--	--	3.29305e+07	4.07728e+07	4.01167e+07	2.88149e+07	3.55219e+07	9.57379e+06	1.0151e+07	3.98605e+07	8.70565e+06	9.67804e+06	5.89008e+07	2.60405e+07	9.89323e+06	3.5352e+07	4.85862e+07	5.24632e+07	1.35068e+08	9.453e+06	9.84673e+06	3.36482e+07	3.67323e+07	5.01614e+07	4.04315e+07	5.01884e+07	3.08141e+07	9.75647e+06	8.88231e+06	3.64365e+07	2.84423e+07	--	--	--	-	-	-	-
POS_M101T835	101.071	835.485	13.92	--	--	--	--	--	--	3.70136e+07	5.67524e+07	1.48977e+08	6.94131e+07	9.03058e+07	4.84278e+07	5.45411e+07	1.37116e+08	5.65396e+07	5.85332e+07	2.01443e+07	7.09194e+07	6.18799e+07	3.10501e+07	8.39664e+07	1.47157e+07	7.36579e+07	2.08602e+07	6.43672e+07	6.05377e+07	4.02277e+07	9.93729e+07	5.5067e+07	7.4966e+07	6.26299e+07	5.60917e+07	1.64027e+07	5.48347e+07	7.66063e+07	--	--	--	-	-	-	-
POS_M101T798	101.06	797.743	13.3	--	--	--	--	--	--	1.38403e+08	1.26851e+07	2.77205e+07	3.80318e+07	1.25463e+07	4.25925e+07	1.09756e+07	4.71486e+07	5.80043e+07	3.66749e+07	3.50216e+07	6.6098e+07	3.02731e+07	2.26462e+07	2.13207e+07	5.73814e+07	5.81119e+07	2.4493e+07	1.08252e+07	1.98117e+07	5.88483e+07	5.75913e+07	5.0273e+07	4.3965e+07	1.71037e+07	1.17598e+07	4.49741e+07	4.14384e+07	4.61205e+07	--	--	--	-	-	-	-
POS_M101T752	101.06	752.208	12.54	--	--	--	--	--	--	2.08019e+07	3.96162e+07	1.33283e+08	3.40152e+07	1.00688e+07	4.71787e+07	2.93829e+07	5.61667e+07	3.13457e+07	4.09757e+07	2.86669e+07	3.39929e+07	4.16061e+07	2.29076e+07	4.11786e+07	2.15679e+07	1.90795e+07	2.95241e+07	2.26177e+07	9.3201e+06	4.59278e+07	2.22301e+07	8.16451e+06	2.58502e+07	2.77016e+07	2.5768e+07	5.06804e+07	1.85667e+07	2.58125e+07	--	--	--	-	-	-	-
POS_M101T734	101.06	733.826	12.23	--	--	--	--	--	--	2.96434e+07	7.69257e+07	3.48991e+07	3.43082e+07	9.81587e+06	1.95205e+07	8.32413e+06	1.01642e+07	2.12591e+07	2.50556e+07	3.17358e+07	3.27408e+07	3.62259e+07	7.04782e+06	2.86862e+07	3.54516e+07	3.46318e+07	2.53449e+07	8.71633e+06	1.98045e+07	4.14713e+07	2.14248e+07	2.44118e+07	7.7133e+06	4.51389e+07	2.44899e+07	3.23746e+07	6.91749e+06	3.70277e+07	--	--	--	-	-	-	-
POS_M101T721	101.06	721.305	12.02	--	--	--	--	--	--	3.8925e+07	3.79516e+07	3.22349e+07	5.16112e+07	3.82792e+07	2.51537e+07	2.23188e+07	1.32144e+08	2.86865e+07	2.41003e+07	3.33144e+07	2.60246e+07	2.75702e+07	4.84557e+07	4.31073e+07	2.83999e+07	3.00897e+07	3.0719e+07	5.71061e+07	2.43776e+07	6.31189e+07	2.86825e+07	3.25819e+07	2.81625e+07	2.33898e+07	3.95215e+07	2.89876e+07	7.7216e+07	2.69784e+07	--	--	--	-	-	-	-
POS_M101T709	101.06	709.128	11.82	--	--	--	--	--	--	4.67869e+07	1.07281e+07	2.65577e+07	9.23218e+06	2.44887e+07	2.63249e+07	8.73125e+06	4.47564e+07	6.94408e+06	4.48754e+07	2.73368e+07	2.59817e+07	3.63389e+07	2.89291e+07	8.27644e+07	9.00453e+06	7.53231e+06	3.36481e+07	9.21576e+06	3.31087e+07	8.44295e+06	3.0664e+07	3.85737e+07	7.93146e+06	2.6172e+07	5.47045e+07	2.74872e+07	7.82646e+06	3.75564e+07	--	--	--	-	-	-	-
POS_M101T693	101.06	692.589	11.54	--	--	--	--	--	--	3.25555e+07	9.64807e+06	6.1467e+07	1.12238e+07	3.20304e+07	1.28258e+08	9.77516e+06	6.16448e+07	7.36103e+07	9.99195e+06	1.01478e+07	2.66287e+07	8.48961e+07	4.11593e+07	9.37129e+07	1.14855e+07	2.22139e+07	7.0045e+07	1.03846e+07	1.80994e+07	2.65608e+07	2.35734e+07	2.35676e+07	2.53119e+07	2.99359e+07	3.10262e+07	1.87997e+07	4.76486e+07	8.79367e+06	--	--	--	-	-	-	-
POS_M102T74	102.022	73.5059	1.23	--	--	--	--	--	--	6.02528e+08	6.11606e+08	6.17045e+08	6.10315e+08	6.46497e+08	6.97175e+08	4.32901e+08	4.80858e+08	4.34074e+08	3.98193e+08	4.40643e+08	4.67315e+08	3.33314e+08	3.35076e+08	2.92532e+08	3.0744e+08	3.16434e+08	2.98831e+08	6.88441e+07	6.71142e+07	7.76353e+07	7.62219e+07	7.72769e+07	6.87549e+07	3.54892e+08	3.5664e+08	3.63584e+08	3.50042e+08	3.68757e+08	--	--	--	-	-	-	-
POS_M102T683	102.034	682.886	11.38	--	--	--	--	--	--	6.56272e+07	3.89936e+07	1.09123e+07	1.1432e+07	1.32783e+07	1.11611e+07	1.28957e+07	1.32808e+07	1.48732e+07	1.44462e+07	1.19012e+07	5.46962e+07	5.33543e+07	1.36732e+08	5.22356e+07	7.72609e+07	8.70397e+07	1.62059e+07	1.49114e+08	1.56988e+08	7.15455e+07	4.72629e+07	6.02224e+07	1.50802e+07	4.4894e+07	5.29412e+07	4.00832e+07	1.08564e+07	5.24456e+07	--	--	--	-	-	-	-
POS_M102T481	102.034	480.921	8.02	--	--	--	--	--	--	4.7307e+07	7.0048e+07	6.72714e+07	5.28009e+07	1.22817e+07	1.20406e+07	8.23576e+06	1.10161e+07	1.06848e+07	1.03901e+07	9.76721e+06	4.80157e+07	4.59977e+07	4.89086e+07	9.66974e+06	1.15139e+07	8.39976e+06	5.70242e+07	9.02441e+06	9.076e+06	9.37429e+06	3.1358e+07	4.71894e+07	4.18023e+07	2.81733e+07	6.267e+06	3.42302e+07	2.61287e+07	4.12193e+07	--	--	--	-	-	-	-
POS_M102T617	102.034	617.412	10.29	--	--	--	--	--	--	6.59882e+07	5.51671e+07	6.56936e+07	6.68027e+07	1.48503e+07	6.30865e+07	1.85358e+07	1.86256e+07	2.02069e+07	1.78632e+07	1.79921e+07	7.1692e+07	1.791e+07	7.84439e+07	1.91714e+07	1.00303e+08	1.91047e+07	2.39216e+08	1.66855e+08	9.60764e+07	1.01939e+08	1.61098e+07	7.46126e+07	1.8355e+07	5.25807e+07	5.76483e+07	6.86367e+07	1.30747e+07	8.07838e+07	--	--	--	-	-	-	-
POS_M102T144	102.055	143.524	2.39	--	--	--	--	--	--	1.44722e+08	1.27492e+08	1.34053e+08	1.29952e+08	1.97021e+08	1.28177e+08	1.07241e+08	9.76672e+07	7.95394e+07	2.62833e+08	1.77625e+08	1.07815e+08	9.22696e+07	9.48983e+07	7.84383e+07	9.18407e+07	1.77996e+08	8.4887e+07	1.3237e+08	2.03618e+08	1.22387e+08	1.18739e+08	1.29423e+08	1.27152e+08	8.529e+07	2.32758e+07	1.13518e+08	9.98371e+07	1.08347e+08	--	--	--	-	-	-	-
POS_M102T93	102.055	92.9018	1.55	--	--	--	--	--	--	1.15966e+08	2.37247e+07	9.49131e+07	9.45222e+07	9.51814e+07	2.33969e+07	5.28168e+08	2.3338e+08	4.87608e+08	5.35253e+08	5.38628e+08	5.65348e+08	1.05108e+08	2.74536e+07	2.28797e+07	2.46116e+07	2.24343e+07	8.7381e+07	1.74401e+07	1.46535e+07	1.20363e+07	1.61694e+07	1.55165e+07	1.46384e+07	9.46782e+07	2.30084e+08	8.70023e+07	9.94766e+07	1.0945e+08	--	--	--	-	-	-	-
POS_M102T521	102.055	520.99	8.68	--	--	--	--	--	--	3.41242e+07	1.06586e+07	4.76444e+07	1.10797e+07	5.60128e+07	4.41487e+07	6.46696e+07	1.41388e+08	7.11188e+07	5.33194e+07	5.43626e+07	6.62871e+07	5.11872e+07	1.01849e+08	7.80614e+07	4.87349e+07	4.96241e+07	4.88274e+07	8.57202e+07	3.09621e+07	4.18566e+07	6.74947e+07	3.30728e+07	1.0414e+07	2.71893e+07	2.51801e+07	2.74522e+07	3.58612e+07	1.42875e+07	--	--	--	-	-	-	-
POS_M102T498	102.055	498.496	8.31	--	--	--	--	--	--	3.71017e+07	6.43804e+07	6.87944e+07	1.41205e+07	1.42051e+07	1.52252e+07	7.24324e+07	1.50641e+07	6.75157e+07	1.75985e+07	7.28612e+07	6.4717e+07	5.21099e+07	5.10659e+07	1.48148e+07	1.79197e+07	8.76111e+07	3.7397e+07	9.50526e+07	7.29129e+07	8.45896e+07	1.45657e+07	6.191e+07	1.38139e+07	3.79756e+07	3.25721e+07	9.38655e+07	4.28898e+07	8.45669e+07	--	--	--	-	-	-	-
POS_M102T591	102.055	591.426	9.86	--	2-Iminobutanoate	--	0.114507	C4H7NO2	MS1	4.59684e+07	3.71478e+07	8.10985e+06	9.82482e+06	2.92692e+07	9.22399e+06	4.10181e+07	1.00674e+07	9.7319e+06	5.70821e+07	3.46062e+07	6.35014e+07	2.98451e+08	1.23523e+07	9.83952e+06	1.23393e+07	1.03907e+07	8.70315e+07	9.76919e+06	8.84718e+06	3.97968e+07	3.31817e+07	4.74417e+07	4.02607e+07	2.03455e+07	3.04894e+07	3.4318e+07	3.47573e+07	4.25781e+07	--	--	--	-	-	-	-
POS_M102T583	102.055	582.602	9.71	--	--	--	--	--	--	5.71977e+07	1.06493e+07	4.70425e+07	3.96573e+07	4.10984e+07	1.13583e+08	1.08762e+07	5.13541e+07	1.17938e+07	1.2373e+07	1.26814e+07	8.64184e+07	1.38915e+07	1.22461e+07	6.24511e+07	6.37598e+07	6.41297e+07	1.245e+07	1.15592e+07	8.1641e+07	4.12896e+07	3.92849e+07	3.27922e+07	9.90261e+06	2.07107e+07	2.46325e+07	3.21702e+07	4.16943e+07	1.17801e+07	--	--	--	-	-	-	-
POS_M102T734	102.055	733.823	12.23	1-Aminocyclopropanecarboxylic acid	--	2.33e-13	4.45857	C4H7NO2	MS2	7.81473e+07	1.66863e+07	3.66019e+07	5.85811e+07	5.24401e+07	3.6222e+07	1.59756e+07	2.30001e+07	5.36515e+07	4.33251e+07	8.73029e+07	1.49911e+07	1.23288e+08	1.52197e+07	3.69539e+07	9.38017e+07	7.92565e+07	6.96281e+07	1.53245e+07	5.36881e+07	9.25151e+07	2.66677e+07	8.51686e+07	5.12061e+07	2.0835e+07	1.42304e+07	2.35211e+07	2.94314e+07	1.34409e+07	Carboxylic acids and derivatives	22059-21-8	HMDB0036458	C01234	ko01100//Metabolic pathways;ko01110//Biosynthesis of secondary metabolites;ko00270//Cysteine and methionine metabolism	Amino acid metabolism;Global and overview maps	Metabolism
POS_M102T697	102.055	696.715	11.61	--	--	--	--	--	--	6.65929e+07	1.65491e+07	1.4316e+08	6.47446e+07	1.33263e+07	1.22304e+07	1.35782e+07	1.09919e+08	5.26757e+07	3.96171e+07	2.50974e+08	1.47262e+07	5.11985e+07	6.3362e+07	2.71922e+08	6.56524e+07	8.89904e+07	5.40083e+07	1.36365e+07	1.33564e+07	3.50596e+07	4.79753e+07	4.14896e+07	1.28655e+07	2.047e+07	2.45103e+07	1.18792e+07	2.96596e+07	1.4371e+07	--	--	--	-	-	-	-
POS_M102T747	102.055	747.222	12.45	--	--	--	--	--	--	1.46137e+07	1.7059e+07	5.33701e+07	1.22358e+07	3.60248e+07	3.4459e+07	3.82761e+07	3.85039e+07	3.78108e+07	4.07924e+07	1.42376e+07	1.14195e+07	7.4944e+07	1.06366e+08	3.39193e+07	5.07316e+07	1.54706e+07	5.70648e+07	9.17307e+07	2.99953e+07	1.17094e+07	1.18102e+07	1.36926e+07	3.13219e+07	2.30579e+07	6.88286e+07	3.03182e+07	1.99726e+07	5.52059e+07	--	--	--	-	-	-	-
POS_M102T688	102.055	687.729	11.46	--	--	--	--	--	--	1.27195e+07	7.44918e+07	1.4114e+07	1.33284e+07	3.85487e+07	8.51597e+07	1.36019e+07	1.52581e+07	7.75855e+07	5.57744e+07	1.81791e+07	1.34332e+08	5.91395e+07	3.88229e+07	1.63759e+07	4.88318e+07	1.67034e+07	1.63381e+07	5.34886e+07	1.3429e+07	6.20063e+07	1.24428e+07	1.26434e+07	1.26176e+07	1.33144e+07	2.28791e+07	3.28055e+07	5.14375e+07	6.53883e+07	--	--	--	-	-	-	-
POS_M102T827	102.055	826.523	13.78	--	--	--	--	--	--	2.35669e+07	2.88019e+07	2.36348e+07	2.481e+07	2.46381e+07	2.28312e+07	2.41334e+07	3.06035e+07	3.31679e+07	3.70483e+07	3.22416e+07	2.62789e+07	5.32764e+07	2.46183e+07	2.2212e+07	3.19441e+07	8.94666e+07	6.21529e+07	2.73941e+07	2.63884e+07	2.65911e+07	3.76264e+07	6.24214e+07	3.05366e+07	9.30694e+06	2.40956e+07	2.38382e+07	1.7226e+07	2.70767e+07	--	--	--	-	-	-	-
POS_M102T219	102.055	219.305	3.66	--	--	--	--	--	--	6.94335e+07	1.39575e+07	6.83174e+07	7.63893e+07	1.50926e+07	6.6959e+07	5.40972e+07	1.39749e+08	1.40641e+07	5.76404e+07	1.53588e+07	1.48234e+07	9.0204e+07	8.10357e+07	1.06871e+08	4.40512e+07	1.53852e+07	6.50275e+07	1.54196e+07	1.43064e+07	6.13211e+07	1.37396e+07	1.26693e+07	7.22171e+07	1.18652e+07	4.26068e+07	4.24004e+07	4.40985e+07	1.53006e+07	--	--	--	-	-	-	-
POS_M102T562	102.055	561.547	9.36	--	--	--	--	--	--	4.68733e+07	1.16786e+08	1.49589e+07	5.81337e+07	1.49328e+07	4.96132e+07	6.94626e+07	1.88143e+08	2.02863e+08	5.11074e+07	4.97918e+07	7.75958e+07	1.86895e+07	1.76488e+07	4.08897e+07	1.81413e+07	1.70176e+07	6.99471e+07	5.73566e+07	5.02727e+07	1.5156e+07	5.15196e+07	1.31658e+07	1.27302e+08	2.33392e+07	3.47065e+07	2.99524e+07	5.56388e+07	9.13843e+07	--	--	--	-	-	-	-
POS_M102T314	102.055	314.094	5.23	--	--	--	--	--	--	1.46574e+07	6.07259e+07	1.09051e+08	5.09468e+07	1.38731e+07	1.43399e+07	1.44311e+07	5.48148e+07	8.23559e+07	1.58619e+07	9.54046e+07	7.02977e+07	8.81359e+07	8.1111e+07	1.5179e+07	1.10062e+08	4.79857e+07	2.22176e+08	6.45278e+07	4.81196e+07	6.81215e+07	1.43004e+07	5.80538e+07	5.19442e+07	3.62605e+07	7.70513e+07	7.12278e+07	1.16013e+07	6.28495e+07	--	--	--	-	-	-	-
POS_M102T549	102.055	549.159	9.15	--	--	--	--	--	--	5.37472e+07	1.51457e+07	6.01179e+07	7.00448e+07	9.87607e+07	4.8092e+07	4.46748e+07	1.66774e+07	1.74599e+07	6.19266e+07	6.98281e+07	6.76815e+07	8.237e+07	1.6786e+08	1.75021e+07	2.20428e+08	1.10865e+08	4.99181e+07	1.69493e+07	4.98892e+07	8.48367e+07	1.59534e+07	9.82726e+07	1.30747e+07	2.34186e+07	2.66273e+07	5.35202e+07	5.88099e+07	1.67963e+07	--	--	--	-	-	-	-
POS_M102T124	102.055	123.856	2.06	--	--	--	--	--	--	2.16559e+08	1.59191e+08	1.01423e+08	1.07329e+08	2.22199e+08	1.84605e+08	7.00591e+07	1.79638e+08	8.58381e+07	8.2758e+06	7.71267e+07	9.72257e+07	1.18935e+08	1.13559e+08	7.25667e+07	7.43659e+07	6.86665e+07	8.45567e+07	1.57023e+08	2.0639e+07	1.51826e+08	1.95017e+07	7.57353e+07	7.07251e+07	9.4144e+07	1.63793e+08	1.04215e+08	6.81214e+07	8.55023e+07	--	--	--	-	-	-	-
POS_M102T184	102.056	183.767	3.06	--	--	--	--	--	--	8.04849e+07	7.11665e+07	7.0489e+07	9.59213e+07	6.90412e+07	1.54998e+08	4.48715e+06	1.7643e+07	6.39148e+07	1.95843e+07	1.08875e+08	5.24943e+07	1.12452e+08	8.20886e+07	2.58103e+08	1.91866e+07	3.80702e+07	2.57531e+08	1.02475e+08	8.32089e+07	7.64495e+07	5.98685e+07	7.93306e+07	2.39656e+08	6.06256e+07	1.01257e+08	2.06254e+08	2.05991e+08	8.49891e+07	--	--	--	-	-	-	-
POS_M102T767	102.091	766.725	12.78	--	Betaine aldehyde	--	0.709231	C5H12NO	MS1	8.1853e+07	1.03708e+08	7.06686e+07	1.47595e+08	1.01838e+08	5.29893e+07	1.18818e+08	8.51391e+07	7.86468e+07	4.98367e+07	1.52839e+08	5.57612e+07	1.65741e+08	9.69588e+07	6.27962e+07	1.73908e+07	8.70585e+07	6.60907e+07	6.60677e+07	5.83436e+07	1.2839e+08	5.41481e+07	6.9122e+07	1.3965e+08	6.55305e+07	7.94929e+07	1.47174e+08	6.37448e+07	6.15715e+07	Organonitrogen compounds	7418-61-3	HMDB0001252	C00576	ko01100//Metabolic pathways;ko00260//Glycine, serine and threonine metabolism	Amino acid metabolism;Global and overview maps	Metabolism
POS_M102T752	102.091	751.646	12.53	--	--	--	--	--	--	6.43274e+07	6.83229e+07	7.43265e+07	6.809e+07	9.81134e+07	4.97632e+07	1.53821e+07	7.81164e+07	6.52444e+07	8.59863e+07	1.91039e+07	6.75451e+07	7.09909e+07	7.6021e+07	9.23582e+07	1.33396e+08	5.29877e+07	1.75688e+07	8.61125e+07	7.58708e+07	1.58767e+07	9.88798e+07	7.50338e+07	1.39419e+07	1.66541e+07	6.69636e+07	1.51987e+07	5.23075e+07	4.49239e+07	--	--	--	-	-	-	-
POS_M102T836	102.091	835.541	13.93	--	--	--	--	--	--	5.7976e+07	7.64838e+07	4.54655e+07	1.5455e+08	1.87567e+08	1.61134e+08	2.4429e+08	1.67008e+08	4.12006e+07	9.75888e+07	464.001	3.46427e+08	9.68797e+07	3.43976e+08	3.1504e+08	4.59046e+07	6.23329e+07	2.28522e+08	2.75588e+08	8.39642e+07	6.59961e+07	5.1925e+07	1.90902e+08	3.51683e+08	6.32627e+07	6.59911e+07	7.85432e+07	1.44469e+08	7.59373e+07	--	--	--	-	-	-	-
POS_M102T777	102.091	777.136	12.95	--	--	--	--	--	--	8.87045e+07	1.01656e+08	6.50652e+07	1.56367e+07	9.90088e+07	1.74585e+07	1.70231e+07	7.23991e+07	7.45793e+07	5.95113e+07	1.74223e+07	6.2926e+07	1.84156e+07	4.02357e+07	6.71765e+07	7.4212e+07	9.49135e+07	5.14829e+07	7.94902e+07	5.57126e+07	1.62495e+07	6.48527e+07	1.4266e+07	1.54233e+07	7.66836e+07	7.42487e+07	1.69025e+07	5.96319e+07	5.23744e+07	--	--	--	-	-	-	-
POS_M102T619	102.092	618.687	10.31	--	5-Aminopentanal	--	1.94404	C5H11NO	MS1	3.66714e+07	1.31382e+07	3.94965e+07	4.31611e+07	4.72375e+07	1.19695e+07	4.90269e+07	5.15331e+07	5.4564e+07	1.46594e+07	4.70272e+07	3.76305e+07	1.22708e+07	4.97751e+07	1.21405e+07	1.24531e+07	6.32853e+07	4.32848e+07	4.45536e+07	1.07014e+07	5.27197e+07	1.15058e+07	9.94496e+06	3.48266e+07	7.81705e+06	3.21458e+07	3.84847e+07	1.01977e+07	3.77205e+07	Organooxygen compounds	-	HMDB0012815	C12455	ko01100//Metabolic pathways;ko01110//Biosynthesis of secondary metabolites;ko01120//Microbial metabolism in diverse environments;ko00960//Tropane, piperidine and pyridine alkaloid biosynthesis	Biosynthesis of other secondary metabolites;Global and overview maps	Metabolism
POS_M102T639	102.092	638.914	10.65	--	--	--	--	--	--	3.81874e+07	4.84219e+07	4.29135e+07	4.10697e+07	6.28636e+07	3.37149e+07	1.69955e+07	5.16589e+07	4.0861e+07	8.01244e+07	9.53668e+07	2.07083e+07	2.01935e+07	5.53167e+07	9.8417e+07	2.25508e+08	6.14335e+07	3.07363e+07	3.36926e+07	1.70628e+07	5.42236e+07	1.56856e+07	1.38944e+07	1.33771e+07	3.36344e+07	4.45311e+07	4.15983e+07	1.21778e+07	5.27249e+07	--	--	--	-	-	-	-
POS_M102T500	102.092	499.577	8.33	--	--	--	--	--	--	1.47976e+08	7.05117e+07	2.5817e+07	3.2579e+07	3.30888e+07	2.68763e+07	2.47918e+07	2.44127e+07	2.81464e+07	2.74189e+07	4.53175e+07	2.81325e+07	2.69722e+07	6.40573e+07	2.65364e+07	4.69753e+07	2.53307e+07	3.40678e+07	4.35087e+07	9.26481e+07	7.45058e+07	6.66156e+07	1.25808e+08	1.90218e+07	4.96795e+07	1.83636e+07	7.65874e+07	9.50102e+07	3.48846e+07	--	--	--	-	-	-	-
POS_M102T34	102.127	33.8309	0.56	--	--	--	--	--	--	5.40287e+07	5.04386e+07	4.15867e+07	4.34528e+07	3.57212e+07	3.21641e+07	3.40967e+07	4.00652e+06	2.94588e+07	2.88399e+07	2.95313e+07	2.34504e+07	3.28077e+07	3.18024e+07	2.87893e+07	2.77682e+07	3.47331e+07	3.20531e+07	1.84301e+07	2.9055e+07	2.65492e+07	2.5192e+07	2.20034e+07	2.04211e+07	8.66518e+07	5.61879e+07	5.5443e+07	5.26421e+07	2.65398e+07	--	--	--	-	-	-	-
POS_M102T416	102.128	415.922	6.93	Cadaverine	--	0.00108107	0.14111	C5H14N2	MS2	1.09626e+07	1.16538e+07	1.31245e+07	1.33262e+07	1.1923e+07	1.19415e+07	4.4811e+06	4.66253e+06	1.31637e+07	5.35803e+06	1.49998e+07	1.55119e+07	4.54181e+07	4.93256e+07	4.42802e+07	4.11829e+07	4.20806e+07	5.84396e+07	1.33427e+07	1.20416e+07	1.3406e+07	1.17546e+07	1.1025e+07	1.11057e+07	1.37338e+07	1.67715e+07	1.22513e+07	1.18153e+07	1.13202e+07	Organonitrogen compounds	462-94-2	HMDB0002322	C01672	ko01100//Metabolic pathways;ko01110//Biosynthesis of secondary metabolites;ko01120//Microbial metabolism in diverse environments;ko00960//Tropane, piperidine and pyridine alkaloid biosynthesis;ko00310//Lysine degradation;ko00480//Glutathione metabolism	Amino acid metabolism;Biosynthesis of other secondary metabolites;Global and overview maps;Metabolism of other amino acids	Metabolism
POS_M102T150	102.128	150.079	2.5	--	Hexylamine	--	2.43487	C6H15N	MS1	2.79177e+07	2.94233e+07	2.85883e+07	2.86219e+07	2.96268e+07	3.17385e+07	2.48688e+06	2.68485e+07	2.39987e+06	2.70054e+07	2.73295e+07	2.5408e+07	2.86851e+07	4.86884e+06	2.37438e+07	2.20562e+07	4.03819e+06	2.49388e+07	6.37385e+07	6.34988e+07	5.76047e+07	6.58382e+07	8.11681e+07	7.50259e+07	1.92754e+07	2.43216e+07	2.14148e+07	2.1241e+07	2.06836e+07	Amines	111-26-2	HMDB0032323	-	-	-	-
POS_M103T35	103.039	34.9303	0.58	--	--	--	--	--	--	2.4208e+08	2.14539e+08	2.1596e+08	1.87065e+08	1.99231e+08	2.00037e+08	1.64848e+08	1.63134e+08	2.33327e+08	2.8637e+08	4.43317e+08	3.36646e+08	4.04576e+08	3.63072e+08	3.51791e+08	3.46635e+08	3.80596e+08	3.68399e+08	3.97063e+08	3.09147e+08	3.07755e+08	2.89253e+08	2.14503e+08	2.31945e+08	6.68294e+07	1.43701e+08	1.71771e+08	1.87748e+08	3.37721e+08	--	--	--	-	-	-	-
POS_M103T74	103.051	73.5049	1.23	--	--	--	--	--	--	1.92469e+08	1.9651e+08	2.02269e+08	1.77525e+08	1.89423e+08	1.93955e+08	1.31563e+08	1.29081e+08	1.18798e+08	1.25765e+08	1.1389e+08	7.24393e+07	8.44733e+07	9.60511e+07	7.09666e+07	8.94819e+07	9.42563e+07	8.32965e+07	2.01517e+07	1.81923e+07	5.36289e+06	1.64355e+07	1.91793e+07	1.54786e+07	1.19304e+08	1.02529e+08	1.10348e+08	1.11702e+08	1.2497e+08	--	--	--	-	-	-	-
POS_M103T344	103.054	343.772	5.73	--	--	--	--	--	--	4.7295e+07	1.3097e+07	1.17321e+07	1.12003e+07	1.28923e+07	4.49798e+07	1.10295e+07	4.5979e+07	3.71561e+07	3.9092e+07	4.50268e+07	1.17179e+07	4.75554e+07	4.74493e+07	4.4248e+07	4.20801e+07	4.21716e+07	4.03837e+07	8.03002e+07	9.7452e+07	9.14627e+07	9.25066e+07	9.5094e+07	1.00451e+08	5.17998e+07	5.62496e+07	5.10122e+07	5.53923e+07	6.02555e+07	--	--	--	-	-	-	-
POS_M103T229	103.054	228.72	3.81	--	--	--	--	--	--	621901	710754	612108	345059	307483	393698	1.3448e+07	1.5359e+07	1.40649e+07	1.08099e+07	1.66783e+07	1.41359e+07	4.22172e+06	6.48281e+06	6.26669e+06	5.23861e+06	5.72033e+06	5.44998e+06	2.21561e+07	2.26128e+07	2.3483e+07	2.15194e+07	2.43655e+07	2.18898e+07	1.02558e+07	1.24748e+07	8.83519e+06	1.0167e+07	1.24696e+07	--	--	--	-	-	-	-
POS_M103T289	103.054	288.604	4.81	--	--	--	--	--	--	720498	478105	657139	726552	644933	640621	4.60357e+06	3.98336e+06	4.12676e+06	4.70285e+06	4.68196e+06	4.35579e+06	1.60679e+07	1.36043e+07	1.58268e+07	1.24979e+07	1.5479e+07	1.27102e+07	9.80433e+07	9.4399e+07	7.74881e+07	7.09478e+07	7.75505e+07	7.26589e+07	3.01492e+07	2.91717e+07	2.59626e+07	2.73162e+07	3.25508e+07	--	--	--	-	-	-	-
POS_M104T35	104.042	35.0086	0.58	--	--	--	--	--	--	9.54345e+06	9.38107e+06	9.26401e+06	7.4139e+06	8.13327e+06	8.14342e+06	5.82508e+06	7.84002e+06	8.50961e+06	1.0802e+07	1.49243e+07	1.31337e+07	1.36056e+07	1.66162e+07	1.86794e+07	1.59201e+07	1.61778e+07	1.33998e+07	1.6711e+07	1.18654e+07	1.18614e+07	1.12829e+07	9.53691e+06	8.12866e+06	3.03397e+06	5.58544e+06	7.56885e+06	6.63079e+06	1.36283e+07	--	--	--	-	-	-	-
POS_M104T145	104.053	145.12	2.42	2-Hydroxybutyric acid	--	1.14e-13	0.958272	C4H8O3	MS2	9.64672e+07	8.75443e+07	1.04254e+08	9.96313e+07	1.09591e+08	1.01633e+08	6.86886e+07	8.08854e+07	6.83864e+07	7.64234e+07	7.56956e+07	7.20013e+07	6.1883e+07	6.04701e+07	5.50718e+07	6.40099e+07	5.49271e+07	6.33153e+07	6.33478e+07	6.32918e+07	1.67957e+07	1.84174e+07	1.73627e+07	6.96359e+07	5.41178e+07	5.68164e+07	5.84997e+07	5.41718e+07	5.47533e+07	Hydroxy acids and derivatives	600-15-7	HMDB0000008	C05984	ko00640//Propanoate metabolism	Carbohydrate metabolism	Metabolism
POS_M104T90	104.071	90.3265	1.51	gamma-Aminobutyric acid	--	9.34e-18	0.264819	C4H9NO2	MS2	2.87971e+09	2.62759e+09	2.55491e+09	2.45494e+09	2.52844e+09	2.16425e+09	6.55017e+08	7.61244e+08	6.52374e+08	7.15156e+08	7.16884e+08	7.89786e+08	1.75092e+09	2.20276e+09	1.72306e+09	1.7905e+09	2.02065e+09	2.14969e+09	1.33186e+08	3.29704e+08	1.52563e+08	9.29285e+08	1.30805e+08	1.06311e+09	8.86322e+08	1.40598e+09	9.30151e+08	1.12929e+09	8.41738e+08	Carboxylic acids and derivatives	20791	HMDB0000112	C00334	ko01100//Metabolic pathways;ko01120//Microbial metabolism in diverse environments;ko00330//Arginine and proline metabolism;ko00250//Alanine, aspartate and glutamate metabolism;ko00760//Nicotinate and nicotinamide metabolism;ko00410//beta-Alanine metabolism;ko00650//Butanoate metabolism	Amino acid metabolism;Carbohydrate metabolism;Global and overview maps;Metabolism of cofactors and vitamins;Metabolism of other amino acids	Metabolism
POS_M104T404	104.07	403.656	6.73	--	--	--	--	--	--	2.91951e+08	3.58453e+07	1.13869e+08	2.40609e+08	1.44992e+08	1.25893e+08	1.09117e+08	9.08692e+07	1.16061e+08	1.27958e+08	1.08533e+08	1.35441e+08	1.22689e+08	6.89029e+08	2.07661e+08	1.5541e+08	4.90373e+08	1.40247e+08	3.67407e+08	2.12734e+08	1.88271e+08	3.45162e+08	4.94355e+08	3.43245e+08	4.61235e+07	2.34112e+08	1.10385e+08	1.22167e+08	2.39345e+08	--	--	--	-	-	-	-
POS_M104T748	104.071	748.445	12.47	--	--	--	--	--	--	1.50987e+08	1.52621e+08	3.25468e+07	1.14808e+08	1.60435e+08	1.29613e+08	2.78691e+07	1.00828e+08	2.6961e+07	1.77229e+08	1.58129e+08	1.10596e+08	2.07544e+08	1.7988e+08	2.27888e+08	1.23404e+08	2.03258e+08	3.28203e+08	4.51091e+07	1.98504e+08	3.81975e+08	2.12806e+08	3.45246e+08	3.23568e+08	1.01875e+08	9.71731e+07	1.48586e+08	9.01675e+07	7.8794e+07	--	--	--	-	-	-	-
POS_M104T142	104.07	142.041	2.37	--	--	--	--	--	--	5.3976e+07	2.25391e+08	1.92062e+08	1.85219e+08	5.33557e+07	1.41895e+08	4.12284e+07	2.24016e+08	1.9662e+08	4.08786e+07	2.61127e+08	1.40406e+08	2.23277e+08	5.58759e+07	2.3117e+08	5.8388e+07	1.9746e+08	2.23037e+08	2.44573e+08	4.37105e+08	2.78955e+08	3.34895e+08	1.33976e+09	1.11585e+09	1.19751e+08	1.76754e+08	4.62283e+07	1.25027e+08	2.33031e+08	--	--	--	-	-	-	-
POS_M104T212	104.07	212.345	3.54	--	--	--	--	--	--	3.52927e+07	1.65908e+08	1.44552e+08	2.56421e+08	3.9297e+07	4.67598e+08	9.61466e+07	1.83963e+08	1.98763e+08	5.6748e+07	1.06875e+08	1.79636e+08	2.28047e+08	3.70787e+07	2.17001e+08	1.93479e+08	1.33928e+08	4.47932e+07	1.57142e+08	1.76838e+08	1.87309e+08	2.23443e+08	6.93204e+07	2.8931e+08	8.95867e+07	3.44676e+08	2.75011e+08	2.33766e+08	1.408e+08	--	--	--	-	-	-	-
POS_M104T510	104.07	510.241	8.5	--	--	--	--	--	--	1.20872e+08	1.41329e+08	1.89697e+08	1.44321e+08	1.37981e+08	1.94316e+08	1.00707e+08	1.87145e+08	2.51439e+07	1.06694e+08	2.84236e+07	1.33401e+08	1.10442e+08	3.71048e+07	1.74296e+08	3.788e+07	4.29413e+07	4.15565e+07	4.59746e+07	1.97359e+08	1.86849e+08	4.57949e+07	5.40693e+07	1.77414e+08	6.49646e+07	1.26453e+08	8.59421e+07	1.17896e+08	9.12698e+07	--	--	--	-	-	-	-
POS_M104T499	104.07	498.63	8.31	--	--	--	--	--	--	2.55044e+08	1.76457e+08	1.73794e+08	1.4662e+08	1.22615e+08	1.68624e+08	3.37204e+07	3.30506e+07	2.88409e+08	3.29125e+07	2.83673e+07	9.40625e+07	1.34454e+08	4.67917e+07	1.36324e+08	3.63086e+08	5.06502e+07	5.4108e+07	4.33695e+08	6.78076e+07	1.84113e+08	8.12731e+08	5.01555e+08	1.77537e+08	4.87014e+07	1.37792e+08	1.18123e+08	1.79566e+08	3.43931e+07	--	--	--	-	-	-	-
POS_M104T293	104.07	293.435	4.89	--	D-alpha-Aminobutyric acid	--	1.17915	C4H9NO2	MS1	9.44331e+07	9.36598e+07	2.54599e+07	2.76661e+07	2.49457e+07	1.55886e+08	1.31041e+08	8.96569e+07	8.82273e+07	8.48629e+07	9.42455e+07	1.01198e+08	3.01316e+07	2.99599e+07	4.21422e+08	1.23884e+08	1.30345e+08	1.74334e+08	3.62133e+07	2.05769e+08	3.19565e+08	4.36368e+07	2.42646e+08	5.15113e+07	6.43513e+07	1.25949e+08	1.24137e+08	2.65245e+07	1.20912e+08	Carboxylic acids and derivatives	2623-91-8	HMDB0000650	-	-	-	-
POS_M104T522	104.07	522.13	8.7	--	--	--	--	--	--	1.09294e+08	1.46609e+08	1.42823e+08	1.52606e+08	3.32748e+07	3.18852e+07	2.52952e+07	1.45702e+08	1.38162e+08	8.30766e+07	1.85556e+08	1.01827e+08	1.92523e+08	4.33276e+07	1.87929e+08	1.92937e+08	1.81592e+08	1.4296e+08	2.38977e+08	2.84787e+08	1.86415e+08	5.42316e+07	3.01772e+08	2.50164e+08	7.69528e+07	2.37893e+07	1.00687e+08	1.05856e+08	1.0694e+08	--	--	--	-	-	-	-
POS_M104T730	104.07	729.741	12.16	--	--	--	--	--	--	2.61746e+08	3.57696e+07	1.34139e+08	1.57125e+08	1.8028e+08	1.40827e+08	2.86528e+08	1.553e+08	1.50462e+08	1.49298e+08	1.21226e+08	9.09766e+07	2.56692e+08	4.01798e+07	4.27704e+07	2.06057e+08	5.34612e+07	5.6173e+07	1.88455e+08	2.59931e+08	2.82934e+08	1.57104e+08	3.2495e+08	3.32115e+08	6.25977e+07	1.30348e+08	1.08923e+08	2.91628e+07	1.23417e+08	--	--	--	-	-	-	-
POS_M104T115	104.07	114.867	1.91	--	--	--	--	--	--	8.86702e+07	9.4825e+07	8.82166e+07	9.63545e+07	8.60566e+07	4.94142e+08	1.36202e+08	2.24617e+08	1.55834e+08	1.65372e+08	1.75257e+08	3.06327e+08	1.03154e+08	3.63339e+08	5.43783e+08	9.56999e+07	3.93107e+08	4.05199e+08	2.61325e+08	5.35337e+08	6.81043e+08	3.97462e+08	8.46124e+07	3.87018e+08	1.01409e+08	9.792e+07	9.59651e+07	8.78808e+07	2.66954e+08	--	--	--	-	-	-	-
POS_M104T534	104.07	534.456	8.91	--	--	--	--	--	--	1.95543e+08	1.47731e+08	1.45646e+08	2.22533e+08	2.07284e+08	1.43177e+08	3.10501e+07	1.28824e+08	1.17573e+08	1.26624e+08	2.84353e+07	1.14168e+08	3.95295e+07	1.22038e+09	2.10202e+08	1.78316e+08	1.80044e+08	1.74444e+08	1.80443e+08	2.74022e+08	2.02529e+08	2.22022e+08	2.37557e+08	6.36758e+07	8.55522e+07	1.09448e+08	2.84583e+07	1.72717e+08	1.2865e+08	--	--	--	-	-	-	-
POS_M104T476	104.07	476.167	7.94	--	--	--	--	--	--	1.52306e+08	3.85608e+08	1.70242e+08	3.55662e+07	1.25228e+08	3.36296e+07	2.66005e+07	1.453e+08	2.50599e+07	1.37375e+08	4.97228e+08	7.88598e+07	1.81257e+08	3.8041e+07	1.5309e+08	2.68607e+08	1.93148e+08	1.73052e+08	3.21177e+08	5.61544e+07	2.20576e+08	5.17644e+07	3.32084e+08	3.12667e+08	5.01544e+07	3.0364e+07	1.12122e+08	1.30514e+08	1.53405e+08	--	--	--	-	-	-	-
POS_M104T466	104.07	466.406	7.77	--	--	--	--	--	--	1.61805e+08	3.57464e+07	3.06185e+07	1.84163e+08	3.11202e+07	2.25991e+08	1.84154e+08	9.4976e+07	2.16416e+08	2.40002e+07	2.3077e+07	9.58414e+07	3.60617e+07	1.52005e+08	3.71951e+07	1.60818e+08	3.50356e+07	1.92891e+08	4.26024e+07	2.71825e+08	5.35328e+07	1.5289e+08	6.21122e+07	2.26427e+08	4.00953e+07	9.18856e+07	9.59539e+07	1.59711e+08	9.55642e+07	--	--	--	-	-	-	-
POS_M104T282	104.07	281.706	4.7	L-alpha-Aminobutyric acid	--	1.66e-10	1.26881	C4H9NO2	MS2	1.32926e+08	3.05219e+07	2.36969e+08	4.66204e+08	2.238e+08	1.84602e+08	8.49387e+07	9.83564e+07	1.17929e+08	9.93639e+07	1.28243e+08	9.82687e+07	9.89733e+07	2.07229e+08	2.59127e+08	1.46566e+08	1.41453e+08	1.63223e+08	1.3623e+08	1.81184e+08	2.36691e+08	2.81949e+08	2.60383e+08	5.73961e+07	9.94831e+07	9.53935e+07	9.84165e+07	7.95372e+07	1.60114e+08	Carboxylic acids and derivatives	1492-24-6	HMDB0000452	C02356	ko01100//Metabolic pathways;ko00270//Cysteine and methionine metabolism	Amino acid metabolism;Global and overview maps	Metabolism
POS_M104T419	104.07	418.962	6.98	--	--	--	--	--	--	3.27829e+07	1.65334e+08	1.92658e+08	1.90435e+08	1.56571e+08	1.87948e+08	2.47168e+07	7.84566e+07	9.92072e+07	9.48367e+07	8.64511e+07	1.18415e+08	3.50574e+07	3.36082e+07	1.3514e+08	1.52531e+08	3.54474e+07	1.20579e+08	3.71745e+08	2.7421e+08	2.08895e+08	4.76382e+07	5.64028e+07	2.19881e+08	8.21283e+07	2.48205e+07	1.1034e+08	8.23899e+07	2.38651e+07	--	--	--	-	-	-	-
POS_M104T787	104.07	787.314	13.12	--	--	--	--	--	--	3.81287e+07	1.86709e+08	3.82202e+07	3.76579e+07	4.26986e+07	3.51584e+07	3.02962e+07	1.77365e+08	3.09129e+07	3.10992e+07	1.41059e+08	3.1286e+07	1.51605e+08	1.95542e+08	3.18453e+08	2.23275e+08	5.64943e+07	5.54597e+07	5.29024e+07	2.58033e+08	3.11769e+08	6.79245e+07	2.43675e+08	3.64352e+08	1.8874e+08	8.77573e+07	8.27e+07	3.17414e+07	1.0198e+08	--	--	--	-	-	-	-
POS_M104T256	104.07	255.513	4.26	--	--	--	--	--	--	1.20779e+08	2.89572e+07	1.26943e+08	1.26805e+08	1.07995e+08	1.43977e+08	2.23227e+07	1.34004e+08	1.02772e+08	2.39104e+07	9.9624e+07	2.35791e+07	1.42699e+08	3.65982e+07	3.37553e+07	2.17746e+08	3.90197e+07	4.40951e+07	1.64569e+08	4.69561e+07	4.671e+07	5.04704e+07	3.86746e+08	1.9584e+08	1.02008e+08	1.1707e+08	3.01759e+07	1.09324e+08	1.64909e+08	--	--	--	-	-	-	-
POS_M104T177	104.07	176.997	2.95	--	--	--	--	--	--	4.02795e+08	1.55026e+08	1.37041e+08	1.38231e+08	4.25142e+07	2.23477e+08	3.48792e+07	1.50512e+08	1.93751e+08	1.11074e+08	1.62442e+08	1.26424e+08	1.86605e+08	1.68102e+08	5.26432e+07	1.8933e+08	1.6252e+08	1.74496e+08	2.56726e+08	3.84348e+08	7.09025e+07	1.75938e+08	8.10842e+07	8.12475e+07	1.23883e+08	1.90817e+08	4.00761e+07	1.83139e+08	1.36743e+08	--	--	--	-	-	-	-
POS_M104T189	104.07	188.824	3.15	Dimethylglycine	--	9.27e-05	1.5557	C4H9NO2	MS2	4.8461e+07	1.44261e+08	1.50641e+08	2.0994e+08	3.32038e+08	4.24025e+07	3.70958e+07	1.97206e+08	1.22281e+08	1.16263e+08	1.28137e+08	8.72035e+07	1.42863e+08	1.87921e+08	5.04437e+08	1.79781e+08	1.38961e+08	2.74045e+08	2.24821e+08	2.25162e+08	2.27102e+08	2.4775e+08	1.13267e+09	2.66588e+08	1.40033e+08	9.75983e+07	1.7537e+08	1.61441e+08	1.66504e+08	Carboxylic acids and derivatives	1118-68-9	HMDB0000092	C01026	ko01100//Metabolic pathways;ko00260//Glycine, serine and threonine metabolism	Amino acid metabolism;Global and overview maps	Metabolism
POS_M104T667	104.071	666.967	11.12	--	--	--	--	--	--	4.91237e+07	4.51351e+07	1.71458e+08	1.98163e+08	1.61553e+08	4.11555e+07	1.23997e+08	3.98441e+07	2.25408e+08	2.80768e+08	3.98729e+07	1.1474e+08	1.50298e+08	5.92209e+07	3.96134e+08	5.62986e+07	5.84417e+07	2.71317e+08	1.80849e+08	2.39208e+08	4.70142e+08	3.59241e+08	9.1593e+07	8.39354e+07	1.30243e+08	1.07545e+08	1.49935e+08	4.22635e+07	3.92887e+07	--	--	--	-	-	-	-
POS_M104T384	104.071	383.613	6.39	--	--	--	--	--	--	3.71202e+07	7.11489e+08	1.70826e+08	9.37623e+07	3.67963e+07	1.44448e+08	1.32625e+08	2.81446e+07	1.00392e+08	9.48563e+07	8.90073e+07	1.12036e+08	3.97547e+07	3.77832e+07	1.46407e+08	3.98947e+08	3.53767e+08	1.66423e+08	1.34909e+08	1.60681e+08	5.11291e+07	2.23428e+08	2.95919e+08	5.84261e+07	7.30798e+07	1.06589e+08	1.52982e+08	1.38267e+08	2.67488e+08	--	--	--	-	-	-	-
POS_M104T639	104.071	638.677	10.64	--	--	--	--	--	--	3.11083e+08	3.89562e+07	3.54065e+08	1.5696e+08	1.9458e+08	3.79105e+07	9.65992e+07	1.41516e+08	1.46809e+08	2.26675e+08	1.30836e+08	9.87253e+07	1.7511e+08	2.2802e+08	2.17842e+08	4.54244e+07	5.16034e+07	5.49935e+07	2.01698e+08	5.05768e+07	5.86292e+08	3.20695e+08	6.97826e+07	7.20918e+07	1.66895e+07	2.91885e+07	3.1771e+07	3.48005e+07	3.23165e+07	--	--	--	-	-	-	-
POS_M104T86	104.107	86.0391	1.43	--	--	--	--	--	--	5.74332e+09	5.42483e+09	5.57044e+09	5.94934e+09	5.65543e+09	5.48106e+09	6.48519e+09	7.36549e+09	7.38622e+09	6.69195e+09	5.92231e+09	7.26852e+09	5.7674e+09	5.99382e+09	5.32838e+09	5.51509e+09	6.07327e+09	6.53687e+09	3.78688e+09	3.97513e+09	3.94819e+09	3.7036e+09	3.53138e+09	4.21567e+09	4.86032e+09	5.9709e+09	4.5915e+09	5.32794e+09	4.98166e+09	--	--	--	-	-	-	-
POS_M104T101	104.108	100.926	1.68	--	Choline	--	0.125643	C5H14NO	MS1	1.12347e+09	9.94846e+08	1.07138e+09	7.34224e+08	1.22412e+09	1.09857e+09	2.33076e+09	2.47691e+09	2.37979e+09	2.50721e+09	2.12314e+09	2.30876e+09	1.13958e+09	1.01753e+09	1.1348e+09	9.95335e+08	9.58652e+08	1.00996e+09	6.7708e+08	9.66889e+08	5.57337e+08	5.7765e+08	9.85667e+08	8.2567e+08	1.14286e+09	1.15923e+09	1.0736e+09	1.07698e+09	1.02031e+09	Organonitrogen compounds	62-49-7	HMDB0000097	C00114	ko01100//Metabolic pathways;ko02010//ABC transporters;ko00260//Glycine, serine and threonine metabolism;ko00564//Glycerophospholipid metabolism	Amino acid metabolism;Global and overview maps;Lipid metabolism;Membrane transport	Environmental Information Processing;Metabolism
POS_M104T150	104.107	149.53	2.49	--	Hydroxypyruvic acid	--	1.10304	C3H4O4	MS1	1.10812e+08	1.01283e+08	1.24453e+08	6.03139e+07	9.87405e+07	1.36673e+08	2.71912e+08	9.14737e+07	1.18188e+08	2.67691e+08	1.2082e+08	1.00515e+08	1.16765e+08	1.23436e+08	1.41481e+08	1.13591e+08	2.20693e+08	8.84193e+07	1.41977e+08	9.14239e+07	8.56569e+07	9.08696e+07	6.26771e+07	6.68061e+07	1.31575e+08	1.31492e+08	1.0824e+08	1.14484e+08	1.05938e+08	Hydroxy acids and derivatives	1113-60-6	HMDB0001352	C00168	ko01100//Metabolic pathways;ko01110//Biosynthesis of secondary metabolites;ko01120//Microbial metabolism in diverse environments;ko01130//Biosynthesis of antibiotics;ko01200//Carbon metabolism;ko00260//Glycine, serine and threonine metabolism;ko00630//Glyoxylate and dicarboxylate metabolism	Amino acid metabolism;Carbohydrate metabolism;Global and overview maps	Metabolism
POS_M105T74	105.003	73.5159	1.23	--	--	--	--	--	--	2.12381e+09	2.22718e+09	2.16609e+09	2.42036e+09	2.25221e+09	2.32005e+09	1.47766e+09	1.67409e+09	1.52271e+09	1.53581e+09	1.68385e+09	1.66146e+09	1.09038e+09	1.19223e+09	1.20097e+09	1.22134e+09	1.08653e+09	1.11528e+09	2.49656e+08	2.56651e+08	2.72532e+08	2.76164e+08	2.45525e+08	2.60182e+08	1.35296e+09	1.33894e+09	1.27696e+09	1.26727e+09	1.35131e+09	--	--	--	-	-	-	-
POS_M105T485	105.034	485.267	8.09	--	--	--	--	--	--	2.67185e+08	2.95991e+08	2.85254e+08	3.26514e+08	3.32223e+08	2.99428e+08	2.62394e+07	2.66479e+07	5.81319e+06	3.09155e+07	3.11833e+07	2.82801e+07	1.54612e+06	939178	2.00213e+06	952638	1.44526e+06	1.47535e+06	6.56696e+06	2.72527e+07	2.39329e+07	2.16065e+07	2.47967e+07	2.33701e+07	3.7676e+07	3.72215e+07	3.63792e+07	3.5379e+07	3.41301e+07	--	--	--	-	-	-	-
POS_M105T382	105.07	382.276	6.37	2-Phenylethanol	--	1.39e-44	0.0711128	C8H10O	MS2	5.1194e+07	6.19643e+07	5.70082e+07	5.63936e+07	5.89721e+07	5.79386e+07	2.3679e+08	2.42959e+08	2.21583e+08	2.22687e+08	2.15235e+08	2.1889e+08	1.86076e+09	1.96891e+09	1.95188e+09	1.74273e+09	1.78536e+09	1.95688e+09	4.33394e+08	4.85959e+08	4.39467e+08	4.32639e+08	5.48794e+08	4.57334e+08	6.50155e+08	7.16316e+08	6.55457e+08	6.67521e+08	6.63272e+08	Benzene and substituted derivatives	56011-02-0	HMDB0041615	C05853	ko00360//Phenylalanine metabolism	Amino acid metabolism	Metabolism
POS_M105T91	105.074	90.9465	1.52	--	--	--	--	--	--	1.03567e+08	1.13097e+08	1.08991e+08	9.88108e+07	1.06131e+08	9.16521e+07	2.7502e+07	2.53866e+07	2.21137e+07	1.76019e+07	2.53312e+07	3.03614e+07	4.30987e+07	8.34103e+07	6.39247e+07	6.47241e+07	7.08569e+07	5.98781e+07	4.04201e+07	3.96892e+07	5.31528e+07	3.88893e+07	3.53691e+07	5.61453e+07	4.02068e+07	3.85184e+07	2.3702e+07	2.36272e+07	3.41838e+07	--	--	--	-	-	-	-
POS_M105T101	105.111	100.932	1.68	Choline	--	2.61e-09	25.519	C5H14NO	MS2	3.12648e+07	5.57001e+07	4.64508e+07	3.89311e+07	4.62806e+07	3.78687e+07	1.20898e+08	1.23575e+08	1.34421e+08	1.25812e+08	1.24111e+08	1.02583e+08	4.07431e+07	3.94328e+07	5.08008e+07	1.45653e+07	5.08915e+07	4.06308e+07	1.26617e+07	2.56189e+07	3.0752e+07	2.20338e+07	4.18556e+07	4.48691e+07	5.06159e+07	5.85892e+07	5.60556e+07	4.56578e+07	4.73476e+07	Organonitrogen compounds	62-49-7	HMDB0000097	C00114	ko01100//Metabolic pathways;ko02010//ABC transporters;ko00260//Glycine, serine and threonine metabolism;ko00564//Glycerophospholipid metabolism	Amino acid metabolism;Global and overview maps;Lipid metabolism;Membrane transport	Environmental Information Processing;Metabolism
POS_M106T74	106.004	73.5627	1.23	--	--	--	--	--	--	2.64707e+08	2.88528e+08	2.89641e+08	2.9982e+08	2.71201e+08	2.85909e+08	1.8967e+08	2.18682e+08	1.97254e+08	1.95653e+08	2.22844e+08	2.0397e+08	1.33442e+08	1.46709e+08	1.47364e+08	1.46046e+08	1.48539e+08	1.43211e+08	2.89735e+07	3.35316e+07	3.3068e+07	8.65242e+06	3.05664e+07	8.54475e+06	1.62475e+08	1.61682e+08	1.65624e+08	1.59888e+08	1.86624e+08	--	--	--	-	-	-	-
POS_M107T81	106.951	81.4508	1.36	--	--	--	--	--	--	4.39428e+07	1.54917e+08	4.27826e+07	1.51349e+08	1.01047e+08	1.60261e+08	1.09087e+08	4.64501e+07	1.07856e+08	1.09679e+08	1.02501e+08	3.08144e+07	1.93243e+08	2.00229e+08	1.84266e+08	2.1289e+08	1.87458e+08	2.03175e+08	2.3083e+08	2.21997e+08	2.43088e+08	2.28215e+08	2.27626e+08	2.12159e+08	1.58841e+08	1.65461e+08	1.64599e+08	1.45182e+08	4.18679e+07	--	--	--	-	-	-	-
POS_M107T74	107.001	73.5627	1.23	--	--	--	--	--	--	3.33134e+08	3.53601e+08	3.38677e+08	3.45436e+08	3.25856e+08	3.47718e+08	2.23945e+08	2.39532e+08	2.23481e+08	2.26462e+08	2.51442e+08	1.48509e+08	1.66093e+08	1.72394e+08	1.66251e+08	1.77546e+08	1.61337e+08	1.70565e+08	2.44638e+07	3.9458e+07	1.6239e+07	4.05141e+07	3.66551e+07	3.82545e+07	2.06425e+08	1.81064e+08	1.95151e+08	1.86921e+08	1.95329e+08	--	--	--	-	-	-	-
POS_M107T344	107.049	343.773	5.73	Benzaldehyde	--	2.66e-35	0.0149791	C7H6O	MS2	1.44469e+07	1.73272e+07	1.4281e+07	1.62714e+07	1.65435e+07	1.43215e+07	1.11065e+07	1.2725e+07	1.05842e+07	1.21513e+07	1.29634e+07	1.16663e+07	1.36889e+07	1.53384e+07	1.56096e+07	1.22185e+07	1.35519e+07	1.32893e+07	2.58558e+07	3.61366e+07	3.35653e+07	8.0207e+06	3.43782e+07	3.46444e+07	1.93594e+07	1.70388e+07	1.58106e+07	1.6693e+07	1.751e+07	Benzene and substituted derivatives	100-52-7	HMDB0006115	C00261	ko01120//Microbial metabolism in diverse environments;ko01220//Degradation of aromatic compounds	Global and overview maps	Metabolism
POS_M107T34	107.049	33.8406	0.56	--	--	--	--	--	--	6.58738e+06	3.43353e+06	4.72542e+06	5.60591e+06	4.15799e+06	7.1237e+06	3.65215e+06	3.56569e+06	3.48027e+06	3.05307e+06	3.50568e+06	3.29818e+06	4.38335e+06	3.76617e+06	3.20099e+06	3.17717e+06	5.96042e+06	857209	1.04841e+06	1.22088e+06	1.03128e+06	1.13557e+06	973969	1.03418e+06	4.37166e+06	4.72556e+06	4.12951e+06	4.23684e+06	3.12655e+06	--	--	--	-	-	-	-
POS_M107T369	107.049	368.673	6.14	--	--	--	--	--	--	425201	261538	396164	232522	296856	598144	2.20357e+07	1.76901e+07	1.96396e+07	1.92357e+07	2.18658e+07	2.14232e+07	2.00149e+07	1.95747e+07	2.44954e+07	2.76727e+07	2.28515e+07	2.21171e+07	2.22956e+07	2.30405e+07	2.38113e+07	2.25997e+07	2.76804e+07	2.18169e+07	3.42958e+06	1.23996e+07	1.42185e+07	1.3438e+07	1.65663e+07	--	--	--	-	-	-	-
POS_M107T381	107.049	380.662	6.34	--	--	--	--	--	--	552668	693311	397022	526132	548610	501448	6.82691e+06	5.75105e+06	1.26787e+06	1.2783e+06	1.37826e+06	5.22954e+06	1.36088e+06	1.68808e+06	1.66577e+06	1.83398e+06	1.26633e+06	1.62625e+06	4.95419e+07	5.02198e+07	4.92086e+07	5.00964e+07	5.41105e+07	5.39253e+07	3.71368e+07	1.4422e+07	1.56063e+07	1.56827e+07	1.60815e+07	--	--	--	-	-	-	-
POS_M107T579	107.07	578.617	9.64	--	--	--	--	--	--	1.077e+07	1.145e+07	1.08829e+07	1.09208e+07	1.12772e+07	1.14108e+07	9.5966e+06	1.04572e+07	1.06362e+07	9.78434e+06	1.14926e+07	1.08459e+07	1.02773e+07	9.63785e+06	9.08804e+06	1.12712e+07	8.96687e+06	9.87928e+06	1.06086e+07	9.61249e+06	8.58581e+06	1.10314e+07	1.08069e+07	1.00588e+07	9.03037e+06	1.0093e+07	9.14531e+06	9.04107e+06	8.74541e+06	--	--	--	-	-	-	-
POS_M107T63_1	107.07	63.2996	1.05	--	ortho-Toluidine	--	28.8394	C7H9N	MS1	2.32842e+06	2.79166e+06	6.91017e+06	3.71358e+06	3.39285e+06	2.46146e+06	2.89303e+06	1.00861e+06	1.75587e+06	6.18725e+06	2.67032e+06	2.61738e+06	1.01669e+06	2.85797e+06	911455	1.53247e+06	3.99642e+06	2.25632e+06	3.22164e+06	1.03344e+06	3.10603e+06	971074	1.2199e+06	1.09415e+06	4.63306e+06	3.69745e+06	2.66868e+06	1.08763e+06	1.15729e+06	Benzene and substituted derivatives	95-53-4	HMDB0041965	-	-	-	-
POS_M107T41	107.07	40.8627	0.68	--	Benzylamine	--	28.5251	C7H9N	MS1	4.08272e+06	3.25864e+06	1.91516e+06	1.00536e+07	2.51865e+06	2.48186e+06	8.53237e+06	1.54847e+06	3.45933e+06	7.16299e+06	4.16507e+06	3.84286e+06	1.58644e+06	3.6625e+06	4.0216e+06	4.26838e+06	2.04868e+06	4.10604e+06	1.51236e+06	1.59544e+06	1.42783e+06	1.89435e+06	1.39869e+06	5.60722e+06	7.95779e+06	2.733e+06	3.45549e+06	1.163e+07	1.20859e+07	Benzene and substituted derivatives	100-46-9	HMDB0033871	-	-	-	-
POS_M107T703	107.086	703.407	11.72	--	--	--	--	--	--	1.89583e+07	1.87967e+07	1.77731e+07	1.85889e+07	1.95748e+07	1.56239e+07	3.11832e+07	3.32338e+07	2.8003e+07	3.26642e+07	3.1317e+07	3.39635e+07	8.78761e+06	7.08183e+06	8.35916e+06	7.52849e+06	9.14484e+06	1.14419e+07	2.41603e+07	2.65624e+06	2.49215e+06	2.94322e+06	1.49593e+07	2.49743e+06	1.80182e+07	1.53432e+07	1.6245e+07	1.60311e+07	1.67634e+07	--	--	--	-	-	-	-
POS_M107T676	107.086	676.385	11.27	--	m-Xylene	--	1.64478	C8H10	MS1	1.14895e+07	1.05133e+07	1.12754e+07	1.07193e+07	1.22566e+07	1.08985e+07	2.41118e+07	2.01702e+07	2.1165e+07	2.29261e+07	2.14452e+07	2.01719e+07	1.1123e+07	1.34256e+07	1.06389e+07	1.19647e+07	1.14657e+07	1.22613e+07	1.41966e+07	3.51956e+06	3.20339e+06	3.05961e+06	1.94163e+07	3.35836e+06	1.48597e+07	1.27188e+07	1.50228e+07	1.3477e+07	1.3042e+07	Benzene and substituted derivatives	-	HMDB0059810	C07208	ko01100//Metabolic pathways;ko01120//Microbial metabolism in diverse environments;ko01220//Degradation of aromatic compounds	Global and overview maps	Metabolism
POS_M107T38	107.086	38.0705	0.63	--	--	--	--	--	--	3.76758e+06	7.40471e+06	2.45196e+06	4.47699e+06	3.02835e+06	1.51123e+06	5.87888e+06	3.19065e+06	7.29413e+06	3.79522e+06	7.10211e+06	5.49123e+06	4.61666e+06	1.03878e+06	7.58447e+06	1.2772e+06	3.59428e+06	4.38699e+06	1.19427e+06	1.28658e+06	1.38428e+06	1.3887e+06	1.05463e+06	1.51453e+06	1.3437e+06	5.33918e+06	9.35084e+06	5.8457e+06	8.39754e+06	--	--	--	-	-	-	-
POS_M107T493	107.086	493.465	8.22	o-Xylene	--	6.77e-08	1.62595	C8H10	MS2	1.85204e+06	1.94221e+06	1.90625e+06	6.12197e+06	1.60772e+06	1.60779e+06	1.59379e+07	1.54964e+07	1.59834e+07	1.57561e+07	1.53044e+07	1.64586e+07	2.35132e+06	8.18966e+06	1.85437e+06	1.1094e+07	1.78337e+06	1.81746e+06	4.3941e+06	4.43594e+06	1.45822e+07	4.18142e+06	9.74321e+06	4.30646e+06	1.28709e+07	9.10548e+06	1.36455e+07	1.22972e+07	2.93073e+06	Benzene and substituted derivatives	-	HMDB0059851	C07212	ko01100//Metabolic pathways;ko01120//Microbial metabolism in diverse environments;ko01220//Degradation of aromatic compounds	Global and overview maps	Metabolism
POS_M107T63_2	107.086	63.3753	1.06	--	--	--	--	--	--	5.84108e+06	6.72989e+06	2.29111e+06	7.43922e+06	3.79721e+06	1.42786e+06	2.84987e+06	4.95768e+06	4.82322e+06	7.66691e+06	2.21524e+06	2.87982e+06	8.22942e+06	1.02635e+06	3.96997e+06	1.26935e+06	7.21054e+06	2.8595e+06	1.1415e+06	1.27472e+06	1.42833e+06	1.10471e+06	1.33262e+06	1.43525e+06	1.22758e+06	1.27448e+06	2.7172e+06	1.74273e+06	1.42898e+06	--	--	--	-	-	-	-
POS_M108T218	107.6	218.081	3.63	--	--	--	--	--	--	58774.4	197757	339341	315865	92028.6	104612	2.82644e+07	2.70613e+07	2.5205e+07	2.77453e+07	2.74627e+07	2.72936e+07	1.9489e+07	2.30793e+07	2.2187e+07	2.09201e+07	2.07882e+07	2.18135e+07	1.1911e+06	3.92616e+06	1.22682e+06	5.43109e+06	1.25136e+06	1.08513e+06	1.97103e+06	1.18465e+07	1.10927e+07	1.19202e+07	1.40683e+07	--	--	--	-	-	-	-
POS_M108T63	107.95	63.0941	1.05	--	--	--	--	--	--	1.08439e+07	1.19147e+07	4.22962e+06	1.30696e+07	7.29528e+06	3.82918e+06	4.34081e+06	5.53366e+06	1.11147e+07	7.22329e+06	8.81695e+06	9.38096e+06	4.50561e+06	1.19078e+07	7.86322e+06	5.03946e+06	4.74503e+06	1.00184e+07	1.21663e+07	1.33454e+07	5.88598e+06	1.62729e+07	4.87417e+06	5.3651e+06	1.05944e+07	9.30355e+06	1.05714e+07	9.27485e+06	5.55071e+06	--	--	--	-	-	-	-
POS_M108T45	107.95	45.3908	0.76	--	--	--	--	--	--	4.16471e+06	9.7939e+06	7.47747e+06	4.01754e+06	1.02403e+07	4.23238e+06	6.39814e+06	3.88901e+06	6.01087e+06	9.54785e+06	2.66856e+06	6.6988e+06	3.9826e+06	3.793e+06	5.83999e+06	7.52821e+06	5.30308e+06	3.95399e+06	7.12845e+06	4.00563e+06	3.49578e+06	3.21831e+06	3.72745e+06	3.3294e+06	1.53565e+07	9.22251e+06	7.98117e+06	8.22216e+06	1.08081e+07	--	--	--	-	-	-	-
POS_M108T35	107.95	35.0078	0.58	--	--	--	--	--	--	1.21539e+07	1.19732e+07	8.60227e+06	1.49194e+07	1.11174e+07	1.00433e+07	9.20516e+06	1.04516e+07	8.37773e+06	8.2792e+06	1.07696e+07	6.54104e+06	7.34001e+06	8.01431e+06	7.50373e+06	8.2184e+06	8.25496e+06	1.04045e+07	8.18735e+06	9.45756e+06	1.11254e+07	1.48703e+07	9.9122e+06	1.16271e+07	1.52587e+07	8.89204e+06	9.29307e+06	9.49248e+06	6.36261e+06	--	--	--	-	-	-	-
POS_M109T35_1	108.518	35.0086	0.58	--	--	--	--	--	--	1.02555e+07	8.25997e+06	8.05934e+06	8.56698e+06	9.06968e+06	9.34317e+06	9.84591e+06	8.97059e+06	7.87994e+06	1.0848e+07	6.75749e+06	6.68232e+06	7.60321e+06	7.13484e+06	5.56111e+06	8.56156e+06	8.56977e+06	8.45025e+06	8.96833e+06	7.16062e+06	8.32296e+06	9.53946e+06	7.86595e+06	8.81302e+06	2.25097e+07	1.50541e+07	8.95603e+06	1.31846e+07	6.08927e+06	--	--	--	-	-	-	-
POS_M109T81	108.949	81.3287	1.36	--	--	--	--	--	--	1.05913e+07	1.26891e+07	1.2239e+07	1.08685e+07	8.84622e+06	1.33813e+07	6.63697e+06	7.37792e+06	7.64288e+06	2.12615e+06	1.85977e+06	5.71067e+06	3.11922e+06	3.79083e+06	3.27179e+06	4.27875e+06	1.24712e+07	1.41322e+07	4.21663e+06	3.74424e+06	4.7753e+06	4.51862e+06	3.84447e+06	1.73367e+07	1.15257e+07	2.96792e+06	2.89255e+06	9.68806e+06	1.09724e+07	--	--	--	-	-	-	-
POS_M109T97	109.029	97.2507	1.62	--	Quinone	--	1.69244	C6H4O2	MS1	1.10338e+08	9.58313e+07	1.03701e+08	1.1188e+08	1.21073e+08	1.15272e+08	2.09657e+06	9.35105e+06	2.00791e+07	2.88374e+06	4.92003e+06	3.26885e+06	2.74287e+06	2.06467e+06	1.49124e+06	2.65186e+06	2.66843e+06	3.32898e+06	7.15211e+07	6.95457e+07	8.44842e+07	6.96219e+07	7.06685e+07	6.43987e+07	4.06629e+07	4.55567e+07	4.3338e+07	4.83487e+07	4.41531e+07	Organooxygen compounds	106-51-4	HMDB0003364	-	-	-	-
POS_M109T661	109.065	660.746	11.01	--	p-Cresol	--	1.47203	C7H8O	MS1	1.83182e+06	1.99711e+06	2.11593e+06	1.75424e+06	1.83085e+06	1.91512e+06	2.15874e+06	2.05895e+06	3.50847e+06	4.50648e+06	2.0928e+06	4.70033e+06	1.03466e+07	1.38299e+07	1.12434e+07	9.68379e+06	9.1553e+06	9.05926e+06	9.73153e+06	1.01998e+07	8.95009e+06	9.52088e+06	1.0061e+07	9.61466e+06	2.53345e+06	2.70062e+06	2.6324e+06	6.46903e+06	7.46283e+06	Phenols	106-44-5	HMDB0001858	C01468	ko01100//Metabolic pathways;ko01120//Microbial metabolism in diverse environments;ko01220//Degradation of aromatic compounds	Global and overview maps	Metabolism
POS_M109T46	109.065	46.2839	0.77	--	--	--	--	--	--	3.73308e+06	2.43279e+06	9.63979e+06	2.79265e+06	1.912e+06	1.90149e+06	3.2994e+06	1.87431e+06	3.07251e+06	8.29406e+06	3.19973e+06	8.49953e+06	2.43262e+06	3.14439e+06	3.98536e+06	3.79852e+06	3.53313e+06	2.90082e+06	2.91811e+06	3.49812e+06	3.75946e+06	6.6016e+06	2.9929e+06	3.8613e+06	3.93756e+06	3.06514e+06	2.36481e+06	7.56892e+06	3.24391e+06	--	--	--	-	-	-	-
POS_M109T707	109.101	706.962	11.78	m-Cresol	--	0.000165457	1.1667	C7H8O	MS2	4.13579e+07	4.12949e+07	4.02313e+07	3.94291e+07	3.88719e+07	3.93891e+07	7.19216e+07	6.55104e+07	6.8808e+07	6.02996e+07	6.13046e+07	6.11338e+07	1.88418e+07	2.04996e+07	4.33165e+06	3.79591e+06	4.07127e+06	3.89245e+06	3.60927e+07	5.34602e+07	4.35064e+07	3.3157e+07	3.33729e+07	3.50167e+07	4.57335e+07	3.63384e+07	3.29079e+07	4.42997e+07	3.18152e+07	Phenols	108-39-4	HMDB0002048	C01467	ko01120//Microbial metabolism in diverse environments;ko01220//Degradation of aromatic compounds	Global and overview maps	Metabolism
POS_M109T35_2	109.101	35.0277	0.58	--	--	--	--	--	--	1.10666e+07	9.77923e+06	8.40446e+06	1.04458e+07	9.03755e+06	1.64086e+07	1.19144e+07	6.92361e+06	1.01534e+07	2.217e+07	6.22102e+06	2.17997e+07	1.07463e+07	1.07796e+07	8.98133e+06	8.68987e+06	1.14766e+07	1.06006e+07	2.4064e+06	9.33253e+06	2.56517e+06	2.72688e+06	2.51078e+06	2.96041e+06	8.89366e+06	1.15139e+07	8.55309e+06	8.66278e+06	1.01705e+07	--	--	--	-	-	-	-
POS_M109T747	109.101	747.236	12.45	--	--	--	--	--	--	2.08912e+07	2.42695e+07	2.22784e+07	2.6208e+07	2.35636e+07	2.2769e+07	2.54578e+07	2.387e+07	2.24199e+07	2.08583e+07	2.58966e+07	2.43361e+07	5.21248e+07	1.91137e+07	3.83225e+06	3.75279e+06	4.09646e+06	4.65978e+06	2.86264e+07	1.67216e+07	6.25567e+06	5.88233e+06	2.36818e+07	5.35175e+06	2.13934e+07	2.06213e+07	4.13764e+07	1.89722e+07	2.73674e+07	--	--	--	-	-	-	-
POS_M109T676	109.101	676.385	11.27	--	--	--	--	--	--	1.13957e+07	1.13694e+07	3.73923e+06	2.01371e+07	4.31645e+06	3.72886e+06	4.86314e+06	2.07844e+07	4.86153e+06	2.55166e+07	2.32625e+07	4.49474e+06	5.2263e+06	1.74818e+07	4.41201e+06	1.43873e+07	4.48051e+06	4.33249e+06	3.30546e+07	3.48241e+07	2.79681e+07	3.00185e+07	3.47175e+07	2.75384e+07	4.80253e+06	2.08036e+07	2.43597e+07	1.70373e+07	2.23766e+07	--	--	--	-	-	-	-
POS_M109T825	109.101	825.249	13.75	--	--	--	--	--	--	2.08914e+06	2.14916e+06	1.93622e+06	1.70311e+06	1.93644e+06	6.71537e+06	1.44196e+07	1.50227e+07	1.29425e+07	2.72476e+07	1.02286e+07	1.31428e+07	1.85161e+06	7.98247e+06	2.17692e+06	9.51633e+06	1.56075e+06	2.20273e+06	3.00906e+06	1.19928e+07	2.83642e+06	3.1819e+06	1.59313e+07	1.04548e+07	9.52496e+06	2.37713e+06	1.01829e+07	2.47191e+06	1.01603e+07	--	--	--	-	-	-	-
POS_M110T833	109.522	833.342	13.89	--	--	--	--	--	--	5.94833e+06	5.78085e+06	4.45513e+06	5.66614e+06	2.24544e+07	2.11036e+07	1.4856e+07	1.82629e+07	2.15988e+07	1.54949e+07	2.41731e+07	4.69655e+06	2.03523e+07	2.19568e+07	5.30453e+06	1.55342e+07	2.98217e+07	2.10064e+07	1.79129e+07	4.48149e+06	1.40616e+07	2.69816e+07	1.27745e+07	1.32583e+07	2.21178e+07	5.58588e+06	3.49674e+07	2.07792e+07	4.32234e+07	--	--	--	-	-	-	-
POS_M110T790	109.522	789.985	13.17	--	--	--	--	--	--	6.43683e+06	2.44048e+07	2.91537e+07	3.00974e+07	1.61669e+07	5.37496e+06	3.74043e+07	1.82425e+07	1.62958e+07	3.35429e+07	2.0074e+07	1.86108e+07	2.75419e+07	6.26549e+06	5.14098e+06	2.60384e+07	6.37825e+06	1.9676e+07	2.57885e+07	5.33193e+06	1.7083e+07	2.33093e+07	2.56913e+07	2.1153e+07	6.30934e+06	2.94609e+07	1.8783e+07	2.54207e+07	1.17722e+07	--	--	--	-	-	-	-
POS_M110T74	110.009	73.5159	1.23	--	4-Chloroaniline	--	23.2827	C6H6ClN	MS1	7.17653e+09	7.68307e+09	7.49177e+09	7.61144e+09	7.68992e+09	8.63871e+09	4.96983e+09	5.28778e+09	5.15365e+09	4.70385e+09	4.92387e+09	5.20386e+09	3.79961e+09	3.75582e+09	3.61773e+09	3.67823e+09	3.70596e+09	3.46181e+09	8.15142e+08	7.49351e+08	8.22645e+08	8.34196e+08	7.99794e+08	7.616e+08	4.17402e+09	4.37539e+09	4.63168e+09	4.0823e+09	4.36374e+09	--	--	--	C14450	ko01120//Microbial metabolism in diverse environments	Global and overview maps	Metabolism
POS_M110T547	110.02	547.157	9.12	--	--	--	--	--	--	3.80877e+08	3.78179e+07	1.58517e+08	1.56199e+08	1.51504e+08	1.65092e+08	1.07245e+08	3.07641e+07	3.17839e+07	1.54559e+08	2.67994e+07	3.15873e+07	3.18319e+07	1.15324e+08	1.3447e+08	1.22783e+08	1.0955e+08	1.57529e+08	9.41655e+07	2.56562e+08	1.53498e+08	2.75614e+07	3.3132e+07	3.58325e+08	1.41363e+08	1.25099e+08	2.62328e+07	1.18289e+08	1.18168e+08	--	--	--	-	-	-	-
POS_M110T579	110.02	579.058	9.65	--	--	--	--	--	--	1.50107e+08	4.38772e+07	4.14758e+07	1.68975e+08	4.22201e+07	1.58487e+08	1.89236e+08	4.18532e+07	1.58667e+08	1.40567e+08	3.93135e+08	3.74902e+07	3.55561e+07	3.89732e+07	1.05391e+08	1.47603e+08	9.98911e+07	2.26358e+08	1.36354e+08	1.48455e+08	1.52345e+08	2.9162e+07	1.61705e+08	3.12886e+08	1.97626e+08	1.08851e+08	1.59618e+08	2.39214e+08	3.25065e+07	--	--	--	-	-	-	-
POS_M110T557	110.02	557.462	9.29	--	--	--	--	--	--	4.13011e+07	1.70562e+08	4.24029e+07	1.67025e+08	1.5885e+08	1.83175e+08	1.69265e+08	3.75311e+07	2.71026e+08	1.45706e+08	2.8641e+08	3.59202e+07	3.32986e+07	1.56037e+08	1.22378e+08	1.49547e+08	1.29584e+08	1.91452e+08	1.45124e+08	3.4372e+07	1.11415e+08	1.43326e+08	9.45734e+07	2.92471e+07	1.5232e+08	1.31895e+08	2.55517e+08	1.4232e+08	1.24946e+08	--	--	--	-	-	-	-
POS_M110T605	110.02	605.055	10.08	--	--	--	--	--	--	4.39311e+07	5.2912e+08	8.86358e+08	4.60377e+07	2.47325e+08	2.09056e+08	4.63502e+07	5.31984e+07	2.02884e+08	1.16707e+08	1.54675e+08	4.3317e+07	1.71544e+08	1.9951e+08	1.93062e+08	1.37387e+08	4.12081e+07	1.05067e+08	1.44999e+08	2.00821e+08	1.55943e+08	4.58474e+08	3.93366e+07	9.38249e+07	1.96563e+08	2.39773e+08	1.53476e+08	2.12607e+08	3.60131e+07	--	--	--	-	-	-	-
POS_M110T470	110.02	470.493	7.84	--	--	--	--	--	--	2.85872e+07	1.40744e+08	3.16097e+07	1.82039e+08	2.18124e+08	3.64175e+07	1.15678e+08	2.80325e+07	2.59074e+07	2.65099e+07	1.03884e+08	2.7312e+07	3.81989e+08	3.38079e+07	5.71646e+08	9.65213e+07	2.76127e+07	1.77935e+08	8.75139e+07	2.63663e+07	3.01423e+07	7.90335e+07	2.76779e+07	2.35737e+07	8.80057e+07	5.82745e+07	2.40958e+07	2.51501e+07	1.0271e+08	--	--	--	-	-	-	-
POS_M110T460	110.02	460.375	7.67	--	--	--	--	--	--	4.97496e+08	3.04585e+08	4.87298e+08	1.3838e+08	6.72178e+07	5.85705e+08	1.90699e+08	6.16015e+07	2.15307e+08	5.84551e+08	1.56606e+08	5.85855e+07	5.80578e+07	1.46746e+08	6.39883e+07	1.09301e+08	5.48902e+08	1.15514e+08	1.74982e+08	2.40382e+08	4.30821e+08	1.57431e+08	3.7335e+08	2.9973e+08	8.24539e+07	1.30842e+08	4.12404e+08	2.37733e+08	2.27698e+08	--	--	--	-	-	-	-
POS_M110T755	110.02	754.563	12.58	--	--	--	--	--	--	5.88085e+07	2.44951e+08	5.20353e+07	3.01897e+08	4.44201e+07	1.99097e+08	4.53457e+07	2.42806e+08	4.32244e+07	1.60845e+08	4.11679e+07	4.0897e+07	8.40269e+07	2.05417e+08	9.28086e+07	1.87886e+08	3.93866e+07	2.09577e+08	3.09855e+07	3.15632e+07	2.92312e+07	1.25067e+08	2.50953e+07	1.19713e+08	2.60833e+08	2.55942e+08	8.43357e+07	3.21337e+08	1.90698e+08	--	--	--	-	-	-	-
POS_M110T526	110.02	526.152	8.77	--	--	--	--	--	--	3.72287e+08	9.45601e+08	4.09009e+08	1.40413e+08	9.89569e+07	4.06943e+07	1.33989e+08	3.14865e+07	3.08983e+07	2.30562e+08	1.36444e+08	3.24432e+07	1.23167e+08	1.86893e+08	3.40943e+07	1.07252e+08	1.22362e+08	1.23632e+08	1.66876e+08	1.23307e+08	1.50394e+08	3.35227e+07	1.29483e+08	1.08351e+08	1.81843e+08	9.94134e+07	1.24264e+08	2.29859e+08	2.8344e+08	--	--	--	-	-	-	-
POS_M110T684	110.02	683.828	11.4	--	--	--	--	--	--	1.8123e+08	1.5362e+08	2.37932e+08	1.25933e+08	2.10569e+08	7.78369e+07	8.41808e+07	3.34137e+07	1.02418e+08	1.06102e+08	8.11831e+07	2.88699e+07	1.02216e+08	1.13521e+08	1.91483e+08	1.2948e+08	2.03554e+08	1.4155e+08	6.30528e+07	9.40258e+07	1.00987e+08	5.68088e+07	8.72485e+07	6.69001e+07	1.44373e+08	1.6766e+08	1.93335e+08	1.27093e+08	1.67014e+08	--	--	--	-	-	-	-
POS_M110T355	110.02	355.475	5.92	--	--	--	--	--	--	1.00334e+08	1.18095e+08	1.32151e+08	2.14344e+08	1.60192e+08	3.78157e+07	2.18321e+08	3.33622e+07	1.02139e+08	3.03318e+07	3.20621e+07	3.14035e+07	1.8771e+08	1.47173e+08	3.83235e+07	3.97997e+07	1.81945e+08	8.45155e+08	5.00442e+08	4.26572e+07	1.8482e+08	4.15622e+07	3.47051e+07	3.30034e+07	9.34548e+07	8.51143e+07	9.13783e+07	1.40907e+08	3.01671e+07	--	--	--	-	-	-	-
POS_M110T823_2	110.02	823.409	13.72	--	--	--	--	--	--	4.97986e+08	3.05398e+08	3.42731e+08	5.60913e+07	3.63895e+08	5.82904e+07	2.2856e+08	4.59795e+07	2.55452e+08	4.56437e+07	2.55063e+08	1.42651e+08	4.22103e+07	3.98045e+08	1.6337e+08	1.81004e+08	2.61552e+08	3.94692e+07	1.23952e+08	2.82244e+07	1.1122e+08	5.623e+07	1.48731e+08	2.45525e+07	1.65496e+08	2.87358e+08	5.15998e+08	2.47172e+08	1.13335e+08	--	--	--	-	-	-	-
POS_M110T834	110.02	834.242	13.9	--	--	--	--	--	--	1.65601e+08	1.31928e+08	1.37944e+08	3.05346e+08	3.02603e+07	2.47328e+08	9.33928e+07	1.65278e+08	2.84734e+07	1.58882e+08	2.3984e+07	7.98225e+07	1.21043e+08	2.48045e+07	1.14081e+08	2.2675e+07	1.97896e+07	2.51372e+07	8.7497e+07	1.11652e+08	7.32113e+07	5.35358e+07	3.0161e+07	6.70074e+07	1.57099e+08	2.39404e+08	1.08972e+08	1.81745e+08	1.49316e+08	--	--	--	-	-	-	-
POS_M111T73	111.01	73.4269	1.22	--	--	--	--	--	--	9.26237e+08	1.02333e+09	9.19364e+08	9.65045e+08	9.91647e+08	1.11022e+09	6.45062e+08	6.74204e+08	6.84429e+08	6.36312e+08	6.51569e+08	6.78478e+08	4.97284e+08	4.68302e+08	4.48889e+08	4.43029e+08	4.59653e+08	4.31008e+08	9.7712e+07	9.52577e+07	1.03118e+08	1.03778e+08	1.01155e+08	9.77524e+07	5.3541e+08	5.77223e+08	5.9194e+08	5.22049e+08	5.58461e+08	--	--	--	-	-	-	-
POS_M111T158	111.008	157.569	2.63	--	--	--	--	--	--	1.80143e+08	1.34329e+08	1.39226e+08	1.46725e+08	1.51855e+08	1.49762e+08	2.52043e+08	3.04328e+08	2.85258e+08	2.7427e+08	2.96002e+08	2.78853e+08	1.43462e+08	1.45814e+08	1.2342e+08	1.39244e+08	2.45924e+08	1.34305e+08	8.97965e+06	7.86855e+06	9.13756e+06	8.14693e+06	7.8417e+06	9.98426e+06	1.32513e+08	1.39527e+08	1.37078e+08	1.34985e+08	1.49881e+08	--	--	--	-	-	-	-
POS_M111T198	111.008	197.601	3.29	--	--	--	--	--	--	3.43069e+06	7.11278e+06	4.78339e+06	7.41138e+06	8.16573e+06	2.12921e+07	2.03554e+07	1.55491e+07	1.6829e+07	1.61569e+07	2.08125e+07	1.81184e+07	6.9866e+07	3.86566e+07	3.94668e+07	3.50411e+07	3.52552e+07	2.92022e+07	7.14425e+07	7.41608e+07	7.65926e+07	7.06108e+07	6.74778e+07	8.19363e+07	1.03159e+07	1.19233e+07	1.27385e+07	1.29414e+07	1.70114e+07	--	--	--	-	-	-	-
POS_M111T178	111.008	177.725	2.96	--	--	--	--	--	--	8.87516e+07	1.83703e+07	1.26302e+07	1.5528e+07	1.36372e+07	8.62632e+07	3.52869e+07	3.99702e+07	4.38557e+07	3.411e+07	3.72093e+07	3.66111e+07	6.77817e+07	4.06198e+07	4.04852e+07	4.55767e+07	7.36232e+07	3.93747e+07	7.16007e+07	8.39776e+07	8.84603e+07	7.49845e+07	9.17689e+07	8.36148e+07	1.39186e+07	1.72411e+07	1.95151e+07	1.95738e+07	2.2343e+07	--	--	--	-	-	-	-
POS_M111T127	111.008	127.166	2.12	--	--	--	--	--	--	6.40394e+07	6.17292e+07	8.54889e+07	8.74906e+07	1.0695e+08	7.86796e+07	2.03492e+08	3.00185e+08	2.39946e+08	2.81736e+08	2.74599e+08	2.41262e+08	6.84736e+07	8.50295e+07	7.82126e+07	7.85897e+07	8.55142e+07	6.77404e+07	8.74951e+07	9.6271e+07	1.06828e+08	9.02595e+07	9.63485e+07	1.00875e+08	8.09318e+07	8.01052e+07	7.61587e+07	9.57958e+07	9.2801e+07	--	--	--	-	-	-	-
POS_M111T698	111.02	698.309	11.64	--	--	--	--	--	--	1.33525e+08	3.55423e+07	1.42326e+08	1.21471e+08	1.30628e+08	1.50094e+08	2.85985e+08	2.79593e+08	4.66049e+07	2.97337e+08	1.83453e+08	4.33707e+07	4.01987e+08	6.15862e+07	2.62288e+08	2.47024e+08	3.37543e+08	3.77748e+08	3.30289e+08	2.70185e+08	4.1577e+08	5.08188e+07	5.40911e+07	5.4322e+07	1.47914e+08	1.59633e+08	3.45217e+07	1.51144e+08	1.67585e+08	--	--	--	-	-	-	-
POS_M111T725	111.02	725.371	12.09	--	--	--	--	--	--	3.41529e+08	1.03549e+09	5.29013e+08	6.00712e+08	7.38302e+08	5.06357e+08	1.49184e+09	1.30707e+08	1.76407e+09	1.60261e+08	1.47616e+09	1.64103e+09	5.9987e+08	3.64778e+08	1.72449e+08	4.63977e+08	1.52924e+08	4.69022e+08	6.47465e+08	4.06317e+08	4.75924e+08	6.56085e+08	1.6172e+09	1.26359e+08	2.87119e+08	1.19111e+08	5.24834e+08	4.71861e+08	1.60978e+08	--	--	--	-	-	-	-
POS_M111T713	111.02	712.639	11.88	--	--	--	--	--	--	3.06421e+08	7.33992e+07	2.51993e+08	4.28226e+08	3.65033e+08	3.17756e+08	8.87756e+07	8.8931e+07	1.06647e+08	5.40876e+08	9.30561e+07	9.27753e+07	4.01759e+08	4.59746e+08	5.24737e+08	5.46679e+08	3.57529e+08	6.14804e+08	9.92337e+07	4.64648e+08	2.93574e+08	9.69957e+07	1.00768e+08	4.15258e+08	2.81015e+08	3.69065e+08	7.56271e+07	3.09773e+08	3.24163e+08	--	--	--	-	-	-	-
POS_M111T35_1	111.044	34.9904	0.58	--	--	--	--	--	--	2.02306e+08	1.98325e+08	1.81526e+08	2.0796e+08	1.79347e+08	2.7859e+08	1.94191e+08	1.37491e+08	1.97781e+08	3.739e+08	1.49184e+08	1.38763e+08	1.92635e+08	1.76828e+08	3.63289e+08	1.66128e+08	1.96639e+08	1.49368e+08	1.74201e+08	1.39529e+08	1.55351e+08	2.7869e+08	1.40624e+08	3.50351e+08	1.67167e+08	1.60454e+08	1.89731e+08	1.25077e+08	1.21166e+08	--	--	--	-	-	-	-
POS_M111T138	111.044	138.13	2.3	--	--	--	--	--	--	5.73453e+08	3.78196e+08	2.24871e+08	2.06608e+08	2.47554e+08	4.60308e+08	3.5833e+08	3.7074e+08	2.25958e+08	5.88916e+07	1.16578e+08	2.09738e+08	1.99467e+08	5.40283e+07	4.35011e+08	5.19593e+07	2.65145e+08	1.64253e+08	3.59726e+08	2.39787e+08	3.77289e+08	1.87214e+08	1.76112e+08	2.92571e+08	1.46321e+08	1.35327e+08	2.02732e+08	2.37749e+08	2.13466e+08	--	--	--	-	-	-	-
POS_M111T682	111.044	682.217	11.37	--	--	--	--	--	--	1.16364e+08	4.87282e+07	3.87751e+07	4.43508e+07	2.62001e+07	3.52786e+07	3.80501e+07	4.40408e+07	4.52308e+07	4.12797e+07	3.17815e+07	1.00355e+08	4.15724e+07	5.03262e+07	4.73633e+07	3.05392e+07	6.49002e+07	4.40556e+07	1.40506e+08	4.53409e+07	4.4223e+07	4.73577e+07	4.54884e+07	4.95349e+07	3.86416e+07	3.20444e+07	3.80606e+07	3.90482e+07	5.32589e+07	--	--	--	-	-	-	-
POS_M111T471	111.044	470.505	7.84	--	--	--	--	--	--	5.45025e+07	8.33262e+07	1.35588e+07	7.80548e+07	5.63768e+07	5.01565e+07	5.38245e+07	3.45078e+07	1.43154e+07	1.188e+07	4.04682e+07	4.55245e+07	4.32662e+07	1.36794e+07	1.34427e+07	1.19215e+08	1.08961e+08	1.58462e+08	1.12659e+07	9.66667e+06	5.59749e+07	7.25844e+07	6.29012e+07	5.22225e+07	3.32934e+07	3.28022e+07	1.04653e+07	4.27114e+07	3.44414e+07	--	--	--	-	-	-	-
POS_M111T118	111.044	118.13	1.97	5-Methyl-2-furancarboxaldehyde	--	3.76e-05	0.639099	C6H6O2	MS2	5.51026e+08	3.11775e+08	2.08977e+08	1.46127e+08	3.51279e+08	1.98203e+08	1.42894e+08	2.0537e+08	6.16605e+07	3.29955e+08	1.54116e+08	9.18724e+07	2.21624e+08	9.85194e+08	6.88757e+07	2.22208e+08	1.60607e+08	1.64987e+08	1.87019e+08	6.71753e+07	3.74134e+08	1.81966e+08	4.07042e+08	3.23786e+08	1.7194e+08	1.55833e+08	1.6328e+08	1.55997e+08	1.40192e+08	Carbonyl compounds	620-02-0	HMDB0033002	-	-	-	-
POS_M111T159	111.044	158.59	2.64	--	--	--	--	--	--	4.36317e+07	1.30125e+08	1.87083e+08	2.42872e+08	1.63696e+08	1.9371e+08	1.23407e+08	7.19671e+07	1.63616e+08	1.47362e+08	1.73722e+08	3.11184e+08	1.33564e+08	4.74439e+07	1.41769e+08	4.49842e+07	2.18345e+08	1.79207e+08	1.73216e+08	2.38013e+08	4.54578e+07	1.39313e+08	1.61508e+08	2.67794e+08	1.61894e+08	1.55742e+08	3.87433e+07	3.84853e+07	1.44964e+08	--	--	--	-	-	-	-
POS_M111T716	111.044	715.723	11.93	--	--	--	--	--	--	7.31568e+07	2.69877e+07	2.87963e+07	3.07665e+07	3.00676e+07	7.00011e+07	6.87722e+07	3.02755e+07	9.33392e+07	4.99936e+07	6.2301e+07	2.13733e+07	8.28343e+07	4.31493e+07	3.71853e+07	2.98771e+07	4.34527e+07	3.49345e+07	2.59505e+07	3.16319e+07	8.71381e+07	7.93641e+07	1.72872e+07	8.09116e+07	4.07219e+07	2.61149e+07	6.07884e+07	3.5089e+07	7.40867e+07	--	--	--	-	-	-	-
POS_M111T233	111.045	233.388	3.89	--	--	--	--	--	--	1.9014e+08	1.59289e+08	1.70345e+08	1.67431e+08	3.78346e+07	1.62639e+08	1.6337e+08	1.79146e+08	4.46726e+07	4.5325e+07	3.56206e+08	4.04923e+07	1.86711e+08	1.72195e+08	2.45415e+08	1.70169e+08	1.47646e+08	1.92892e+08	1.08908e+08	2.47736e+08	5.74123e+08	2.38361e+08	1.82332e+08	1.93077e+08	2.12045e+08	1.24475e+08	4.19518e+07	1.99139e+08	2.323e+08	--	--	--	-	-	-	-
POS_M111T760	111.044	760.409	12.67	--	--	--	--	--	--	1.67021e+08	1.50452e+08	1.73414e+08	1.51364e+08	1.52067e+08	2.59691e+07	2.78267e+07	3.67123e+07	2.12966e+08	3.32877e+07	2.07951e+08	2.82585e+07	1.8059e+08	2.16673e+07	7.30234e+07	3.39468e+07	2.30711e+07	2.17655e+08	1.91264e+08	1.44831e+07	2.69252e+07	3.19816e+07	1.99672e+07	2.05061e+07	1.43896e+08	1.64522e+08	1.58016e+08	2.36303e+07	1.5877e+08	--	--	--	-	-	-	-
POS_M111T212	111.044	212.345	3.54	--	--	--	--	--	--	1.38543e+08	4.47013e+08	5.33548e+08	1.97719e+08	3.8574e+07	2.36768e+08	1.39436e+08	1.40045e+08	1.43007e+08	1.34137e+08	1.31639e+08	3.84976e+07	2.01797e+08	2.81796e+08	2.47327e+08	1.34266e+08	1.86872e+08	1.8348e+08	3.92428e+07	1.85992e+08	3.96918e+07	1.39786e+08	4.57504e+07	1.79798e+08	2.25624e+08	2.31402e+08	3.61659e+07	1.28159e+08	1.64138e+08	--	--	--	-	-	-	-
POS_M111T517	111.044	516.773	8.61	--	--	--	--	--	--	1.06489e+07	1.00568e+07	5.43281e+07	4.425e+07	4.78298e+07	1.0984e+07	3.19846e+07	3.58774e+07	9.76406e+06	8.19156e+06	6.31194e+07	8.60714e+06	8.66999e+06	9.76415e+06	4.04487e+07	4.37721e+07	9.30653e+06	9.21109e+07	8.20081e+06	5.68407e+07	1.1938e+07	8.8754e+06	8.38851e+06	1.2191e+08	3.14635e+07	3.0898e+07	9.24127e+06	2.90539e+07	4.22341e+07	--	--	--	-	-	-	-
POS_M111T658	111.044	658.226	10.97	--	--	--	--	--	--	3.08726e+07	2.52716e+07	2.69444e+07	2.92752e+07	3.30134e+07	2.63659e+07	4.9066e+07	2.62323e+07	3.75378e+07	4.71956e+07	7.68795e+07	3.79551e+07	3.85715e+07	3.81833e+07	3.80798e+07	4.21441e+07	4.06309e+07	1.28839e+08	5.56176e+07	3.39885e+07	4.28798e+07	3.35474e+07	5.32462e+07	3.24566e+07	2.70063e+07	3.96381e+07	3.18471e+07	2.71436e+07	5.18184e+07	--	--	--	-	-	-	-
POS_M111T461	111.044	461.221	7.69	--	--	--	--	--	--	1.51265e+07	3.77224e+07	5.71433e+07	1.41469e+07	5.15052e+07	7.46262e+07	7.13962e+07	7.27585e+07	1.36595e+07	1.43722e+08	7.69439e+07	5.99093e+07	3.72736e+07	6.54408e+07	1.47945e+07	1.57955e+07	1.25935e+07	1.33466e+07	1.18851e+08	1.4563e+07	6.92505e+07	5.17295e+07	5.51287e+07	4.94753e+07	4.80886e+07	4.84034e+07	3.32298e+07	1.0491e+07	4.01375e+07	--	--	--	-	-	-	-
POS_M111T480	111.044	480.42	8.01	--	--	--	--	--	--	3.8869e+07	1.21655e+07	1.07873e+07	7.77665e+07	4.04782e+07	5.48676e+07	7.40432e+07	8.84003e+06	1.1962e+07	9.68785e+06	4.29025e+07	6.56069e+07	4.56917e+07	6.56389e+07	8.35042e+07	1.09694e+07	9.86396e+06	1.09853e+07	5.33215e+07	4.89294e+07	7.30661e+07	3.20688e+07	8.96531e+06	4.35756e+07	4.91518e+07	4.89886e+07	1.50967e+07	3.96646e+07	5.23107e+07	--	--	--	-	-	-	-
POS_M111T703_1	111.044	703.048	11.72	--	--	--	--	--	--	3.60657e+07	2.61614e+07	3.0453e+07	2.15447e+07	3.74771e+07	3.6682e+07	3.31431e+07	3.92338e+07	3.93032e+07	3.92655e+07	4.01639e+07	2.99999e+07	2.15949e+07	4.56738e+07	6.18395e+07	3.59088e+07	6.11142e+07	2.80816e+07	5.48229e+07	2.18013e+07	5.86145e+07	5.16127e+07	2.87612e+07	8.78392e+07	2.4324e+07	3.5617e+07	3.0839e+07	4.61546e+07	2.7227e+07	--	--	--	-	-	-	-
POS_M111T741	111.044	741.317	12.36	--	Catechol	--	2.71749	C6H6O2	MS1	1.26156e+08	2.83993e+07	4.47218e+07	1.15412e+08	1.15154e+08	3.2022e+07	2.65422e+07	6.72707e+07	1.34153e+08	1.99945e+07	2.76016e+07	1.9088e+07	1.40896e+08	2.52558e+07	1.55377e+08	3.46453e+07	2.01024e+07	3.01098e+07	1.29706e+08	1.91678e+07	1.31e+08	2.64391e+07	3.03447e+07	1.12828e+08	5.12219e+07	1.05037e+08	1.20487e+08	1.97513e+07	1.18532e+08	Phenols	120-80-9	HMDB0000957	-	-	-	-
POS_M111T693	111.044	692.973	11.55	--	--	--	--	--	--	4.06038e+07	3.56515e+07	6.60544e+07	3.46889e+07	5.00716e+07	7.61437e+07	4.48892e+07	2.62585e+07	6.58643e+07	3.39457e+07	4.98872e+07	6.7415e+07	5.04114e+07	4.58109e+07	7.4412e+07	3.28948e+07	6.16607e+07	4.55326e+07	5.31923e+07	2.72265e+07	6.49586e+07	1.47393e+08	2.23168e+07	5.3399e+07	3.33439e+07	3.22341e+07	4.28263e+07	3.62804e+07	4.93311e+07	--	--	--	-	-	-	-
POS_M111T647	111.044	646.528	10.78	--	--	--	--	--	--	1.15422e+08	4.375e+07	3.59203e+07	2.90732e+07	1.80211e+08	2.8035e+07	3.60427e+07	4.95185e+07	3.36561e+07	4.00553e+07	3.1792e+07	2.60149e+07	1.35294e+08	3.50195e+07	4.70635e+07	3.64694e+07	1.79869e+08	3.73499e+07	3.30129e+07	3.39466e+07	4.1332e+07	4.19759e+07	3.09307e+07	2.91479e+07	3.42765e+07	4.22637e+07	2.59731e+07	4.02444e+07	3.82762e+07	--	--	--	-	-	-	-
POS_M111T394	111.044	394.463	6.57	--	--	--	--	--	--	2.91963e+07	1.6721e+08	6.73199e+07	1.67815e+08	1.04342e+08	5.09997e+07	1.00448e+08	5.43659e+07	1.8628e+07	1.59945e+07	9.72304e+07	1.16914e+08	9.71381e+07	1.84547e+07	1.93859e+07	1.95401e+07	6.36107e+07	2.16078e+07	1.00258e+08	1.13202e+08	3.16579e+08	7.06852e+07	5.94503e+07	1.20888e+08	1.55951e+07	5.85769e+07	1.52967e+07	5.31152e+07	6.11166e+07	--	--	--	-	-	-	-
POS_M111T633	111.044	633.085	10.55	--	--	--	--	--	--	2.65816e+07	3.61133e+07	2.54853e+07	7.17951e+07	2.79406e+07	3.04879e+07	3.30536e+07	5.69629e+07	3.23999e+07	4.73228e+07	3.26822e+07	2.93423e+07	3.06257e+07	1.23956e+08	3.06053e+07	3.12491e+07	3.09261e+07	3.55827e+07	2.61017e+07	4.24636e+07	4.62808e+07	3.92066e+07	3.13831e+07	4.10461e+07	2.61702e+07	3.315e+07	2.5062e+07	3.72555e+07	2.82132e+07	--	--	--	-	-	-	-
POS_M111T494	111.044	494.116	8.24	--	--	--	--	--	--	5.11569e+07	1.10331e+08	1.41473e+08	3.96607e+07	4.07071e+07	3.39759e+07	1.16556e+07	4.38909e+07	1.15737e+07	1.20511e+07	3.6716e+07	6.21347e+07	1.28779e+07	6.35456e+07	1.11389e+08	5.3297e+07	1.19627e+07	9.67019e+07	5.29382e+07	3.6008e+07	9.28348e+07	6.17874e+07	1.35913e+07	8.56745e+07	4.80375e+07	4.43454e+07	9.53937e+06	3.33087e+07	3.84743e+07	--	--	--	-	-	-	-
POS_M111T529	111.044	529.116	8.82	--	--	--	--	--	--	1.34455e+07	5.90605e+07	4.02071e+07	3.88695e+07	3.88496e+07	1.35661e+07	5.39545e+07	6.04907e+07	1.37095e+07	1.24974e+07	6.23004e+07	3.94593e+07	5.64696e+07	1.1624e+08	5.28668e+07	8.01321e+07	1.49378e+07	5.87406e+07	3.6977e+07	3.78582e+07	1.32798e+08	6.65476e+07	4.81528e+07	1.3105e+07	3.29471e+07	5.21747e+07	1.04552e+07	3.35398e+07	4.5179e+07	--	--	--	-	-	-	-
POS_M111T97	111.055	97.4476	1.62	--	--	--	--	--	--	6.98603e+07	9.00182e+07	1.03675e+08	8.97948e+07	8.62534e+07	1.11813e+08	3.45564e+07	3.66146e+07	5.708e+07	8.06463e+07	4.16091e+07	4.27848e+07	5.57342e+07	5.89677e+07	1.22785e+08	1.40502e+08	5.01236e+07	4.40477e+07	6.2449e+07	8.43432e+07	6.16523e+07	6.028e+07	6.14156e+07	6.91111e+07	4.03498e+07	1.08508e+08	5.17496e+07	1.03045e+08	7.75584e+07	--	--	--	-	-	-	-
POS_M111T703_2	111.081	703.465	11.72	--	--	--	--	--	--	2.09558e+07	1.63251e+07	1.82122e+07	2.08636e+07	2.17088e+07	1.6262e+07	3.05971e+07	3.64999e+07	3.08265e+07	3.15405e+07	3.25339e+07	2.87647e+07	9.17061e+06	8.71732e+06	8.55656e+06	9.07363e+06	9.52005e+06	8.46705e+06	3.22134e+06	3.82219e+06	3.6083e+06	3.36248e+06	3.45678e+06	3.63105e+06	1.81636e+07	1.91635e+07	1.8291e+07	1.54199e+07	1.46442e+07	--	--	--	-	-	-	-
POS_M111T35_2	111.081	35.202	0.59	--	--	--	--	--	--	5.13639e+06	5.89068e+06	5.87887e+06	7.27886e+06	5.31302e+06	8.08083e+06	6.85138e+06	3.66936e+06	1.01582e+07	1.38631e+07	3.27197e+06	3.3362e+06	4.73964e+06	8.72675e+06	7.08659e+06	8.9339e+06	3.52571e+06	5.01306e+06	1.00146e+07	5.68102e+06	5.4342e+06	3.79391e+06	5.54773e+06	3.92761e+06	1.59248e+07	5.80846e+06	8.85876e+06	7.97502e+06	4.4603e+06	--	--	--	-	-	-	-
POS_M111T64	111.08	64.4383	1.07	--	--	--	--	--	--	4.92195e+06	5.52271e+06	3.11724e+06	1.5198e+07	4.14826e+06	7.58771e+06	8.54781e+06	3.43777e+06	8.26434e+06	8.59083e+06	2.90491e+06	4.99455e+06	4.00246e+06	3.82142e+06	3.06517e+06	2.89136e+06	6.62668e+06	4.56468e+06	4.51698e+06	4.6104e+06	5.55263e+06	9.41764e+06	6.45945e+06	5.67604e+06	2.82514e+06	7.86511e+06	7.84362e+06	3.41589e+06	4.66963e+06	--	--	--	-	-	-	-
POS_M111T838	111.117	838.497	13.97	--	--	--	--	--	--	1.38263e+08	1.41566e+08	1.92858e+08	2.53705e+08	1.68885e+08	2.25053e+08	1.53961e+08	1.86157e+08	1.56335e+08	1.50194e+08	1.96679e+08	1.39312e+08	1.98493e+08	2.20171e+08	1.28483e+08	2.35779e+08	1.88862e+08	1.55604e+08	1.81781e+08	1.69936e+08	1.35909e+08	1.42135e+08	1.36303e+08	2.01243e+08	1.33353e+08	1.72125e+08	1.55913e+08	1.12589e+08	1.38878e+08	--	--	--	-	-	-	-
POS_M111T602	111.117	601.927	10.03	--	--	--	--	--	--	4.01202e+07	4.90758e+07	4.4303e+07	3.9752e+07	4.90783e+07	4.19219e+07	3.97293e+07	5.04214e+07	3.71016e+07	4.03691e+07	4.61407e+07	3.65861e+07	4.82641e+07	4.25978e+07	3.90641e+07	4.31894e+07	4.48349e+07	3.89791e+07	4.62536e+07	4.05803e+07	4.05775e+07	4.12253e+07	4.31685e+07	3.90666e+07	3.37662e+07	5.02062e+07	3.05476e+07	3.02843e+07	3.70398e+07	--	--	--	-	-	-	-
POS_M111T829	111.117	829.472	13.82	--	--	--	--	--	--	1.27331e+08	1.1773e+08	1.15912e+08	1.08989e+08	1.1584e+08	1.21129e+08	9.83586e+07	1.2221e+08	1.16261e+08	1.07636e+08	1.13656e+08	1.11398e+08	1.11383e+08	1.23362e+08	1.1159e+08	1.34099e+08	1.1355e+08	1.21964e+08	9.90723e+07	1.12041e+08	1.18477e+08	1.16762e+08	1.18844e+08	1.07657e+08	9.52996e+07	9.41677e+07	9.683e+07	1.12976e+08	1.12368e+08	--	--	--	-	-	-	-
POS_M112T831	111.523	831.17	13.85	--	--	--	--	--	--	2.92108e+07	1.60619e+08	2.96779e+07	1.00251e+08	1.12782e+08	1.01261e+08	2.84155e+07	1.01748e+08	2.01994e+08	2.73507e+07	2.96349e+07	6.41332e+07	1.70729e+08	3.43572e+07	1.37462e+08	1.40818e+08	3.30632e+07	3.51268e+07	2.60225e+07	1.058e+08	2.75253e+07	1.12467e+08	9.46127e+07	1.10449e+08	2.12599e+07	2.50899e+07	6.635e+07	7.82107e+07	3.06317e+07	--	--	--	-	-	-	-
POS_M112T66	111.968	65.6843	1.09	--	--	--	--	--	--	9.33226e+06	1.13029e+07	5.7279e+06	1.03426e+07	7.63575e+06	9.37655e+06	1.2715e+07	1.42042e+07	1.10745e+07	8.84737e+06	1.59779e+07	1.18709e+07	1.05476e+07	1.1412e+07	7.42128e+06	1.04124e+07	9.25006e+06	8.13446e+06	9.97242e+06	1.62026e+07	1.55219e+07	3.03722e+07	2.31224e+07	2.09868e+07	9.12177e+06	8.34364e+06	5.80051e+06	7.28703e+06	1.37366e+07	--	--	--	-	-	-	-
POS_M112T34	111.968	33.8351	0.56	--	--	--	--	--	--	2.3434e+07	1.33933e+07	4.84066e+06	1.17018e+07	1.19205e+07	1.0921e+07	8.53592e+06	1.28435e+07	1.35026e+07	6.09093e+06	3.00272e+06	6.54379e+06	3.13321e+06	8.2559e+06	7.0217e+06	1.2191e+07	1.00016e+07	2.75173e+06	1.027e+07	7.47632e+06	6.94646e+06	1.00679e+07	8.56063e+06	1.22426e+07	1.88274e+07	1.64268e+07	1.80734e+07	1.12898e+07	5.89861e+06	--	--	--	-	-	-	-
POS_M112T74	112.006	73.5717	1.23	--	--	--	--	--	--	1.01038e+09	1.07434e+09	1.08534e+09	1.10002e+09	1.09908e+09	1.18925e+09	6.88313e+08	7.5741e+08	7.04877e+08	6.98297e+08	7.32691e+08	7.38003e+08	5.38508e+08	5.33327e+08	5.19856e+08	5.1944e+08	4.87184e+08	4.79659e+08	1.09545e+08	1.06902e+08	1.22849e+08	1.18762e+08	1.13624e+08	1.05225e+08	5.98311e+08	6.021e+08	6.42876e+08	5.96728e+08	6.3294e+08	--	--	--	-	-	-	-
POS_M112T158	112.011	157.829	2.63	--	--	--	--	--	--	8.60387e+06	7.90194e+06	8.09826e+06	9.25727e+06	1.02572e+07	8.91471e+06	1.53171e+07	2.30815e+07	1.83798e+07	1.79306e+07	1.97777e+07	2.45546e+07	7.24104e+06	8.45432e+06	7.64998e+06	7.85775e+06	8.0599e+06	8.60364e+06	3.48877e+06	3.41968e+06	3.46305e+06	2.71995e+06	3.64432e+06	4.05512e+06	8.78026e+06	8.18479e+06	8.29479e+06	8.75954e+06	9.33104e+06	--	--	--	-	-	-	-
POS_M112T698	112.018	697.778	11.63	--	--	--	--	--	--	1.43783e+08	4.98915e+07	1.42987e+07	5.68359e+07	5.54268e+07	1.58637e+07	1.04771e+08	8.86484e+07	9.8086e+07	1.13714e+08	7.01042e+07	1.78611e+08	8.98456e+07	2.43194e+07	1.01814e+08	1.03725e+08	1.27501e+08	1.31825e+08	1.282e+08	2.35931e+07	1.19813e+08	7.6745e+07	2.39103e+07	8.2622e+07	6.4791e+07	7.22066e+07	6.36931e+07	5.75403e+07	1.70747e+07	--	--	--	-	-	-	-
POS_M112T753	112.018	752.918	12.55	--	--	--	--	--	--	2.41298e+08	5.32089e+07	5.36034e+07	2.91279e+08	2.06712e+08	5.65043e+07	4.23448e+08	5.99964e+07	4.15516e+08	6.46414e+07	2.17113e+08	2.7713e+08	3.15756e+08	2.65225e+08	7.09018e+07	2.56376e+08	6.20918e+07	4.16343e+08	5.58383e+08	2.55919e+08	5.10094e+08	2.73894e+08	2.0035e+08	2.03689e+08	2.81141e+08	2.19131e+08	1.77285e+08	4.84306e+07	4.00944e+08	--	--	--	-	-	-	-
POS_M112T828	112.018	828.099	13.8	--	--	--	--	--	--	3.53294e+08	2.08644e+09	1.42677e+09	4.67099e+08	5.89935e+08	1.21463e+09	4.27199e+08	1.98097e+09	8.43286e+08	6.81657e+08	4.41924e+08	1.08734e+09	4.25157e+08	1.77794e+09	1.87013e+09	2.41762e+09	2.0617e+09	7.32027e+08	2.28256e+09	2.11241e+09	2.15105e+09	2.26524e+09	2.1438e+09	2.03207e+09	1.41169e+09	8.67647e+08	1.51504e+09	3.93853e+08	5.44461e+08	--	--	--	-	-	-	-
POS_M112T776	112.018	775.859	12.93	--	--	--	--	--	--	2.93619e+08	8.28821e+07	7.82219e+07	3.78311e+08	2.36434e+08	3.53689e+08	3.80266e+08	9.32588e+07	2.93247e+08	5.81522e+08	4.20676e+08	4.96724e+08	9.32383e+07	5.21826e+08	1.02314e+08	3.44103e+08	1.00356e+08	9.17585e+08	4.33342e+08	9.87247e+07	4.90293e+08	8.96674e+07	3.48821e+08	4.7669e+08	3.48062e+08	3.56983e+08	3.3846e+08	7.43551e+07	3.8107e+08	--	--	--	-	-	-	-
POS_M112T794	112.018	793.662	13.23	--	--	--	--	--	--	5.79732e+08	1.3321e+08	4.95683e+08	1.15556e+09	8.34899e+08	3.79561e+08	9.55203e+08	1.18667e+08	2.90531e+08	5.12852e+08	6.28443e+08	6.77905e+08	6.00652e+08	1.65054e+08	1.40828e+08	1.52756e+08	1.43735e+08	6.19282e+08	1.42426e+08	1.22134e+08	1.39077e+08	1.28994e+08	1.361e+08	1.3483e+08	1.99218e+08	2.58871e+08	9.89233e+07	2.31822e+08	2.57223e+08	--	--	--	-	-	-	-
POS_M112T35_1	112.047	35.0086	0.58	--	--	--	--	--	--	1.16843e+07	5.26011e+06	1.09011e+07	4.32449e+06	9.85197e+06	4.60853e+06	1.11007e+07	9.46252e+06	8.78772e+06	7.7762e+06	1.45014e+07	1.6361e+07	1.31612e+07	1.06286e+07	2.14166e+07	1.08139e+07	1.44606e+07	9.46843e+06	1.81576e+07	9.7853e+06	1.03647e+07	8.37397e+06	9.99682e+06	1.1098e+07	1.30881e+07	3.82605e+06	7.58796e+06	1.13919e+07	1.38463e+07	--	--	--	-	-	-	-
POS_M112T98	112.051	97.5943	1.63	Cytosine	--	8.46e-23	1.65083	C4H5N3O	MS2	2.45149e+08	2.36414e+08	2.66368e+08	2.53219e+08	2.58301e+08	2.5463e+08	3.43306e+08	3.7273e+08	4.27748e+08	3.52425e+08	4.18432e+08	3.44768e+08	4.7897e+08	4.5399e+08	4.48274e+08	4.96537e+08	4.28383e+08	4.6462e+08	1.74734e+08	1.95017e+08	2.13846e+08	1.70363e+08	2.03245e+08	1.83042e+08	3.14185e+08	2.82495e+08	3.19682e+08	2.98675e+08	2.84003e+08	Diazines	71-30-7	HMDB0000630	C00380	ko01100//Metabolic pathways;ko00240//Pyrimidine metabolism	Global and overview maps;Nucleotide metabolism	Metabolism
POS_M112T142	112.051	142.284	2.37	--	--	--	--	--	--	5.07832e+07	5.67424e+07	6.5296e+07	4.50499e+07	6.1676e+07	5.76897e+07	1.92095e+08	2.3127e+08	1.88902e+08	1.73897e+08	1.99233e+08	1.72796e+08	1.79859e+08	1.98316e+08	1.68552e+08	1.60615e+08	1.76611e+08	1.73072e+08	4.83897e+07	4.49567e+07	4.09805e+07	4.6135e+07	4.52709e+07	4.3494e+07	9.7331e+07	1.05063e+08	1.21044e+08	1.05834e+08	1.04443e+08	--	--	--	-	-	-	-
POS_M112T239	112.051	239.343	3.99	--	--	--	--	--	--	1.07286e+07	1.04532e+07	1.0744e+07	9.33305e+06	1.46546e+07	8.76056e+06	2.60923e+06	2.55498e+06	3.3394e+06	3.02167e+06	1.40312e+07	2.99014e+06	3.83312e+06	1.28498e+07	4.42738e+06	4.33521e+06	4.07393e+06	1.30397e+07	3.32798e+07	3.29063e+07	2.10023e+07	2.78852e+07	2.8546e+07	2.96074e+07	1.65307e+07	1.79559e+07	2.14855e+07	2.28592e+07	1.89673e+07	--	--	--	-	-	-	-
POS_M112T75	112.087	74.5774	1.24	Histamine	--	1.75e-28	0.914266	C5H9N3	MS2	1.854e+09	1.87357e+09	1.94998e+09	1.94377e+09	1.93672e+09	1.93859e+09	1.86647e+08	2.55055e+08	2.30286e+08	2.33703e+08	2.43247e+08	2.40829e+08	4.8393e+08	4.89265e+08	4.60067e+08	4.83235e+08	4.87771e+08	4.69335e+08	2.63962e+09	2.55506e+09	2.72235e+09	2.59338e+09	2.72133e+09	2.55264e+09	1.41068e+09	1.33574e+09	1.31168e+09	1.24965e+09	1.26781e+09	Organonitrogen compounds	51-45-6	HMDB0000870	C00388	ko01100//Metabolic pathways;ko01110//Biosynthesis of secondary metabolites;ko00340//Histidine metabolism	Amino acid metabolism;Global and overview maps	Metabolism
POS_M112T602	112.12	601.911	10.03	--	--	--	--	--	--	915936	793921	2.14643e+06	1.85475e+06	3.51302e+06	1.03001e+06	2.01707e+06	3.63253e+06	3.3882e+06	1.21048e+06	2.8606e+06	3.43935e+06	4.1908e+06	2.28098e+06	1.65199e+06	3.42001e+06	2.50326e+06	2.14846e+06	1.2229e+06	1.1006e+06	3.07096e+06	2.45939e+06	2.38513e+06	1.00451e+06	1.79495e+06	2.79579e+06	1.9442e+06	1.67573e+06	916090	--	--	--	-	-	-	-
POS_M112T69	112.112	69.3037	1.16	--	--	--	--	--	--	2.07307e+08	2.28441e+08	2.37703e+08	2.33313e+08	2.29812e+08	1.45319e+08	992245	3.01881e+07	3.37223e+07	3.51306e+07	3.39109e+07	3.45212e+07	7.9632e+07	6.85375e+07	6.44948e+07	7.6164e+07	7.10146e+07	7.14561e+07	2.86506e+07	2.94693e+07	2.5969e+07	3.32122e+07	2.84775e+07	2.81285e+07	2.05667e+07	2.43155e+07	2.02888e+07	2.20651e+07	2.06211e+07	--	--	--	-	-	-	-
POS_M113T822_1	112.519	822.126	13.7	--	--	--	--	--	--	1.40019e+07	7.68494e+07	7.1903e+07	3.38439e+07	2.15388e+07	1.52916e+07	8.63504e+07	4.35878e+07	1.4889e+07	1.5665e+07	1.59851e+07	3.90093e+07	2.03641e+08	1.73653e+07	1.56398e+08	1.97034e+07	1.26163e+08	1.48227e+08	1.53721e+07	1.63894e+07	1.00541e+08	2.15974e+08	1.48337e+07	7.6319e+07	1.21369e+07	5.6751e+07	2.29538e+07	4.12795e+07	6.52757e+07	--	--	--	-	-	-	-
POS_M113T795	112.518	794.589	13.24	--	--	--	--	--	--	8.45344e+07	6.57487e+07	5.04564e+07	6.53505e+06	2.63157e+07	7.705e+06	3.09954e+07	2.95125e+07	8.98749e+06	9.44888e+06	6.30589e+07	1.22675e+07	1.12967e+07	1.6117e+07	4.4523e+07	3.76696e+07	1.12352e+07	1.0063e+07	9.46727e+06	9.29298e+06	1.48075e+07	8.77686e+06	7.95667e+06	8.17122e+06	5.30293e+06	7.34643e+06	1.70463e+07	2.68185e+07	1.62603e+07	--	--	--	-	-	-	-
POS_M113T33	112.966	32.7847	0.55	--	--	--	--	--	--	1.19874e+07	1.13668e+07	1.05398e+07	1.01712e+07	1.09522e+07	1.0219e+07	9.57349e+06	5.17037e+06	8.1452e+06	5.94477e+06	7.8464e+06	8.35485e+06	8.2911e+06	6.39154e+06	8.43158e+06	9.13395e+06	7.64495e+06	7.83116e+06	8.14045e+06	1.22095e+06	7.74359e+06	8.29255e+06	5.56108e+06	1.20161e+06	2.965e+07	1.90753e+07	1.22784e+07	1.12534e+07	6.46106e+06	--	--	--	-	-	-	-
POS_M113T777_2	113.017	776.85	12.95	--	--	--	--	--	--	5.52763e+07	4.48616e+07	5.81755e+07	1.22829e+07	3.74571e+07	1.39539e+07	1.30779e+07	8.83321e+07	4.87769e+07	7.37308e+07	1.53423e+07	1.54172e+07	5.30075e+07	6.32657e+07	4.75239e+07	5.27917e+07	6.43521e+07	9.45529e+07	4.84092e+07	1.39865e+07	6.72053e+07	4.78126e+07	3.8822e+07	5.57926e+07	8.0994e+07	1.29785e+07	8.83238e+07	5.66551e+07	4.86154e+07	--	--	--	-	-	-	-
POS_M113T793	113.017	792.899	13.21	--	Citraconic acid	--	20.2566	C5H6O4	MS1	8.93027e+07	3.55572e+07	1.65195e+07	1.86245e+07	6.02941e+07	1.73344e+08	4.99841e+07	5.07936e+07	5.0501e+07	3.94819e+07	5.10484e+07	5.15637e+07	8.99509e+07	7.48433e+07	9.09339e+07	1.92285e+07	7.69574e+07	8.09707e+07	9.76856e+07	1.89924e+07	1.6524e+07	5.18169e+07	4.44148e+07	7.58366e+07	3.34642e+07	6.20045e+07	5.94623e+07	4.61927e+07	6.54745e+07	Fatty Acyls	498-23-7	HMDB0000634	C02226	ko01100//Metabolic pathways;ko01210//2-Oxocarboxylic acid metabolism;ko00290//Valine, leucine and isoleucine biosynthesis;ko00660//C5-Branched dibasic acid metabolism	Amino acid metabolism;Carbohydrate metabolism;Global and overview maps	Metabolism
POS_M113T838	113.017	838.476	13.97	--	--	--	--	--	--	8.96402e+06	4.76759e+07	4.30979e+07	9.03268e+06	5.41152e+06	9.14724e+06	4.35441e+07	3.95245e+07	6.8688e+06	5.86788e+06	3.59873e+07	6.89396e+06	9.5112e+06	4.7547e+07	7.47059e+07	9.83741e+06	6.80763e+07	8.55901e+07	8.84545e+06	4.03319e+07	7.39262e+06	6.16418e+06	6.06134e+07	5.45498e+06	3.10633e+07	3.54884e+07	2.53303e+07	6.34646e+06	3.0999e+07	--	--	--	-	-	-	-
POS_M113T34	113.023	33.8453	0.56	--	--	--	--	--	--	3.05588e+07	6.03929e+07	6.60132e+07	6.34274e+07	7.14314e+07	7.89613e+07	6.55821e+07	3.03721e+07	4.04727e+07	2.89002e+07	3.52853e+07	2.70387e+07	3.73968e+07	2.76644e+07	2.37244e+07	2.85966e+07	2.77845e+07	2.61682e+07	2.75038e+07	2.93848e+07	3.17616e+07	3.13114e+07	3.03909e+07	3.0129e+07	1.63269e+07	2.84829e+07	2.58196e+07	3.48428e+07	2.88691e+07	--	--	--	-	-	-	-
POS_M113T822_2	113.017	822.116	13.7	--	--	--	--	--	--	1.49362e+08	1.7598e+07	6.04123e+07	8.19349e+07	6.64029e+07	2.01003e+07	7.98775e+07	2.01967e+07	1.2986e+08	5.95048e+07	1.92483e+07	1.24408e+08	2.62324e+08	8.79451e+07	9.25254e+07	3.26625e+08	8.19239e+07	9.39967e+07	2.20456e+07	2.12263e+07	2.05383e+07	1.92819e+07	1.09172e+08	1.86259e+08	5.33971e+07	1.31018e+08	3.63019e+07	1.13587e+08	4.72195e+07	--	--	--	-	-	-	-
POS_M113T100	113.024	99.5603	1.66	--	2-Furoate	--	2.73237	C5H4O3	MS1	1.55198e+07	2.77699e+07	4.73279e+07	5.21763e+07	1.40035e+08	4.29486e+07	9.23694e+06	8.46833e+07	2.94577e+07	6.89597e+06	1.92958e+07	1.3601e+07	6.44563e+06	1.98846e+07	1.31513e+07	7.23606e+06	4.27461e+07	2.39161e+07	2.45853e+07	2.90056e+07	4.56178e+07	2.42226e+07	2.177e+07	3.38829e+07	2.44045e+07	3.47629e+07	2.78e+07	3.79587e+07	4.07612e+07	Furans	88-14-2	HMDB0000617	C01546	ko01120//Microbial metabolism in diverse environments	Global and overview maps	Metabolism
POS_M113T64	113.034	64.322	1.07	--	--	--	--	--	--	1.6319e+07	1.04583e+07	3.43051e+06	9.47528e+06	4.01595e+06	2.3764e+07	1.4666e+07	7.14933e+06	2.13938e+07	2.09452e+07	3.34081e+07	6.58883e+06	3.10456e+07	7.11404e+06	6.76327e+06	6.76643e+06	1.40634e+07	2.44901e+07	3.06314e+07	1.07364e+07	4.35232e+07	6.68334e+06	4.89304e+06	2.6645e+07	9.43021e+06	1.5658e+07	1.7099e+07	1.42738e+07	3.34783e+07	--	--	--	-	-	-	-
POS_M113T331	113.034	330.51	5.51	--	--	--	--	--	--	3.44371e+06	1.1155e+07	3.83169e+06	4.02629e+06	3.93061e+06	1.18317e+07	2.80903e+06	2.93439e+06	2.87998e+06	2.95735e+06	3.04706e+06	2.7387e+06	3.67553e+06	3.34439e+06	3.21613e+06	3.36879e+06	3.13308e+06	3.3602e+06	3.61929e+07	4.0043e+07	4.0409e+07	3.64339e+07	4.33799e+07	3.94745e+07	1.43877e+07	1.58624e+07	1.60445e+07	1.72452e+07	3.43088e+07	--	--	--	-	-	-	-
POS_M113T158	113.035	157.782	2.63	--	--	--	--	--	--	2.28695e+07	1.41637e+08	2.10408e+07	1.05321e+08	8.35617e+07	3.20644e+08	1.98743e+08	2.73288e+08	5.9796e+08	2.55712e+08	2.68904e+08	6.00795e+07	4.21763e+08	2.46694e+08	5.06088e+07	5.37026e+08	1.36496e+08	1.59715e+08	2.66003e+07	2.4999e+07	1.99623e+07	7.99126e+07	3.61962e+07	2.40103e+07	2.23939e+07	7.76473e+07	2.7686e+07	8.87201e+07	1.05887e+08	--	--	--	-	-	-	-
POS_M113T174	113.035	174.299	2.9	--	--	--	--	--	--	1.24061e+08	1.30827e+08	1.86135e+08	2.97473e+07	1.04984e+08	3.12937e+07	2.67072e+08	3.41545e+08	5.35797e+07	2.89429e+08	2.84965e+08	5.4008e+07	6.03788e+07	2.68213e+08	5.27086e+07	5.77941e+07	2.15174e+08	2.37007e+08	1.54189e+08	3.54751e+07	1.97868e+07	1.53697e+08	2.44428e+07	3.34727e+07	1.49014e+08	1.79789e+08	1.43076e+08	1.08093e+08	1.53532e+08	--	--	--	-	-	-	-
POS_M113T198	113.035	198.359	3.31	Uracil	--	4.74e-29	0.00274433	C4H4N2O2	MS2	8.69862e+08	9.68881e+08	9.24926e+08	1.00533e+09	9.90802e+08	1.06225e+09	1.60486e+09	1.7208e+09	1.63097e+09	1.56563e+09	1.60501e+09	1.68397e+09	1.4002e+09	1.46547e+09	1.32317e+09	1.45448e+09	1.38665e+09	1.44294e+09	1.54039e+09	1.5202e+09	1.53093e+09	1.55064e+09	1.48237e+09	1.58586e+09	1.02988e+09	1.11858e+09	1.21008e+09	1.17594e+09	1.34615e+09	Diazines	66-22-8	HMDB0000300	C00106	ko01100//Metabolic pathways;ko00240//Pyrimidine metabolism;ko00410//beta-Alanine metabolism;ko00770//Pantothenate and CoA biosynthesis	Global and overview maps;Metabolism of cofactors and vitamins;Metabolism of other amino acids;Nucleotide metabolism	Metabolism
POS_M113T143	113.035	143.478	2.39	--	--	--	--	--	--	8.78181e+07	7.61815e+07	9.99854e+07	9.30943e+07	9.31847e+07	2.45581e+07	1.92865e+08	2.04332e+08	4.22882e+07	1.96713e+08	4.45978e+07	5.11454e+07	4.19698e+07	1.85556e+08	3.72668e+07	3.9766e+07	1.69415e+08	1.67718e+08	9.54221e+07	8.45752e+07	8.10106e+07	9.17789e+07	1.85528e+08	8.9549e+07	7.81273e+07	7.66777e+07	1.47436e+08	1.14557e+08	1.67279e+08	--	--	--	-	-	-	-
POS_M113T124	113.035	123.566	2.06	--	--	--	--	--	--	3.09226e+08	3.18773e+08	2.15496e+08	3.01903e+08	3.69818e+08	3.14976e+08	8.95697e+07	7.63472e+07	7.56307e+07	7.62473e+07	7.61102e+07	7.77861e+07	6.99567e+07	6.32571e+07	7.95617e+07	6.78226e+07	6.92016e+07	8.17603e+07	2.43941e+08	8.69068e+07	2.48522e+08	2.70346e+08	7.86975e+07	2.90103e+08	3.55313e+08	3.81636e+08	3.50029e+08	3.78204e+08	4.68463e+08	--	--	--	-	-	-	-
POS_M113T547	113.06	547.157	9.12	--	--	--	--	--	--	3.59323e+07	3.77975e+07	3.50242e+07	7.40644e+06	3.29283e+07	3.47011e+07	2.89584e+07	3.21406e+07	6.70276e+06	3.1805e+07	3.07365e+07	2.97105e+07	3.35217e+07	4.59121e+07	2.75856e+07	3.8612e+07	3.31813e+07	3.15133e+07	3.37081e+07	2.92467e+07	5.77325e+07	3.07733e+07	2.85432e+07	3.15835e+07	3.00522e+07	2.93631e+07	3.05047e+07	2.53347e+07	2.56034e+07	--	--	--	-	-	-	-
POS_M113T784_1	113.06	784.342	13.07	--	--	--	--	--	--	8.69312e+06	4.16925e+07	1.03953e+07	8.89116e+06	4.32902e+07	3.30571e+07	3.23498e+07	4.91154e+07	6.98561e+06	2.7851e+07	2.87044e+07	3.06478e+07	3.64533e+07	3.08844e+07	3.27165e+07	3.23627e+07	3.10268e+07	3.07371e+07	3.15925e+07	3.11622e+07	3.09714e+07	2.68688e+07	2.84087e+07	2.94413e+07	3.06309e+07	2.88609e+07	3.24195e+07	3.39656e+07	2.97037e+07	--	--	--	-	-	-	-
POS_M113T36	113.06	35.8364	0.6	--	--	--	--	--	--	5.27845e+07	5.62922e+07	2.71055e+07	7.06413e+07	2.31686e+07	2.91656e+07	2.6891e+07	2.79575e+07	4.68356e+07	5.28094e+07	2.51983e+07	5.93138e+07	3.22037e+07	5.93161e+07	6.33418e+07	2.45043e+07	4.29919e+07	6.87693e+07	2.10763e+07	2.9139e+07	3.1849e+07	5.02842e+07	7.34206e+07	7.90851e+07	2.22097e+07	3.44636e+07	6.64112e+07	2.37898e+07	5.51579e+07	--	--	--	-	-	-	-
POS_M113T393	113.06	393.115	6.55	--	--	--	--	--	--	7.71306e+06	8.2226e+06	6.6854e+06	6.69993e+06	6.35366e+06	7.45751e+06	7.19601e+06	6.47969e+06	7.4826e+06	5.83824e+06	6.83012e+06	2.342e+07	3.40952e+07	3.7526e+07	3.74163e+07	5.89412e+07	3.84468e+07	5.56674e+07	4.48063e+07	4.07209e+07	3.21854e+07	1.0377e+07	5.75479e+07	3.1282e+07	4.34099e+07	2.79194e+07	3.03061e+07	3.32139e+07	2.84431e+07	--	--	--	-	-	-	-
POS_M113T360	113.059	359.734	6	--	--	--	--	--	--	6.26513e+06	6.02671e+06	4.48333e+06	6.45532e+06	5.33452e+06	5.98438e+06	1.83272e+07	5.25251e+06	5.29019e+06	5.38994e+06	1.9684e+07	2.561e+07	5.07335e+06	2.27219e+07	3.7092e+07	6.51268e+06	5.17571e+06	5.78889e+06	3.24353e+07	3.32397e+07	3.23843e+07	6.97378e+06	2.93465e+07	3.35933e+07	3.28845e+07	2.19558e+07	1.82733e+07	2.34432e+07	1.7816e+07	--	--	--	-	-	-	-
POS_M113T462	113.06	461.585	7.69	--	--	--	--	--	--	7.22883e+06	7.66387e+06	7.17553e+06	6.62506e+06	6.62326e+06	7.34104e+06	1.74525e+07	1.90478e+07	6.58917e+06	6.12604e+06	3.2567e+07	1.64906e+07	7.16641e+06	2.87793e+07	6.1899e+06	2.71861e+07	6.55364e+06	6.58296e+06	4.35845e+07	7.71277e+07	4.65255e+07	9.1877e+06	2.10167e+07	4.56632e+07	3.66167e+07	2.86624e+07	3.78731e+07	5.64467e+07	5.74946e+06	--	--	--	-	-	-	-
POS_M113T480	113.06	480.377	8.01	--	--	--	--	--	--	6.66954e+06	5.96042e+06	6.23898e+06	5.98652e+06	5.69296e+06	6.74989e+06	2.07121e+07	2.0017e+07	5.65735e+06	4.02857e+06	1.59025e+07	1.89912e+07	4.88359e+06	2.15702e+07	4.66264e+07	2.28276e+07	6.54457e+06	5.1766e+06	3.53279e+07	6.59587e+06	1.57438e+07	6.57559e+06	2.3662e+07	3.25215e+07	1.77575e+07	2.83941e+07	2.17305e+07	1.58095e+07	5.00146e+06	--	--	--	-	-	-	-
POS_M113T830_2	113.06	829.564	13.83	--	1,2-Cyclohexanedione	--	0.0877406	C6H8O2	MS1	3.05143e+06	2.9315e+06	2.80753e+06	2.83947e+06	3.02779e+06	2.39513e+06	8.61528e+06	1.33206e+07	1.92458e+06	2.43148e+06	1.25092e+07	8.51101e+06	2.31133e+06	1.03427e+07	1.17211e+07	2.27974e+06	2.86704e+06	2.61479e+06	1.13538e+07	1.20285e+07	1.31895e+07	1.96514e+06	7.97206e+06	1.11085e+07	8.72233e+06	8.51065e+06	9.71095e+06	1.07712e+07	1.11734e+07	Organooxygen compounds	765-87-7	HMDB0031344	C06105	ko01120//Microbial metabolism in diverse environments	Global and overview maps	Metabolism
POS_M113T814	113.06	814.047	13.57	--	--	--	--	--	--	3.43991e+06	4.04914e+06	3.74332e+06	3.64518e+06	3.37618e+06	3.0038e+06	8.23891e+06	1.31065e+07	2.83075e+06	3.23778e+06	1.5446e+07	1.06208e+07	3.57093e+06	1.81425e+07	1.10527e+07	1.6579e+07	3.37983e+06	3.65583e+06	3.24739e+06	1.04525e+07	1.68095e+07	3.04154e+06	1.49653e+07	1.06294e+07	1.25352e+07	7.26068e+06	8.89174e+06	1.49651e+07	1.53819e+07	--	--	--	-	-	-	-
POS_M113T590	113.06	589.855	9.83	--	--	--	--	--	--	6.58125e+06	7.14785e+06	7.23008e+06	6.46868e+06	6.5198e+06	6.35303e+06	1.60771e+07	2.15269e+07	5.09828e+06	5.22092e+06	2.88571e+07	1.30778e+07	6.50988e+06	1.73996e+07	5.67032e+06	3.33789e+07	5.72813e+06	6.51558e+06	4.79825e+07	1.4373e+07	2.59483e+07	7.42997e+06	4.76369e+07	1.95121e+07	2.2892e+07	3.45204e+07	3.16374e+07	2.10472e+07	4.48323e+06	--	--	--	-	-	-	-
POS_M113T519	113.06	519.456	8.66	--	--	--	--	--	--	8.55773e+06	8.92935e+06	8.39875e+06	8.0615e+06	7.70489e+06	8.30482e+06	7.21477e+07	1.81687e+07	6.72589e+06	6.23242e+06	1.78089e+07	4.1763e+07	7.58004e+06	7.03694e+06	6.26765e+07	2.46034e+07	7.3475e+06	7.47408e+06	2.68236e+07	7.93767e+06	2.26035e+07	9.05959e+06	3.64047e+07	3.299e+07	4.69163e+07	1.98294e+07	5.3681e+07	3.486e+07	2.42133e+07	--	--	--	-	-	-	-
POS_M113T313	113.06	313.163	5.22	Ketoleucine	--	3.24e-09	1.85897	C6H10O3	MS2	1.2341e+07	1.09875e+07	1.00983e+07	9.7186e+06	8.95457e+06	9.81678e+06	2.64043e+07	7.50883e+07	8.31086e+06	9.36313e+06	5.20522e+07	3.23694e+07	7.91552e+06	2.37834e+07	6.83006e+07	1.09444e+07	1.01753e+07	9.66735e+06	4.74058e+07	9.7368e+06	4.49289e+07	1.26658e+07	1.11725e+07	3.54202e+07	2.59207e+07	4.76449e+07	2.67411e+07	4.19529e+07	4.69531e+07	Keto acids and derivatives	816-66-0	HMDB0000695	C00233	ko01100//Metabolic pathways;ko01110//Biosynthesis of secondary metabolites;ko01230//Biosynthesis of amino acids;ko01210//2-Oxocarboxylic acid metabolism;ko00290//Valine, leucine and isoleucine biosynthesis;ko00966//Glucosinolate biosynthesis;ko00280//Valine, leucine and isoleucine degradation	Amino acid metabolism;Biosynthesis of other secondary metabolites;Global and overview maps	Metabolism
POS_M113T494	113.06	494.071	8.23	--	--	--	--	--	--	5.62166e+06	6.74882e+06	5.88763e+06	5.78925e+06	5.70778e+06	6.72308e+06	5.40277e+06	2.00313e+07	4.71806e+06	5.32949e+06	2.2688e+07	1.32968e+07	5.8478e+06	2.08445e+07	4.25964e+06	1.87934e+07	5.72428e+06	4.9804e+06	2.94403e+07	6.4899e+06	1.61952e+07	7.16115e+06	2.61658e+07	2.29652e+07	2.02718e+07	2.80076e+07	1.95356e+07	4.49988e+07	2.95702e+07	--	--	--	-	-	-	-
POS_M113T800	113.06	800.37	13.34	--	--	--	--	--	--	5.86021e+06	6.93365e+06	5.94184e+06	4.95741e+06	6.40279e+06	5.12969e+06	1.60911e+07	5.42397e+06	4.13803e+06	4.58963e+06	2.70508e+07	1.97581e+07	5.43133e+06	1.8372e+07	1.51957e+07	1.33821e+07	5.46247e+06	6.53058e+06	2.4332e+07	1.74256e+07	1.66019e+07	5.1067e+06	1.46313e+07	1.80169e+07	1.32833e+07	1.17847e+07	1.63098e+07	1.91471e+07	1.59969e+07	--	--	--	-	-	-	-
POS_M113T350	113.06	350.317	5.84	--	--	--	--	--	--	2.78523e+06	6.87964e+06	5.64093e+06	6.27244e+06	5.78868e+06	6.13341e+06	2.63118e+07	2.03265e+07	5.27243e+06	5.06118e+06	2.37869e+07	2.47645e+07	6.08305e+06	2.19028e+07	2.13329e+07	4.86872e+07	6.5588e+06	6.72408e+06	2.94095e+07	3.3819e+07	2.29196e+07	7.49427e+06	4.31404e+07	3.97461e+07	4.99554e+06	3.53637e+07	2.78039e+07	1.84933e+07	1.73213e+07	--	--	--	-	-	-	-
POS_M113T75	113.09	74.9177	1.25	--	--	--	--	--	--	9.79633e+07	9.8201e+07	7.51876e+06	1.04424e+08	1.17241e+08	1.02914e+08	3.25069e+06	3.23882e+06	2.58996e+06	3.07804e+06	3.8123e+06	2.73156e+06	2.54718e+07	2.45621e+07	5.72684e+06	2.85891e+07	2.73756e+07	7.16104e+06	1.47198e+08	1.537e+08	1.55531e+08	1.55287e+08	1.53529e+08	1.49145e+08	7.12351e+07	1.98202e+07	7.08372e+07	4.13763e+07	6.25927e+07	--	--	--	-	-	-	-
POS_M113T672	113.096	671.65	11.19	--	--	--	--	--	--	7.61709e+06	9.82348e+06	1.14219e+07	7.03823e+06	7.26174e+06	7.70623e+06	7.32073e+06	7.19737e+06	6.32743e+06	7.52985e+06	7.64637e+06	9.26252e+06	9.56669e+06	1.2332e+07	8.87674e+06	9.67677e+06	1.52364e+07	9.3074e+06	1.17236e+07	8.52254e+06	8.78267e+06	1.10895e+07	9.68168e+06	1.05217e+07	6.55314e+06	8.87637e+06	6.22444e+06	6.19186e+06	5.89195e+06	--	--	--	-	-	-	-
POS_M113T565	113.096	564.953	9.42	--	--	--	--	--	--	1.85116e+07	1.66538e+07	2.01402e+07	1.77694e+07	2.13664e+07	2.11677e+07	2.05361e+07	1.92227e+07	1.888e+07	1.87177e+07	2.14035e+07	2.07815e+07	1.82273e+07	2.3187e+07	2.02771e+07	1.94102e+07	1.87552e+07	2.71825e+07	2.16808e+07	1.94267e+07	1.94634e+07	2.02928e+07	2.12298e+07	2.06822e+07	1.261e+07	1.49483e+07	1.64449e+07	1.53776e+07	1.82809e+07	--	--	--	-	-	-	-
POS_M113T784_2	113.096	784.112	13.07	--	--	--	--	--	--	1.10282e+07	1.51621e+07	1.5056e+07	1.50992e+07	1.17637e+07	1.00408e+07	1.03823e+07	1.04872e+07	1.43277e+07	1.09953e+07	1.11018e+07	1.03543e+07	1.39082e+07	1.26889e+07	1.1896e+07	1.57053e+07	1.03078e+07	1.2286e+07	1.1911e+07	1.38394e+07	1.11685e+07	1.11784e+07	1.34525e+07	1.15324e+07	1.11536e+07	1.18591e+07	1.52399e+07	1.05982e+07	1.24608e+07	--	--	--	-	-	-	-
POS_M113T747	113.096	747.235	12.45	--	--	--	--	--	--	7.27366e+06	3.86081e+06	8.68815e+06	1.03985e+07	1.12218e+07	7.47859e+06	5.86001e+06	1.07191e+07	7.72149e+06	8.53428e+06	9.98683e+06	6.40409e+06	6.89221e+06	1.35459e+07	7.77949e+06	7.41487e+06	6.31178e+06	6.18917e+06	9.46632e+06	1.08538e+07	8.72601e+06	7.51115e+06	1.56421e+07	7.79651e+06	8.68786e+06	3.57684e+06	8.97757e+06	6.68117e+06	8.59433e+06	--	--	--	-	-	-	-
POS_M113T35_2	113.096	35.0313	0.58	--	--	--	--	--	--	4.154e+06	7.07456e+06	2.75073e+06	7.48981e+06	3.75964e+06	7.70238e+06	4.1244e+06	7.38401e+06	1.80323e+06	7.82668e+06	6.99353e+06	3.06039e+06	2.71249e+06	5.14598e+06	3.27458e+06	2.74538e+06	5.41388e+06	3.15305e+06	6.67656e+06	7.99797e+06	2.41159e+06	6.77095e+06	1.06064e+07	5.8769e+06	3.40161e+06	3.09852e+06	2.79635e+06	3.6941e+06	5.58547e+06	--	--	--	-	-	-	-
POS_M113T63	113.096	63.1613	1.05	--	--	--	--	--	--	5.5137e+06	9.65133e+06	7.89279e+06	1.35795e+07	1.46614e+06	3.8561e+06	6.54385e+06	4.96302e+06	4.35483e+06	7.91202e+06	4.01583e+06	5.38991e+06	2.75995e+06	2.99041e+06	4.34004e+06	5.14396e+06	1.88794e+06	1.21047e+07	9.67009e+06	1.13488e+07	1.15425e+07	1.07118e+07	1.15034e+07	1.12181e+07	2.90984e+06	4.34288e+06	3.63737e+06	4.12405e+06	3.22605e+06	--	--	--	-	-	-	-
POS_M114T66	113.963	65.8755	1.1	Creatinine	--	4.59e-06	6.24538	C4H7N3O	MS2	1.7929e+08	1.52743e+08	1.75142e+08	1.94518e+08	1.53474e+08	1.99848e+08	1.49942e+08	1.86172e+08	1.78582e+08	1.49798e+08	2.26067e+08	1.85511e+08	1.75616e+08	1.83515e+08	1.85615e+08	2.28956e+08	1.8918e+08	2.545e+08	4.32458e+08	2.78938e+08	2.32789e+08	1.90734e+08	2.37209e+08	2.30169e+08	1.25734e+08	1.45144e+08	1.43334e+08	1.43173e+08	1.60662e+08	Carboxylic acids and derivatives	60-27-5	HMDB0000562	C00791	ko01100//Metabolic pathways;ko00330//Arginine and proline metabolism	Amino acid metabolism;Global and overview maps	Metabolism
POS_M114T34	113.963	33.8302	0.56	--	--	--	--	--	--	2.42088e+08	2.39572e+08	2.41994e+08	2.05897e+08	2.15581e+08	2.01737e+08	1.65917e+08	1.32682e+08	1.57642e+08	1.40525e+08	2.18765e+08	1.2259e+08	1.73895e+08	1.55377e+08	1.21369e+08	1.44933e+08	1.0862e+08	1.19952e+08	1.84947e+08	1.33782e+08	1.60217e+08	1.66213e+08	1.51125e+08	3.32436e+08	3.25163e+08	2.83305e+08	3.01103e+08	2.01752e+08	1.23734e+08	--	--	--	-	-	-	-
POS_M114T76	113.963	75.6012	1.26	--	--	--	--	--	--	1.67484e+07	3.67235e+07	3.40408e+07	2.79626e+07	3.82563e+07	4.03535e+07	5.09484e+07	4.92747e+07	4.77654e+07	5.10168e+07	4.14996e+07	4.33157e+07	9.31288e+07	7.88052e+07	8.03292e+07	8.21212e+07	7.49159e+07	8.54902e+07	1.71303e+07	6.71681e+07	6.51128e+07	8.28361e+07	6.55158e+07	7.36887e+07	4.16324e+07	4.13122e+07	4.82439e+07	5.03648e+07	4.0079e+07	--	--	--	-	-	-	-
POS_M114T53	113.963	53.4731	0.89	--	--	--	--	--	--	4.00739e+07	2.40229e+08	2.38298e+08	1.8171e+08	2.13745e+08	2.4704e+08	1.32369e+08	2.03518e+08	2.49363e+08	4.30676e+07	2.31818e+08	2.42189e+08	4.89645e+07	1.94211e+08	1.62225e+08	1.69834e+08	1.95253e+08	2.02456e+08	4.68366e+07	1.80274e+08	2.18046e+08	1.52363e+08	3.11897e+08	2.44708e+08	1.29161e+08	3.78633e+07	1.38222e+08	1.56825e+08	2.12574e+08	--	--	--	-	-	-	-
POS_M114T198	114.038	198.47	3.31	--	--	--	--	--	--	3.83824e+07	3.95736e+07	3.76002e+07	4.40908e+07	4.0718e+07	4.41799e+07	6.58591e+07	7.54391e+07	7.13412e+07	6.6306e+07	6.82892e+07	7.05911e+07	5.73598e+07	6.31039e+07	5.66591e+07	5.8178e+07	5.7035e+07	5.98009e+07	5.81738e+07	6.38268e+07	6.40721e+07	6.28918e+07	6.54671e+07	6.74252e+07	4.29526e+07	4.65057e+07	5.07619e+07	4.74671e+07	5.71166e+07	--	--	--	-	-	-	-
POS_M114T74_1	114.04	73.5268	1.23	--	L-3-Cyanoalanine	--	24.9778	C4H6N2O2	MS1	6.70378e+07	6.71958e+07	5.09019e+07	8.13333e+07	6.0119e+07	7.67124e+07	5.20207e+07	4.40388e+07	1.91412e+07	4.68586e+07	2.03521e+07	4.56695e+07	3.19333e+07	3.13995e+07	3.74034e+07	3.22012e+07	2.95026e+07	2.97811e+07	6.09532e+06	7.60021e+06	6.63963e+06	3.79055e+07	7.3625e+06	6.81446e+06	1.47973e+07	4.52889e+07	4.0539e+07	1.76516e+07	4.03883e+07	Carboxylic acids and derivatives	-	HMDB0060245	C02512	ko01100//Metabolic pathways;ko01110//Biosynthesis of secondary metabolites;ko00460//Cyanoamino acid metabolism	Global and overview maps;Metabolism of other amino acids	Metabolism
POS_M114T99	114.055	99.3794	1.66	1-Pyrroline-2-carboxylic acid	--	0.000350213	0.423884	C5H7NO2	MS2	5.779e+07	7.35241e+07	4.90741e+07	6.86277e+07	6.91379e+07	4.68336e+07	8.03872e+07	1.05303e+08	9.53392e+07	7.98963e+07	6.99403e+07	8.99774e+07	8.13489e+07	9.37555e+07	8.53724e+07	9.93723e+07	1.9073e+08	1.19229e+08	3.25145e+07	1.53085e+07	2.38573e+07	2.481e+07	3.23539e+07	2.92378e+07	7.11154e+07	7.71148e+07	6.48133e+07	6.40665e+07	5.35145e+07	Pyrrolines	87362	HMDB0006875	C03564	ko00330//Arginine and proline metabolism;ko00472//D-Arginine and D-ornithine metabolism	Amino acid metabolism;Metabolism of other amino acids	Metabolism
POS_M114T37	114.055	36.791	0.61	--	1-Pyrroline-5-carboxylic acid	--	0.0523922	C5H7NO2	MS1	4.27702e+07	3.19864e+07	1.14992e+07	1.55005e+07	2.39192e+07	3.10778e+07	1.66753e+07	2.48001e+07	3.65301e+07	3.06356e+07	2.48019e+07	3.0022e+07	1.54127e+07	4.62568e+07	5.40961e+07	2.6032e+07	4.16536e+07	3.05265e+07	2.65823e+07	4.30682e+07	1.57703e+07	1.84463e+07	3.10539e+07	1.18483e+07	2.35921e+06	2.60408e+07	2.31222e+07	1.85905e+07	2.1326e+07	Carboxylic acids and derivatives	2906-39-0	HMDB0001301	-	-	-	-
POS_M114T428	114.091	427.565	7.13	--	--	--	--	--	--	5.4913e+08	5.46278e+08	3.56446e+08	5.41158e+08	5.35936e+08	5.4517e+08	4.6471e+08	4.27241e+08	8.76721e+08	4.10292e+08	4.38891e+08	4.34559e+08	3.61328e+08	9.40765e+08	4.2963e+08	9.8185e+08	4.3135e+08	4.72398e+08	1.97884e+08	2.64286e+08	2.35284e+08	2.48941e+08	2.36405e+08	4.62801e+08	2.4825e+08	2.59734e+08	4.47094e+08	8.43711e+08	3.17156e+08	--	--	--	-	-	-	-
POS_M114T40	114.091	39.6227	0.66	--	--	--	--	--	--	2.07486e+08	1.90222e+08	1.86435e+08	1.87417e+08	1.84243e+08	2.05983e+08	1.91589e+08	1.88086e+08	4.21094e+07	1.82759e+08	1.86202e+08	1.91682e+08	1.91398e+08	2.19881e+08	1.83639e+08	1.77092e+08	4.88916e+07	2.08876e+08	7.29031e+07	1.86257e+08	1.79294e+08	1.49434e+08	1.96209e+08	2.06074e+08	2.00051e+08	1.9616e+08	1.45613e+08	1.94498e+08	1.71661e+08	--	--	--	-	-	-	-
POS_M114T481	114.091	480.774	8.01	--	--	--	--	--	--	1.29243e+08	2.76596e+07	1.36359e+08	7.76137e+07	1.12131e+08	1.36854e+08	1.95463e+07	2.17003e+07	2.20735e+07	1.30355e+08	9.4544e+07	2.32796e+07	1.2073e+08	9.91122e+07	2.04118e+07	1.34993e+08	9.57233e+07	1.75122e+08	9.12203e+07	2.0211e+07	2.36503e+07	2.038e+07	2.0469e+07	8.06831e+07	7.73663e+07	1.13257e+08	2.35476e+07	8.80338e+07	6.57061e+07	--	--	--	-	-	-	-
POS_M114T601	114.091	600.642	10.01	--	--	--	--	--	--	3.70135e+07	9.00213e+08	3.49877e+07	1.32871e+08	4.29022e+08	1.80538e+08	3.42072e+07	3.03142e+08	3.16959e+07	1.27112e+08	2.20396e+08	1.31341e+08	3.358e+07	3.34121e+07	1.54041e+08	1.20967e+08	3.33261e+07	1.43136e+08	1.1927e+08	2.54506e+07	3.31597e+07	1.48722e+08	1.0511e+08	1.45235e+08	1.10386e+08	1.64443e+08	1.18364e+08	1.4365e+08	9.70392e+07	--	--	--	-	-	-	-
POS_M114T714	114.091	714.045	11.9	--	--	--	--	--	--	1.30176e+08	3.05486e+07	1.28527e+08	2.76479e+07	1.65678e+08	9.02638e+07	2.94431e+07	2.19857e+08	1.18564e+08	2.47714e+07	1.61536e+08	2.65038e+07	3.31572e+08	3.07313e+07	3.49062e+08	3.855e+08	1.66286e+08	9.26788e+07	1.00819e+08	1.36484e+08	2.69565e+07	2.5118e+07	1.06806e+08	1.55678e+08	2.56682e+07	9.69429e+07	9.51178e+07	2.58646e+07	1.08334e+08	--	--	--	-	-	-	-
POS_M114T472	114.091	472.276	7.87	--	--	--	--	--	--	1.14337e+08	1.33632e+08	2.50518e+07	1.74224e+08	3.06517e+07	9.36016e+07	8.54692e+07	1.82847e+08	4.13105e+08	2.41407e+07	8.61455e+07	4.03415e+08	7.95188e+07	2.73892e+07	2.25221e+07	8.86397e+07	1.20284e+08	2.66916e+07	1.23923e+08	1.09994e+08	1.366e+08	2.38927e+08	1.28244e+08	1.10801e+08	8.30703e+07	1.04279e+08	2.43888e+07	2.28572e+07	9.30349e+07	--	--	--	-	-	-	-
POS_M114T740	114.091	739.68	12.33	--	--	--	--	--	--	1.43684e+08	2.10028e+08	1.29933e+08	3.07258e+07	1.05787e+08	2.58031e+07	2.30902e+08	3.19706e+07	2.171e+07	2.37546e+07	1.19458e+08	2.61688e+07	2.70219e+07	9.10733e+07	1.30479e+08	3.09334e+07	1.11809e+08	2.97303e+07	1.78117e+08	1.78486e+08	1.2843e+08	9.54055e+07	3.10554e+08	2.70889e+07	1.05909e+08	1.68873e+08	1.019e+08	9.52465e+07	1.07747e+08	--	--	--	-	-	-	-
POS_M114T680	114.091	680.378	11.34	--	--	--	--	--	--	3.65578e+07	1.00722e+08	3.74897e+07	1.17967e+08	1.66348e+08	1.35612e+08	3.59501e+07	1.98847e+08	1.0798e+08	1.59641e+08	6.02618e+08	1.56239e+08	1.17682e+08	3.73601e+07	1.29083e+08	1.99391e+08	3.34665e+08	3.92069e+07	3.57667e+07	1.47666e+08	1.20473e+08	3.51371e+07	1.02435e+08	8.98128e+07	1.57447e+08	2.24771e+08	2.0413e+08	3.02209e+07	1.72267e+08	--	--	--	-	-	-	-
POS_M114T590	114.091	589.75	9.83	--	--	--	--	--	--	2.77926e+08	3.84051e+07	2.55338e+08	3.96005e+07	3.68206e+07	4.14683e+07	2.1496e+08	3.95006e+07	1.88383e+08	1.47188e+08	3.69729e+07	3.45847e+07	2.47991e+08	1.78008e+08	9.24473e+07	1.5608e+08	6.20559e+08	1.61668e+08	1.57634e+08	9.04084e+07	1.34522e+08	1.11463e+08	3.02324e+07	3.62068e+07	1.37337e+08	1.62138e+08	1.5673e+08	1.29022e+08	1.21502e+08	--	--	--	-	-	-	-
POS_M114T659	114.091	658.834	10.98	--	--	--	--	--	--	4.18721e+07	4.35197e+07	3.89053e+07	1.34509e+08	2.46151e+08	1.78133e+08	3.78094e+07	2.34636e+08	1.16063e+08	3.63772e+07	3.73674e+07	1.12481e+08	4.09966e+07	1.01727e+08	1.48638e+08	3.29804e+08	1.06246e+08	3.93302e+07	6.56964e+08	3.51236e+07	3.90952e+07	3.66776e+07	1.81419e+08	1.59544e+08	1.8336e+08	1.90537e+08	1.20617e+08	3.39883e+07	1.19943e+08	--	--	--	-	-	-	-
POS_M114T792	114.091	791.975	13.2	--	--	--	--	--	--	2.81557e+07	3.23986e+07	1.12023e+08	2.74529e+07	3.39885e+08	1.07524e+08	1.26591e+08	2.81193e+07	7.82687e+07	2.23962e+08	2.63955e+07	2.37631e+07	8.59087e+07	5.98092e+08	8.98361e+07	9.02079e+07	2.92214e+07	2.94057e+07	7.51231e+07	8.60326e+07	9.30315e+07	9.7758e+07	2.38692e+07	2.70001e+07	9.48944e+07	1.22906e+08	2.75878e+07	1.29538e+08	8.21178e+07	--	--	--	-	-	-	-
POS_M114T74_2	114.103	73.6594	1.23	--	--	--	--	--	--	5.33441e+07	7.53492e+07	5.33084e+07	4.97641e+07	5.64333e+07	6.10086e+07	7.66091e+06	1.04664e+07	9.4232e+06	8.94348e+06	9.15132e+06	9.32606e+06	2.1637e+07	2.01736e+07	1.00657e+07	1.2013e+07	9.55394e+06	1.1476e+07	1.88361e+08	1.77736e+08	1.94864e+08	1.80571e+08	1.92476e+08	1.70439e+08	1.53156e+07	4.96956e+07	4.06187e+07	4.77822e+07	1.59792e+07	--	--	--	-	-	-	-
POS_M114T74_3	114.128	73.6437	1.23	--	--	--	--	--	--	5.49153e+07	6.12521e+07	5.90222e+07	6.14715e+07	6.02438e+07	5.852e+07	7.66091e+06	1.04664e+07	9.4232e+06	8.94348e+06	9.15132e+06	9.32606e+06	2.1306e+07	2.44482e+07	2.50947e+07	2.09995e+07	2.39618e+07	2.42254e+07	1.25387e+08	1.26396e+08	1.29409e+08	1.30383e+08	1.27913e+08	1.20164e+08	4.35911e+07	4.25602e+07	4.65157e+07	4.30195e+07	4.68814e+07	--	--	--	-	-	-	-
POS_M115T74_1	114.558	73.5039	1.23	--	--	--	--	--	--	1.31693e+08	1.26719e+08	1.36359e+08	1.18352e+08	1.21376e+08	1.20815e+08	2.15888e+07	8.00982e+07	7.44244e+07	7.96581e+07	9.52141e+07	5.48142e+07	1.3713e+07	6.35859e+07	5.11657e+07	4.98723e+07	6.27886e+07	5.81296e+07	1.18239e+07	2.86663e+06	4.77718e+06	2.58954e+06	1.15949e+07	1.34399e+07	2.28434e+07	1.02464e+08	8.29444e+07	7.51373e+07	8.78167e+07	--	--	--	-	-	-	-
POS_M115T85	114.893	84.5043	1.41	--	--	--	--	--	--	4.13423e+06	4.78339e+06	5.14835e+06	4.49519e+06	2.42168e+07	3.68348e+06	4.66495e+07	5.17513e+07	4.73776e+07	4.815e+07	4.78319e+07	5.15989e+07	5.48581e+07	5.98117e+07	1.29277e+07	5.7989e+07	5.68543e+07	6.32401e+07	4.83046e+07	4.56093e+07	1.75906e+08	4.66803e+07	1.86086e+08	2.07153e+08	7.69627e+07	7.77616e+07	7.19663e+07	7.94658e+07	7.27898e+07	--	--	--	-	-	-	-
POS_M115T34_1	114.965	33.8278	0.56	--	--	--	--	--	--	1.02429e+07	6.36438e+06	5.97455e+06	6.7487e+06	5.93465e+06	5.88309e+06	4.16874e+06	2.73135e+07	2.10397e+06	3.86007e+06	3.11446e+06	3.71419e+07	5.75944e+06	3.42407e+06	3.67988e+06	4.16505e+06	2.65847e+06	3.09447e+06	4.15635e+07	2.91394e+06	6.06689e+06	7.481e+06	2.54987e+07	2.96864e+07	7.10733e+06	5.95236e+06	7.9674e+06	5.03968e+06	3.21543e+06	--	--	--	-	-	-	-
POS_M115T62	114.965	62.0248	1.03	--	--	--	--	--	--	4.58255e+06	8.60283e+06	8.4922e+06	5.29903e+06	8.62485e+06	5.38897e+06	4.7471e+06	3.03736e+07	7.97822e+06	4.324e+06	3.87607e+06	2.9912e+07	3.45407e+06	9.53385e+06	7.88023e+06	7.91688e+06	8.02339e+06	4.13348e+06	1.51519e+07	6.44571e+06	8.62076e+06	7.37989e+06	5.70842e+06	2.89392e+07	6.35419e+06	2.06605e+06	1.70022e+06	4.86145e+06	5.08751e+06	--	--	--	-	-	-	-
POS_M115T74_2	114.988	73.6327	1.23	--	--	--	--	--	--	6.13701e+07	7.68389e+07	6.48814e+07	2.04449e+07	6.87175e+07	8.01901e+07	4.69542e+07	5.32567e+07	4.48011e+07	1.95722e+07	1.8019e+07	4.5311e+07	3.05535e+07	1.83353e+07	3.09107e+07	1.67026e+07	3.43767e+07	1.64128e+07	2.0829e+07	1.79967e+07	2.08267e+07	1.79057e+07	1.87781e+07	1.93603e+07	1.42708e+07	3.69891e+07	3.68522e+07	3.23741e+07	1.8151e+07	--	--	--	-	-	-	-
POS_M115T197	115.04	197.29	3.29	--	--	--	--	--	--	1.28964e+08	9.22911e+07	1.74065e+08	1.05141e+08	2.93115e+07	8.76013e+07	1.2314e+08	1.26611e+08	1.01827e+08	1.05612e+08	9.26352e+07	1.24296e+08	1.09577e+08	1.99565e+08	7.72381e+07	1.15613e+08	9.07237e+07	9.42921e+07	1.50615e+08	1.62607e+08	9.2558e+07	1.37157e+08	1.16535e+08	1.3685e+08	1.8536e+08	1.24931e+08	1.38283e+08	8.41019e+07	9.04576e+07	--	--	--	-	-	-	-
POS_M115T140	115.039	139.854	2.33	--	--	--	--	--	--	1.06267e+08	9.07207e+07	3.41203e+08	2.0681e+08	1.11114e+08	2.24794e+08	1.44373e+08	1.70589e+08	1.02701e+08	1.35398e+08	1.1315e+08	7.65364e+07	3.39316e+07	1.47285e+08	3.1779e+07	3.19013e+07	1.15023e+08	3.34404e+07	2.03676e+08	1.05969e+08	1.83519e+08	8.89416e+07	2.73947e+08	9.85675e+07	2.02352e+08	6.74512e+07	8.59102e+07	9.88468e+07	2.21345e+08	--	--	--	-	-	-	-
POS_M115T381	115.039	380.944	6.35	--	--	--	--	--	--	6.06623e+07	5.14225e+07	5.10666e+07	4.8752e+07	1.3759e+07	5.64602e+07	1.04947e+08	1.19583e+07	3.0263e+07	1.21833e+07	3.55615e+07	4.73299e+07	1.2335e+07	1.3017e+08	5.53846e+07	1.33182e+07	1.23068e+07	5.72064e+07	1.37351e+07	3.99915e+07	4.67351e+07	5.95236e+07	5.9637e+07	4.2235e+07	5.89084e+07	8.26285e+07	1.18222e+07	4.53542e+07	8.13711e+07	--	--	--	-	-	-	-
POS_M115T120	115.039	120.268	2	--	--	--	--	--	--	6.43647e+07	9.86313e+07	2.76712e+07	1.73084e+08	2.66203e+07	1.05417e+08	1.05937e+08	2.93928e+07	1.38512e+08	7.44424e+07	2.12865e+08	2.55356e+07	3.30841e+07	1.7964e+08	3.51549e+07	1.67472e+08	1.17625e+08	3.38258e+07	1.1673e+08	1.49409e+08	1.28263e+08	1.00582e+08	1.17677e+08	2.52769e+07	8.84239e+07	1.06749e+08	8.15054e+07	1.80139e+08	8.47682e+07	--	--	--	-	-	-	-
POS_M115T162	115.039	161.618	2.69	--	--	--	--	--	--	2.09109e+07	1.49528e+08	1.86839e+07	1.0276e+08	1.88586e+07	1.83737e+07	5.55535e+07	6.73727e+07	9.04244e+07	6.35581e+07	6.25226e+07	9.87315e+07	1.8906e+07	7.37949e+07	1.69434e+07	3.57595e+08	8.03399e+07	2.10227e+07	8.75833e+07	5.70267e+07	7.86747e+07	6.23228e+07	1.65404e+07	1.0916e+08	5.95375e+07	9.45956e+07	6.21948e+07	8.71074e+07	1.71417e+07	--	--	--	-	-	-	-
POS_M115T365	115.039	365.074	6.08	--	--	--	--	--	--	4.469e+07	5.91458e+07	7.84896e+07	3.32123e+07	1.26931e+07	6.43522e+07	1.0093e+07	3.49013e+07	4.16777e+07	1.20305e+07	4.25366e+07	4.93813e+07	1.80655e+08	1.25908e+07	1.25205e+07	1.32642e+07	1.28298e+07	1.40909e+07	3.05865e+07	1.24265e+07	1.34052e+07	8.56614e+07	3.88941e+07	4.00705e+07	5.30522e+07	5.90531e+07	4.29061e+07	5.54058e+07	3.05576e+07	--	--	--	-	-	-	-
POS_M115T356	115.039	355.711	5.93	--	--	--	--	--	--	4.28139e+07	1.34578e+07	1.29628e+07	6.05371e+07	1.33256e+07	1.28032e+07	3.89396e+07	3.47591e+07	4.01002e+07	6.89503e+07	4.38067e+07	9.61144e+06	1.27432e+07	6.40414e+07	1.09488e+07	3.39438e+07	4.97111e+07	1.36981e+08	5.46246e+07	1.65475e+08	5.15527e+07	1.21991e+07	4.8407e+07	3.97418e+07	4.20918e+07	1.04706e+07	4.62196e+07	3.16616e+07	4.37191e+07	--	--	--	-	-	-	-
POS_M115T556	115.039	556.312	9.27	--	--	--	--	--	--	3.25542e+07	3.21929e+07	6.94624e+06	4.40317e+07	7.82092e+06	5.41164e+07	6.57545e+06	2.82107e+07	3.23676e+07	3.8002e+07	4.67215e+07	8.51631e+06	3.53238e+07	8.77106e+06	5.2571e+07	9.0867e+06	9.01499e+06	9.42948e+06	3.5666e+07	5.08415e+07	2.72137e+07	2.10106e+07	3.32913e+07	2.1634e+07	3.03049e+07	2.89235e+07	7.06138e+06	2.81926e+07	7.81029e+06	--	--	--	-	-	-	-
POS_M115T217	115.039	216.663	3.61	--	--	--	--	--	--	9.91082e+07	7.24826e+07	5.75313e+07	2.01953e+08	1.95104e+07	1.16532e+08	7.6277e+07	5.99319e+07	6.46848e+07	9.07834e+07	7.491e+07	5.12243e+07	6.78586e+07	1.8456e+07	7.7929e+07	1.58682e+08	1.88217e+07	5.41186e+07	8.78299e+07	6.69072e+07	8.51379e+07	6.09776e+07	7.6988e+07	8.68754e+07	3.81719e+07	9.30199e+07	7.13521e+07	7.61392e+07	5.29455e+07	--	--	--	-	-	-	-
POS_M115T831	115.039	830.981	13.85	--	--	--	--	--	--	5.08658e+06	2.25233e+07	2.9234e+07	1.56024e+07	4.62182e+06	2.70223e+07	1.84725e+07	5.7083e+06	6.89329e+06	4.35546e+07	2.88775e+07	2.98891e+07	2.10976e+07	5.47396e+07	7.32778e+07	2.78753e+07	2.57246e+07	7.71808e+06	1.39978e+07	2.41252e+07	2.06085e+07	1.16148e+07	4.45011e+06	1.15063e+07	1.1006e+07	2.00233e+07	3.9338e+06	2.10365e+07	1.52452e+07	--	--	--	-	-	-	-
POS_M115T684	115.039	683.758	11.4	--	--	--	--	--	--	3.55546e+07	6.2768e+07	3.24644e+07	9.38761e+06	7.96451e+06	3.63032e+07	2.23789e+07	3.4242e+07	4.5336e+07	3.25315e+07	1.81339e+07	2.96446e+07	1.23009e+08	1.91865e+08	5.02459e+07	6.00905e+07	6.43498e+07	3.56994e+07	4.59115e+07	4.77142e+07	8.33581e+06	2.48982e+07	2.85642e+07	6.85165e+07	1.78395e+07	2.95357e+07	2.49869e+07	7.79883e+06	4.93947e+07	--	--	--	-	-	-	-
POS_M115T407	115.039	406.972	6.78	--	--	--	--	--	--	5.05106e+07	1.38473e+07	5.65146e+07	4.34503e+07	1.14102e+07	4.39693e+07	2.98077e+07	2.42415e+08	1.52124e+08	1.20456e+08	5.07128e+07	3.8977e+07	2.95534e+07	7.57487e+07	1.20182e+07	5.61055e+07	3.36582e+07	5.85823e+07	1.66173e+08	4.26485e+07	5.345e+07	2.37932e+07	1.0551e+07	1.02827e+07	3.34031e+07	4.55859e+07	5.3609e+07	5.65958e+07	3.86583e+07	--	--	--	-	-	-	-
POS_M115T677	115.054	677.099	11.28	--	--	--	--	--	--	5.27365e+06	2.21816e+06	1.79386e+06	1.79783e+06	2.78566e+06	4.07588e+06	4.27393e+06	2.89437e+06	1.80557e+06	2.76278e+06	2.31754e+06	1.69073e+06	1.92929e+06	2.02668e+06	1.7347e+06	1.84281e+06	2.06638e+06	2.37469e+06	2.33737e+06	3.33978e+06	8.63461e+06	2.04215e+06	2.06468e+06	2.42534e+06	1.77139e+06	5.54065e+06	4.11778e+06	3.98514e+06	1.38444e+06	--	--	--	-	-	-	-
POS_M115T35_2	115.075	34.9734	0.58	--	--	--	--	--	--	8.79566e+06	8.63627e+06	5.74708e+06	2.61973e+06	7.10288e+06	7.4932e+06	1.07765e+07	7.0345e+06	7.52875e+06	9.64363e+06	5.63013e+06	9.39857e+06	1.42988e+06	1.51547e+06	9.66062e+06	8.41418e+06	5.49863e+06	1.00739e+07	1.59304e+06	5.96678e+06	7.439e+06	6.6593e+06	5.8385e+06	1.26181e+07	5.96469e+06	2.04872e+06	9.17356e+06	7.39118e+06	8.74968e+06	--	--	--	-	-	-	-
POS_M115T59	115.075	58.8058	0.98	--	--	--	--	--	--	1.73866e+07	1.67224e+07	5.59485e+06	4.45918e+07	7.98849e+06	5.31316e+06	1.22636e+07	4.93058e+06	8.54219e+06	1.50593e+07	3.12461e+06	3.13216e+06	2.87519e+06	7.56128e+06	2.3889e+07	3.52488e+06	2.99311e+06	3.69548e+06	3.0013e+06	3.4236e+06	1.95093e+07	1.25974e+07	3.98654e+06	3.8632e+06	1.34338e+07	3.641e+06	1.04601e+07	6.64375e+06	1.07568e+07	--	--	--	-	-	-	-
POS_M115T359	115.076	358.616	5.98	--	--	--	--	--	--	1.19781e+08	1.2436e+08	1.18997e+08	1.08883e+08	1.26384e+08	1.17684e+08	1.13878e+08	1.06532e+08	1.09667e+08	1.1203e+08	1.14455e+08	1.08237e+08	7.38089e+08	7.61736e+08	7.55101e+08	7.19477e+08	6.80591e+08	7.12039e+08	1.59441e+08	1.58071e+08	1.37375e+08	1.49156e+08	1.54482e+08	1.51458e+08	3.49062e+08	3.18323e+08	3.33977e+08	3.26264e+08	3.06551e+08	--	--	--	-	-	-	-
POS_M115T38	115.095	37.979	0.63	--	--	--	--	--	--	1.22101e+07	3.50922e+06	2.83688e+06	8.7745e+06	4.71397e+06	6.90325e+06	1.21402e+07	2.18352e+06	2.72528e+06	8.58423e+06	3.41575e+06	4.38502e+06	2.72833e+06	5.03818e+06	7.1938e+06	1.08279e+07	9.54717e+06	3.74732e+06	2.78239e+06	5.05927e+06	1.17626e+07	8.60176e+06	4.11383e+06	8.46957e+06	9.09857e+06	3.2801e+06	2.77437e+06	9.67105e+06	3.81616e+06	--	--	--	-	-	-	-
POS_M115T66	115.095	65.6865	1.09	--	--	--	--	--	--	4.13234e+06	2.07136e+06	8.53195e+06	1.66976e+07	4.80815e+06	5.31016e+06	5.43282e+06	1.30996e+06	1.43444e+06	8.00875e+06	1.46767e+06	9.56299e+06	1.39821e+06	3.49411e+06	4.25823e+06	1.84694e+06	5.81812e+06	2.00618e+06	1.59888e+06	1.74446e+06	4.48484e+06	1.92349e+06	6.5123e+06	5.81474e+06	1.27118e+06	1.94407e+06	1.68948e+06	1.57719e+06	2.48498e+06	--	--	--	-	-	-	-
POS_M115T34_2	115.112	33.9524	0.57	--	--	--	--	--	--	2.51901e+06	2.34637e+06	2.69647e+06	3.86359e+06	1.69858e+06	2.49818e+06	2.32124e+06	1.18646e+06	1.63107e+06	2.65283e+06	3.18219e+06	2.31613e+06	3.59331e+06	3.26495e+06	3.22501e+06	2.26018e+06	3.13986e+06	2.32151e+06	2.13177e+06	1.75786e+06	3.48378e+06	2.02435e+06	3.37755e+06	3.39372e+06	1.70786e+06	1.5189e+06	1.95453e+06	1.02584e+06	2.48632e+06	--	--	--	-	-	-	-
POS_M116T34	115.963	33.8449	0.56	--	--	--	--	--	--	3.26874e+07	3.37728e+07	3.83145e+07	3.72248e+07	3.31577e+07	3.42925e+07	2.94158e+07	1.99337e+07	2.86508e+07	2.28188e+07	2.86377e+07	2.77131e+07	2.76636e+07	2.69619e+07	3.80527e+07	3.09745e+07	2.78116e+07	2.48825e+07	3.0548e+07	2.6998e+07	2.8635e+07	2.85236e+07	2.9907e+07	3.34179e+07	5.44682e+07	3.42711e+07	3.51409e+07	2.96139e+07	2.22217e+07	--	--	--	-	-	-	-
POS_M116T66	115.964	65.6865	1.09	--	--	--	--	--	--	1.04213e+07	1.78716e+07	1.03388e+07	1.39205e+07	6.30965e+06	2.65055e+06	7.70253e+06	2.01526e+07	9.9312e+06	6.30197e+06	1.21772e+07	1.14646e+07	2.48868e+07	2.52003e+07	6.5632e+06	1.02449e+07	9.98794e+06	2.35373e+07	2.28134e+07	7.67638e+06	2.9224e+06	1.03369e+07	9.72482e+06	1.02328e+07	3.20654e+07	2.7092e+07	2.40878e+07	9.65112e+06	7.09091e+06	--	--	--	-	-	-	-
POS_M116T52	115.964	51.9962	0.87	--	--	--	--	--	--	3.06063e+07	6.46229e+06	5.7153e+06	5.38551e+06	3.33252e+07	2.8423e+07	2.2286e+07	6.17127e+06	2.4953e+07	1.20112e+07	2.46623e+07	2.31137e+07	5.42857e+06	5.96194e+06	7.84897e+06	6.17847e+06	1.65374e+07	5.67227e+06	5.70855e+06	1.58587e+07	5.88203e+06	2.67048e+07	2.87554e+07	1.46032e+07	1.10696e+07	6.11619e+06	6.61962e+06	1.72623e+07	1.67123e+07	--	--	--	-	-	-	-
POS_M116T64	116.042	64.2215	1.07	--	--	--	--	--	--	3.08945e+06	4.22321e+06	6.66607e+06	3.76806e+06	2.98413e+06	2.86831e+06	7.50011e+06	4.7787e+06	2.43253e+06	8.67558e+06	3.85684e+06	8.36044e+06	2.68885e+06	2.63874e+06	2.56637e+06	2.66709e+06	1.00777e+07	2.16532e+06	2.68631e+06	2.21447e+06	3.27939e+06	2.75576e+06	2.70188e+06	2.88798e+06	4.03852e+06	2.77072e+06	4.38512e+06	4.80758e+06	2.55287e+06	--	--	--	-	-	-	-
POS_M116T94	116.046	93.7006	1.56	Glutarate semialdehyde	--	7.19e-14	15.3979	C5H8O3	MS2	1.86812e+07	2.05298e+07	4.31878e+06	2.13214e+07	2.41726e+07	2.26783e+07	2.8329e+07	2.96709e+07	2.89474e+07	1.08283e+08	1.38584e+07	1.08431e+08	1.18462e+08	2.95833e+07	5.35673e+07	3.40353e+07	3.52679e+07	1.5447e+08	4.29271e+08	3.86857e+08	3.90317e+08	3.94703e+08	4.53491e+08	4.18199e+08	3.7317e+06	1.51951e+08	1.75482e+08	1.59826e+08	1.59195e+08	Fatty Acyls	1404756	HMDB0012233	C03273	ko01120//Microbial metabolism in diverse environments;ko00310//Lysine degradation	Amino acid metabolism;Global and overview maps	Metabolism
POS_M116T95	116.071	95.2853	1.59	--	--	--	--	--	--	2.48283e+10	2.57827e+10	2.36493e+10	2.45738e+10	2.47701e+10	2.71719e+10	3.01087e+10	3.11342e+10	3.11083e+10	2.91284e+10	2.7958e+10	2.90775e+10	4.59948e+10	4.68207e+10	4.7426e+10	4.11962e+10	4.4232e+10	4.61939e+10	3.66156e+09	4.13222e+09	3.64726e+09	3.73523e+09	3.70857e+09	4.11347e+09	2.77975e+10	2.69615e+10	2.49293e+10	2.39139e+10	2.55927e+10	--	--	--	-	-	-	-
POS_M116T342	116.07	341.798	5.7	--	--	--	--	--	--	1.72744e+08	4.01038e+08	6.15643e+08	7.08877e+08	3.85757e+08	2.54545e+08	3.49034e+08	1.75924e+08	1.71824e+08	3.76708e+08	1.59936e+08	6.8312e+08	2.58922e+08	2.66447e+08	2.88232e+08	3.41718e+08	3.56735e+08	2.95859e+08	1.6143e+08	2.85976e+08	1.37619e+08	8.91491e+07	1.60173e+08	8.08011e+07	3.00531e+08	5.87288e+07	1.88939e+08	2.59357e+08	1.65878e+08	--	--	--	-	-	-	-
POS_M116T487	116.07	486.605	8.11	--	--	--	--	--	--	5.1949e+07	5.06197e+07	1.74702e+08	7.06629e+08	1.7311e+08	2.31571e+08	2.6765e+08	2.39166e+08	1.56717e+08	3.28421e+08	3.75395e+08	2.93418e+08	6.82717e+07	7.9621e+07	5.33488e+08	2.46875e+08	2.7002e+08	1.26445e+09	2.16143e+08	3.42514e+08	2.37877e+07	1.86041e+08	1.71945e+07	5.29584e+07	1.7085e+08	5.99306e+07	1.27447e+08	5.2983e+07	1.69088e+08	--	--	--	-	-	-	-
POS_M116T464	116.07	464.358	7.74	--	--	--	--	--	--	3.17581e+08	4.45455e+07	2.92661e+08	4.05382e+07	1.14042e+08	3.53081e+07	3.74016e+07	1.78291e+08	2.11296e+08	1.83692e+08	5.30063e+08	1.81827e+08	3.11391e+08	1.23229e+09	3.36628e+08	3.0459e+08	6.74247e+07	7.2873e+07	3.73367e+07	9.34847e+07	2.29954e+07	8.24323e+07	5.65963e+07	5.85233e+07	1.43864e+08	3.87917e+07	2.67624e+08	1.78495e+08	1.77262e+08	--	--	--	-	-	-	-
POS_M116T380	116.07	379.712	6.33	--	--	--	--	--	--	2.73775e+08	5.92695e+07	5.38099e+07	2.02621e+08	1.98705e+08	2.01018e+08	1.94103e+08	3.22227e+08	5.62178e+07	5.38538e+07	1.72395e+08	2.06006e+08	3.64641e+08	3.67083e+08	4.23914e+08	8.92506e+07	1.98818e+08	5.6994e+08	1.08806e+08	1.09157e+08	1.06787e+08	6.63766e+07	1.032e+08	8.06315e+07	1.27945e+08	5.93967e+07	2.10083e+08	2.2283e+08	3.00509e+08	--	--	--	-	-	-	-
POS_M116T393	116.07	392.995	6.55	--	--	--	--	--	--	2.28876e+08	4.52431e+08	7.93323e+08	2.74493e+08	1.89869e+08	1.27689e+08	1.50136e+08	1.6893e+08	4.68855e+07	4.19876e+07	1.46873e+08	1.76302e+08	5.83204e+07	2.36911e+08	2.417e+08	3.04109e+08	2.34099e+08	7.14178e+07	1.40445e+08	9.39432e+07	2.14703e+07	6.93405e+07	5.91209e+07	5.0304e+07	3.50392e+07	5.46395e+07	1.65057e+08	1.94538e+08	1.70634e+08	--	--	--	-	-	-	-
POS_M116T837	116.07	836.989	13.95	--	--	--	--	--	--	2.00667e+08	4.05749e+07	2.17373e+08	2.14566e+08	3.66482e+07	7.98966e+07	1.40827e+08	4.38988e+07	1.70102e+08	4.35151e+07	4.30315e+07	4.49682e+07	3.45494e+08	3.24976e+08	6.54356e+07	6.77022e+07	6.95987e+07	4.95366e+08	2.7158e+08	6.84964e+07	1.12257e+08	2.52118e+08	4.66464e+07	1.32566e+07	7.94876e+07	1.73631e+08	3.94476e+07	2.16145e+08	1.81757e+08	--	--	--	-	-	-	-
POS_M116T406	116.07	406.188	6.77	--	--	--	--	--	--	2.83165e+08	1.60476e+08	4.02944e+07	1.51312e+08	1.44479e+08	1.48542e+08	1.74216e+08	1.73262e+08	2.10375e+08	5.72712e+08	1.51638e+08	1.82168e+08	3.17175e+08	2.12659e+08	3.64218e+08	3.0313e+08	1.75778e+08	3.45699e+08	1.58785e+08	9.5521e+07	3.51028e+08	5.71503e+07	7.58457e+07	6.13408e+07	3.20796e+08	4.9855e+07	2.1123e+08	3.51957e+08	1.75665e+08	--	--	--	-	-	-	-
POS_M116T263	116.07	263.32	4.39	--	--	--	--	--	--	1.27729e+08	3.71476e+07	1.14976e+08	3.7807e+07	1.11583e+08	1.11245e+08	1.39768e+08	3.84387e+07	3.599e+07	4.21353e+07	1.39288e+08	2.00733e+08	5.39939e+07	6.14651e+07	5.54046e+07	2.5382e+08	3.07098e+08	6.08033e+07	2.97191e+07	1.16964e+08	9.27079e+07	5.6478e+07	6.51492e+07	1.12622e+08	9.16522e+07	4.20072e+07	4.41067e+07	1.1207e+08	1.20833e+08	--	--	--	-	-	-	-
POS_M116T273	116.07	272.584	4.54	--	--	--	--	--	--	1.63813e+08	1.22024e+08	2.96207e+07	1.17701e+08	1.25747e+08	2.73059e+07	3.48415e+07	2.50019e+08	1.64681e+08	1.47612e+08	1.38831e+08	3.49065e+07	4.02233e+07	8.27916e+08	3.39424e+08	2.10778e+08	1.67043e+08	3.17601e+08	8.29628e+07	1.73921e+07	4.97007e+07	7.58426e+07	3.59889e+07	1.12327e+07	1.14835e+08	3.50653e+07	3.38069e+07	9.21209e+07	1.04698e+08	--	--	--	-	-	-	-
POS_M116T450	116.07	449.9	7.5	--	--	--	--	--	--	4.10289e+08	5.50395e+07	1.55507e+08	2.38745e+08	4.3252e+07	4.49749e+07	4.90663e+07	5.15531e+07	1.78392e+08	2.02404e+08	5.01684e+07	5.07665e+07	2.09492e+08	6.96619e+07	4.44959e+08	3.27997e+08	7.77469e+07	3.07448e+08	4.03036e+08	1.24401e+08	2.33642e+07	1.06873e+08	8.20136e+07	1.62978e+07	1.19671e+08	5.64975e+07	2.3405e+08	1.70189e+08	2.70742e+08	--	--	--	-	-	-	-
POS_M116T422	116.07	421.656	7.03	--	--	--	--	--	--	1.90304e+08	1.79912e+08	4.23717e+07	1.80088e+08	2.48834e+08	2.88607e+08	5.40478e+07	2.18578e+08	1.92062e+08	5.21158e+07	1.82067e+08	1.84275e+08	2.38263e+08	2.2791e+08	4.91917e+08	4.66135e+08	2.96874e+08	4.39438e+08	1.41588e+08	1.19041e+08	2.718e+07	7.56568e+07	6.21817e+07	6.43106e+07	1.5463e+08	5.59227e+07	2.202e+08	5.4579e+07	1.16496e+08	--	--	--	-	-	-	-
POS_M116T781	116.07	781.217	13.02	--	--	--	--	--	--	6.13024e+08	3.00239e+08	1.9759e+09	8.55274e+08	2.9678e+08	8.93146e+07	3.16061e+08	4.74358e+08	3.2665e+08	5.70642e+08	1.13731e+08	1.18328e+08	4.16589e+08	4.01565e+08	6.8852e+08	1.23755e+09	7.4629e+08	5.47891e+08	5.73519e+08	6.86133e+07	3.41541e+08	4.65442e+08	5.86885e+08	1.57201e+08	3.64453e+08	2.59933e+08	2.5518e+08	4.41725e+08	2.8907e+08	--	--	--	-	-	-	-
POS_M116T690	116.07	689.849	11.5	--	--	--	--	--	--	8.29507e+07	5.18729e+08	2.41154e+08	6.81901e+07	2.28289e+08	3.02195e+08	6.14151e+08	8.59022e+07	2.77779e+08	4.46755e+08	2.74679e+08	4.76923e+08	2.81906e+08	1.08906e+08	1.11711e+09	1.35757e+08	7.63532e+08	1.33375e+08	2.74606e+08	2.17506e+08	1.34878e+08	1.51427e+08	8.52811e+07	1.03209e+08	1.9314e+08	3.21298e+08	2.99267e+08	2.37372e+08	7.29891e+07	--	--	--	-	-	-	-
POS_M116T569	116.07	569.197	9.49	--	--	--	--	--	--	2.11831e+08	2.77519e+08	2.70608e+08	2.41875e+08	1.87794e+08	1.85256e+08	2.91859e+08	7.85962e+07	7.11366e+08	4.00123e+08	4.50302e+08	2.63111e+08	7.82649e+07	8.46446e+07	8.57483e+07	5.37798e+08	4.70847e+08	1.02132e+08	1.92381e+08	1.81296e+08	1.20379e+08	1.22686e+08	1.1083e+08	1.81781e+07	4.7112e+08	6.18013e+07	2.13042e+08	2.53462e+08	3.99599e+08	--	--	--	-	-	-	-
POS_M116T825	116.07	825.264	13.75	--	--	--	--	--	--	2.5202e+08	6.74743e+08	4.21321e+08	2.27216e+08	4.16422e+08	6.92978e+07	3.36958e+08	3.43361e+08	2.47065e+08	5.97646e+08	3.18158e+08	8.53421e+07	2.65991e+08	4.12185e+08	8.68056e+08	7.36646e+08	6.72774e+08	4.66767e+08	2.78684e+08	5.28534e+07	1.63269e+08	3.0515e+07	2.48307e+07	2.66531e+07	1.34317e+08	6.99491e+07	3.08049e+08	2.59733e+08	2.55172e+08	--	--	--	-	-	-	-
POS_M116T602	116.07	601.637	10.03	--	--	--	--	--	--	7.44054e+07	3.62432e+08	2.51335e+08	3.19524e+08	2.92453e+08	2.2765e+08	2.36878e+08	1.2777e+09	3.08217e+08	3.33543e+08	7.47067e+07	2.38754e+08	9.16216e+07	2.23853e+09	4.07791e+08	3.10497e+08	1.1548e+08	1.17537e+08	5.05783e+08	1.6687e+08	1.42972e+08	9.40779e+07	2.77238e+07	9.25578e+07	5.0438e+07	7.7557e+07	1.82035e+08	1.83103e+08	2.31379e+08	--	--	--	-	-	-	-
POS_M116T179	116.07	178.818	2.98	--	--	--	--	--	--	6.38523e+07	1.63338e+08	2.38977e+08	1.96118e+08	5.28297e+07	5.3598e+07	2.26951e+08	2.39932e+08	2.73919e+08	6.84547e+07	2.09379e+08	2.42948e+08	9.46866e+07	4.31808e+08	9.68275e+07	6.38765e+08	1.01617e+08	1.08558e+08	2.02846e+08	1.62804e+08	1.35876e+08	2.25335e+07	8.67088e+07	2.18539e+07	2.34948e+08	6.63279e+07	3.79886e+08	2.00951e+08	2.03412e+08	--	--	--	-	-	-	-
POS_M116T704	116.07	703.778	11.73	--	--	--	--	--	--	7.82156e+08	2.3691e+08	2.91371e+08	3.98159e+08	2.40892e+08	3.7851e+08	3.4127e+08	3.09386e+08	3.04003e+08	3.9712e+08	2.37302e+08	8.8099e+07	4.27377e+08	1.19151e+08	1.2454e+08	4.84198e+08	1.33097e+08	4.80302e+08	6.64233e+07	5.74139e+07	1.94861e+08	2.96458e+07	1.50105e+08	2.41692e+07	2.17106e+08	2.04228e+08	3.16253e+08	3.30982e+08	7.99273e+07	--	--	--	-	-	-	-
POS_M116T466	116.107	465.607	7.76	--	--	--	--	--	--	5.38441e+07	1.84503e+07	1.70148e+07	3.59732e+07	4.5337e+07	4.70744e+07	5.03528e+07	1.35962e+07	5.39205e+07	5.88084e+07	5.29904e+07	5.12277e+07	6.96703e+07	1.63752e+07	1.39656e+07	7.70539e+07	1.23804e+07	9.47405e+07	3.5455e+07	3.66129e+07	3.61746e+07	3.79131e+07	4.03654e+07	3.50807e+07	2.31632e+07	2.59175e+07	1.66913e+07	1.64111e+07	1.56848e+07	--	--	--	-	-	-	-
POS_M116T480	116.107	479.66	7.99	--	--	--	--	--	--	5.11305e+07	5.73914e+07	2.36724e+07	5.59077e+07	1.45081e+07	5.73056e+07	5.33404e+07	1.5751e+07	1.04233e+07	5.83444e+07	1.63671e+07	5.28718e+07	7.56428e+07	1.40642e+07	8.2174e+07	3.35213e+07	8.09517e+07	1.49298e+07	5.39689e+07	3.78925e+07	1.63852e+07	2.32097e+07	1.99425e+07	1.5282e+07	3.60646e+07	1.26428e+07	1.60508e+07	8.76964e+06	1.82117e+07	--	--	--	-	-	-	-
POS_M117T84	116.891	84.4829	1.41	--	--	--	--	--	--	807186	644780	621682	671689	764597	575738	1.8196e+06	8.31343e+06	8.51624e+06	1.5849e+06	1.73968e+06	7.13162e+06	7.34672e+06	9.91601e+06	2.07183e+06	2.03278e+06	1.86781e+06	1.89278e+06	3.145e+07	2.77289e+07	2.68136e+07	3.35963e+07	2.79427e+07	2.85559e+07	1.19719e+07	1.25589e+07	1.12055e+07	2.47441e+06	1.06702e+07	--	--	--	-	-	-	-
POS_M117T33	116.971	32.7674	0.55	--	--	--	--	--	--	3.01209e+07	3.03636e+07	3.24549e+07	2.66197e+07	3.08105e+07	2.92615e+07	2.67832e+07	1.41527e+07	2.81403e+07	2.20239e+07	2.45793e+07	2.54274e+07	2.57483e+07	2.16693e+07	2.53974e+07	2.86404e+07	2.64902e+07	2.61992e+07	2.51294e+07	2.50074e+07	2.36391e+07	2.69855e+07	2.54541e+07	2.67177e+07	4.75691e+07	3.41196e+07	3.25555e+07	2.59189e+07	2.17243e+07	--	--	--	-	-	-	-
POS_M117T65	116.971	65.3389	1.09	--	--	--	--	--	--	5.27695e+06	3.4885e+06	1.6302e+07	1.60597e+07	1.74614e+07	5.9064e+06	8.95803e+06	7.41161e+06	4.66785e+06	4.5683e+06	3.74118e+06	1.45915e+06	4.77845e+06	1.39568e+06	1.59186e+07	2.48459e+06	5.21665e+06	1.14702e+07	1.46536e+06	1.25177e+06	1.43849e+06	1.41684e+06	1.31875e+06	6.23203e+06	1.57519e+07	8.28706e+06	3.53191e+06	5.38092e+06	6.99811e+06	--	--	--	-	-	-	-
POS_M117T52	116.971	52.0956	0.87	--	--	--	--	--	--	1.65429e+07	9.17048e+06	2.22086e+06	1.99853e+06	2.31727e+06	1.96087e+07	1.55056e+07	8.3379e+06	9.29743e+06	8.28465e+06	5.80154e+06	1.9572e+06	1.97026e+06	2.26783e+06	1.95878e+06	1.69984e+07	5.97263e+06	1.78156e+06	1.83116e+06	1.87544e+06	2.24334e+06	1.49808e+06	2.19603e+06	5.7549e+06	4.30136e+06	1.5152e+07	1.0134e+07	1.45436e+07	1.11173e+07	--	--	--	-	-	-	-
POS_M117T93	117.055	92.778	1.55	--	--	--	--	--	--	2.76448e+08	2.99077e+08	3.1099e+08	2.60658e+08	2.50701e+08	2.57157e+07	2.28098e+08	2.62769e+08	1.74869e+08	2.52093e+08	2.32169e+08	1.98127e+08	4.58915e+07	3.54794e+07	3.75638e+07	5.12178e+08	4.35082e+08	3.03845e+07	3.97427e+07	5.635e+07	4.2983e+07	5.27655e+07	5.07026e+07	2.75605e+07	7.1801e+07	7.25391e+07	7.58238e+07	7.83794e+07	4.52776e+07	--	--	--	-	-	-	-
POS_M117T34	117.054	33.8536	0.56	--	--	--	--	--	--	3.39994e+07	3.38176e+07	4.22314e+07	4.01901e+07	4.60685e+07	4.4715e+07	3.70854e+07	2.76518e+07	2.75095e+07	2.05992e+07	2.75361e+07	2.39533e+07	2.9917e+07	2.64762e+07	2.02429e+07	2.29541e+07	2.01609e+07	2.09273e+07	2.26611e+07	2.78761e+07	2.78138e+07	2.59729e+07	2.55352e+07	2.92554e+07	1.75731e+07	2.18118e+07	2.45506e+07	2.97612e+07	2.17566e+07	--	--	--	-	-	-	-
POS_M117T401	117.056	401.223	6.69	--	--	--	--	--	--	4.36291e+07	3.7748e+07	4.29891e+07	4.00083e+07	4.09038e+07	4.47945e+07	2.04441e+07	1.90176e+07	1.5498e+07	1.81319e+07	1.7494e+07	1.68889e+07	2.13076e+07	1.88213e+07	2.01971e+07	1.99623e+07	2.27102e+07	1.97263e+07	3.19116e+07	3.987e+07	3.48946e+07	3.52889e+07	6.24163e+07	3.90253e+07	2.67318e+07	4.91512e+07	4.17516e+07	2.82749e+07	2.69079e+07	--	--	--	-	-	-	-
POS_M117T95	117.075	95.2993	1.59	--	--	--	--	--	--	1.38874e+09	1.48999e+09	1.31206e+09	1.38519e+09	1.37839e+09	1.50717e+09	1.72103e+09	1.78778e+09	1.76862e+09	1.67703e+09	1.59863e+09	1.65022e+09	2.65367e+09	2.66841e+09	2.78449e+09	2.36669e+09	2.47542e+09	2.56882e+09	1.8214e+08	2.17647e+08	1.79592e+08	2.31752e+08	2.01737e+08	2.11534e+08	1.59244e+09	1.48755e+09	1.42617e+09	1.39284e+09	1.43309e+09	--	--	--	-	-	-	-
POS_M117T677	117.069	676.614	11.28	--	--	--	--	--	--	1.49204e+07	1.48679e+07	1.51564e+07	1.58592e+07	1.36092e+07	1.68637e+07	2.26429e+07	2.68249e+07	2.55848e+07	2.63739e+07	2.74447e+07	2.54891e+07	1.80407e+07	1.16186e+08	1.85001e+07	1.6302e+07	7.71018e+06	1.07228e+08	2.04938e+07	1.98907e+07	1.95213e+07	1.81428e+07	1.95338e+07	1.66338e+07	1.50239e+07	5.128e+06	2.15181e+07	1.75333e+07	1.75466e+07	--	--	--	-	-	-	-
POS_M117T703	117.069	703.221	11.72	--	--	--	--	--	--	2.18318e+07	2.66371e+07	2.66572e+07	2.92754e+07	2.52861e+07	6.82061e+06	4.56202e+07	5.00016e+07	3.94585e+07	5.24396e+07	4.50554e+07	4.44127e+07	4.61835e+06	4.79376e+06	5.08021e+06	3.16604e+07	4.23257e+07	1.9221e+07	1.77098e+07	2.81241e+06	7.40381e+06	1.68689e+07	9.91009e+06	8.18741e+06	2.3693e+07	6.03976e+07	2.45713e+07	2.43545e+07	2.46007e+07	--	--	--	-	-	-	-
POS_M117T395	117.091	394.802	6.58	--	Fumaric acid	--	0.739241	C4H4O4	MS1	8.69558e+06	1.0428e+07	8.35623e+06	7.66746e+06	7.49672e+06	7.71115e+06	5.23434e+06	4.82442e+06	6.68281e+06	2.47309e+06	2.90799e+06	3.00748e+06	1.37084e+07	1.23201e+07	1.12873e+07	1.33915e+07	1.12662e+07	1.12241e+07	1.01543e+07	1.17854e+07	1.14027e+07	1.25185e+07	9.66435e+06	1.1104e+07	1.12186e+07	1.0085e+07	1.08045e+07	9.6685e+06	8.37589e+06	Carboxylic acids and derivatives	110-17-8	HMDB0000134	C00122	ko01100//Metabolic pathways;ko01110//Biosynthesis of secondary metabolites;ko01120//Microbial metabolism in diverse environments;ko01130//Biosynthesis of antibiotics;ko00350//Tyrosine metabolism;ko01220//Degradation of aromatic compounds;ko01200//Carbon metabolism;ko00360//Phenylalanine metabolism;ko00250//Alanine, aspartate and glutamate metabolism;ko00760//Nicotinate and nicotinamide metabolism…	Amino acid metabolism;Carbohydrate metabolism;Energy metabolism;Global and overview maps;Metabolism of cofactors and vitamins	Metabolism
POS_M117T458	117.091	458.318	7.64	--	Caproic acid	--	1.32782	C6H12O2	MS1	1.4923e+07	1.75407e+07	6.05751e+06	8.01197e+06	1.45744e+07	5.77262e+06	9.87514e+06	9.98919e+06	1.02984e+07	1.01816e+07	1.00479e+07	1.18733e+07	1.11738e+07	8.96525e+06	8.52296e+06	8.69006e+06	1.15244e+07	8.77202e+06	1.28286e+07	3.97622e+06	5.41222e+06	9.29574e+06	5.63949e+06	5.63844e+06	1.0211e+07	6.4472e+06	1.26321e+07	5.73817e+06	5.06073e+06	Fatty Acyls	142-62-1	HMDB0000535	-	-	-	-
POS_M117T38	117.102	38.1285	0.64	--	--	--	--	--	--	1.14096e+07	1.63766e+07	1.13167e+07	1.50466e+07	1.92718e+07	1.28132e+07	5.70372e+06	1.11401e+07	1.24124e+07	1.26625e+07	1.12348e+07	3.55962e+06	1.38025e+07	1.21266e+07	6.96799e+06	1.2865e+07	4.06867e+06	5.84945e+06	1.07998e+07	1.37104e+07	1.22474e+07	7.52321e+06	1.53558e+07	1.26658e+07	9.70045e+06	1.03527e+07	9.1136e+06	1.01069e+07	5.0767e+06	--	--	--	-	-	-	-
POS_M117T63	117.102	62.9049	1.05	--	--	--	--	--	--	4.97672e+06	8.42622e+06	1.00508e+07	1.20187e+07	7.61705e+06	7.21996e+06	1.28194e+07	6.19552e+06	8.79867e+06	9.55859e+06	1.94882e+07	8.46898e+06	6.33435e+06	2.05775e+07	7.96701e+06	7.25466e+06	1.00225e+07	8.94719e+06	5.6187e+06	1.00162e+07	6.97243e+06	6.95894e+06	7.18653e+06	7.50322e+06	1.03306e+07	5.61586e+06	1.0512e+07	1.13135e+07	5.46457e+06	--	--	--	-	-	-	-
POS_M118T35	117.935	34.9904	0.58	--	--	--	--	--	--	5.80154e+06	3.13235e+06	4.70847e+06	1.32914e+06	4.85492e+06	6.56362e+06	2.40825e+06	2.39358e+06	3.30439e+06	1.61075e+06	1.86732e+06	3.83329e+06	2.12801e+06	2.5366e+06	1.75608e+06	939603	3.71259e+06	3.47952e+06	4.75682e+06	2.38366e+06	2.0165e+06	3.33081e+06	3.47042e+06	3.77078e+06	4.69905e+06	4.02923e+06	4.81789e+06	3.98072e+06	1.12599e+06	--	--	--	-	-	-	-
POS_M118T34_1	117.959	33.8362	0.56	--	--	--	--	--	--	1.37769e+07	1.44527e+07	1.50766e+07	1.57388e+07	1.49426e+07	1.46946e+07	1.19382e+07	9.56842e+06	1.29577e+07	1.02183e+07	1.34015e+07	1.15061e+07	1.18356e+07	1.0571e+07	1.57059e+07	1.69606e+07	1.13223e+07	1.22267e+07	1.25061e+07	1.10168e+07	1.24095e+07	1.16346e+07	1.01533e+07	1.22652e+07	2.39354e+07	1.41311e+07	1.5844e+07	1.24646e+07	9.25406e+06	--	--	--	-	-	-	-
POS_M118T34_2	117.98	33.8255	0.56	--	--	--	--	--	--	4.01433e+06	4.14461e+06	4.61324e+06	3.34772e+06	4.24081e+06	2.53362e+06	557692	2.32336e+06	2.91633e+06	2.8303e+06	3.24127e+06	2.15801e+06	2.78503e+06	3.49649e+06	3.47078e+06	3.39996e+06	2.5925e+06	3.24745e+06	3.52199e+06	2.772e+06	1.77095e+06	3.12393e+06	3.14031e+06	4.0008e+06	5.70627e+06	3.72498e+06	3.90068e+06	3.67284e+06	2.79192e+06	--	--	--	-	-	-	-
POS_M118T74	118.035	73.5159	1.23	--	--	--	--	--	--	1.17704e+09	1.23026e+09	1.18803e+09	1.2778e+09	1.21572e+09	1.27769e+09	8.45664e+08	8.89598e+08	8.55976e+08	8.5229e+08	8.99422e+08	9.05095e+08	6.16493e+08	6.57322e+08	6.48492e+08	6.25362e+08	6.2965e+08	6.00671e+08	1.54109e+08	1.4635e+08	1.68419e+08	1.55074e+08	1.62012e+08	1.4728e+08	7.60157e+08	7.55347e+08	7.30372e+08	7.17936e+08	7.70432e+08	--	--	--	-	-	-	-
POS_M118T90_1	118.051	90.2246	1.5	Betaine	--	9.92e-18	10.2723	C5H11NO2	MS2	6.73362e+07	3.79232e+07	4.25264e+07	5.74901e+07	5.67036e+07	3.56056e+07	4.90038e+07	5.64577e+07	6.03002e+07	4.73746e+07	6.22384e+07	5.1e+07	3.79406e+07	9.08138e+07	5.95132e+07	5.99903e+07	3.24451e+10	6.97263e+07	8.76576e+07	4.99548e+07	7.626e+07	7.03272e+07	6.66632e+07	4.6606e+07	5.31844e+07	5.17473e+07	5.6441e+07	7.30349e+07	6.16092e+07	Carboxylic acids and derivatives	-	HMDB0059606	C00719	ko01100//Metabolic pathways;ko02010//ABC transporters;ko00260//Glycine, serine and threonine metabolism	Amino acid metabolism;Global and overview maps;Membrane transport	Environmental Information Processing;Metabolism
POS_M118T101_1	118.051	101.091	1.68	--	--	--	--	--	--	1.63969e+07	1.87718e+07	4.81384e+06	7.53762e+09	7.7299e+09	7.75992e+09	1.08689e+07	1.28879e+07	1.9624e+07	8.54573e+09	2.07836e+07	1.68197e+07	1.54531e+07	8.63195e+09	9.29512e+09	9.90212e+09	9.80023e+09	9.93048e+09	1.51127e+07	3.27157e+07	1.57115e+10	1.49424e+10	3.25704e+07	1.55187e+07	1.92619e+07	1.63282e+07	2.01795e+07	1.88448e+07	1.94799e+07	--	--	--	-	-	-	-
POS_M118T703_1	118.065	703.345	11.72	L-2,4-diaminobutyric acid	--	0.00213028	2.77084	C4H10N2O2	MS2	1.37825e+08	1.47201e+08	1.50339e+08	1.42685e+08	1.58272e+08	1.46983e+08	2.62323e+08	2.81774e+08	2.43239e+08	2.7031e+08	2.47207e+08	2.46841e+08	5.39884e+07	7.47635e+07	7.34423e+07	6.8759e+07	9.16698e+07	6.35278e+07	5.7935e+07	6.72575e+07	6.12311e+07	6.33672e+07	6.24122e+07	6.29219e+07	1.22308e+08	1.21385e+08	1.33617e+08	1.26112e+08	1.28671e+08	Carboxylic acids and derivatives	1758-80-1	HMDB0006284	C03283	ko01100//Metabolic pathways;ko01120//Microbial metabolism in diverse environments;ko01230//Biosynthesis of amino acids;ko01210//2-Oxocarboxylic acid metabolism;ko00260//Glycine, serine and threonine metabolism	Amino acid metabolism;Global and overview maps	Metabolism
POS_M118T676	118.065	676.41	11.27	--	--	--	--	--	--	8.1107e+07	8.35121e+07	8.45379e+07	8.47155e+07	8.8789e+07	1.41698e+08	1.20481e+08	1.18333e+08	1.23487e+08	1.22839e+08	1.1918e+08	1.22546e+08	6.48302e+07	6.63638e+07	6.48999e+07	7.46259e+07	6.32372e+07	6.738e+07	5.88247e+07	4.61797e+07	1.00181e+08	7.43512e+07	7.57371e+07	4.77151e+07	7.93968e+07	7.54849e+07	7.56542e+07	8.02277e+07	8.02155e+07	--	--	--	-	-	-	-
POS_M118T783	118.065	783.29	13.05	--	--	--	--	--	--	5.64464e+07	6.1954e+07	6.69782e+07	6.12587e+07	6.3888e+07	5.98854e+07	5.58164e+07	5.16575e+07	4.65105e+07	4.52213e+07	4.8669e+07	4.87349e+07	5.17661e+07	4.56314e+07	4.81945e+07	4.91093e+07	5.29704e+07	4.82613e+07	6.70563e+07	6.5644e+07	6.47456e+07	6.30309e+07	6.02622e+07	6.00373e+07	5.0982e+07	5.42086e+07	4.99462e+07	5.58687e+07	5.60999e+07	--	--	--	-	-	-	-
POS_M118T344	118.065	343.773	5.73	--	--	--	--	--	--	5.67792e+07	6.29775e+07	5.83465e+07	6.45042e+07	6.00896e+07	5.92864e+07	5.27953e+07	5.52814e+07	4.6964e+07	5.11585e+07	5.07393e+07	5.63473e+07	5.87382e+07	6.06746e+07	4.80399e+07	5.63705e+07	5.00992e+07	5.28484e+07	1.07201e+08	1.14205e+08	1.04859e+08	9.85864e+07	1.04435e+08	1.15783e+08	6.09474e+07	7.07362e+07	6.27663e+07	6.537e+07	7.70882e+07	--	--	--	-	-	-	-
POS_M118T747	118.065	747.238	12.45	--	--	--	--	--	--	5.79986e+07	5.59438e+07	5.51624e+07	7.07554e+07	5.70891e+07	5.48544e+07	4.24903e+07	4.64076e+07	4.17891e+07	4.53292e+07	4.16321e+07	8.58272e+07	4.76436e+07	6.26423e+07	6.00808e+07	1.02944e+08	4.23391e+07	1.10004e+08	6.3035e+07	1.84882e+08	6.93866e+07	1.99322e+08	6.1509e+07	8.41331e+07	3.94247e+07	4.76914e+07	4.43771e+07	4.84899e+07	5.40435e+07	--	--	--	-	-	-	-
POS_M118T401	118.065	401.361	6.69	--	--	--	--	--	--	2.35876e+08	2.68538e+08	2.68304e+08	2.54798e+08	2.42301e+08	2.8781e+08	1.24671e+08	1.42342e+08	1.43684e+08	1.27827e+08	1.54252e+08	1.38865e+08	1.62527e+08	1.40791e+08	1.46627e+08	1.34522e+08	1.41428e+08	1.53268e+08	2.23964e+08	2.5228e+08	2.41148e+08	2.49615e+08	2.69761e+08	2.65245e+08	1.68071e+08	1.96524e+08	1.76231e+08	1.77614e+08	2.07505e+08	--	--	--	-	-	-	-
POS_M118T382_1	118.065	382.022	6.37	--	--	--	--	--	--	1.57344e+08	2.98367e+07	3.09614e+07	3.2147e+07	3.17893e+07	3.44115e+07	3.48359e+07	3.46248e+07	3.23674e+07	3.03024e+07	3.31955e+07	3.01247e+07	1.77172e+08	1.9767e+08	1.93627e+08	1.63696e+08	1.65421e+08	1.80429e+08	8.07699e+07	7.05265e+07	8.07135e+07	8.07248e+07	9.09128e+07	7.99949e+07	7.34301e+07	6.73508e+07	7.11209e+07	7.40197e+07	7.47516e+07	--	--	--	-	-	-	-
POS_M118T485	118.065	485.267	8.09	Indole	--	3.35e-07	0.100728	C8H7N	MS2	3.75026e+08	3.96571e+08	3.79316e+08	4.04538e+08	3.9899e+08	3.99693e+08	4.42164e+07	4.94335e+07	5.04808e+07	5.32181e+07	4.73931e+07	5.93438e+07	3.33065e+07	1.31734e+08	4.84937e+07	4.94598e+07	3.28844e+07	1.24622e+08	6.04324e+07	7.06336e+07	6.68337e+07	9.9653e+07	6.44261e+07	6.41076e+07	5.99654e+07	6.52838e+07	6.22819e+07	6.44103e+07	6.51901e+07	Heteroaromatic compounds	109-97-7	HMDB0035924	C00463	ko01100//Metabolic pathways;ko01110//Biosynthesis of secondary metabolites;ko00380//Tryptophan metabolism;ko00400//Phenylalanine, tyrosine and tryptophan biosynthesis;ko00402//Benzoxazinoid biosynthesis	Amino acid metabolism;Biosynthesis of other secondary metabolites;Global and overview maps	Metabolism
POS_M118T660	118.066	660.098	11	--	--	--	--	--	--	4.02234e+07	5.23381e+07	4.29061e+07	5.40107e+07	3.54268e+07	1.17229e+08	4.23673e+07	4.29028e+07	4.26074e+07	7.74204e+07	4.4869e+07	8.09947e+07	5.70965e+07	3.53318e+07	4.49604e+07	9.10571e+07	4.49885e+07	5.21959e+07	3.79045e+07	4.49523e+07	4.32107e+07	3.33332e+07	3.02569e+07	4.1026e+07	4.18437e+07	8.73851e+07	4.71389e+07	5.05331e+07	4.69602e+07	--	--	--	-	-	-	-
POS_M118T512	118.065	511.625	8.53	--	--	--	--	--	--	6.40393e+07	6.6899e+07	6.43076e+07	1.10937e+08	6.39318e+07	6.50686e+07	2.50236e+07	2.94624e+07	4.08895e+07	1.10604e+08	1.03919e+08	2.25331e+07	1.22743e+08	1.34091e+08	4.14574e+07	3.03831e+07	1.21118e+08	1.16169e+08	5.076e+07	4.8418e+07	5.01083e+07	4.68223e+07	4.73953e+07	1.24026e+08	6.23726e+07	3.87111e+07	3.75974e+07	3.5147e+07	3.80824e+07	--	--	--	-	-	-	-
POS_M118T800	118.065	800.236	13.34	--	--	--	--	--	--	6.16247e+07	3.7302e+07	3.32965e+07	4.64613e+07	4.07265e+07	5.47704e+07	2.2153e+07	5.33012e+07	3.04368e+07	2.69555e+07	4.20809e+07	4.49277e+07	2.9519e+07	3.23296e+07	5.32141e+07	8.1947e+07	3.28515e+07	3.38894e+07	4.36785e+07	6.31728e+07	4.32993e+07	6.10368e+07	3.55224e+07	5.61306e+07	5.58992e+07	3.28321e+07	2.95169e+07	5.39868e+07	5.2149e+07	--	--	--	-	-	-	-
POS_M118T767	118.065	766.582	12.78	--	--	--	--	--	--	4.42242e+07	6.79205e+07	2.83993e+07	5.25783e+07	5.71157e+07	5.76681e+07	4.12682e+07	3.26872e+07	4.93697e+07	4.3422e+07	3.65493e+07	2.69551e+07	2.91709e+07	6.40076e+07	2.74935e+07	3.5354e+07	5.53727e+07	6.41928e+07	3.20827e+07	9.55728e+07	5.74939e+07	1.00174e+08	3.97634e+07	4.25406e+07	4.856e+07	4.7226e+07	4.5589e+07	6.87831e+07	4.39354e+07	--	--	--	-	-	-	-
POS_M118T564	118.065	564.345	9.41	--	--	--	--	--	--	2.14445e+07	9.41116e+07	2.49777e+07	9.4782e+07	2.52904e+07	2.50104e+07	7.86806e+07	1.78747e+07	8.37216e+07	7.63536e+07	3.53182e+07	7.74801e+07	3.20065e+07	8.76728e+07	2.76666e+07	8.75633e+07	3.53522e+07	3.46693e+07	5.83582e+07	5.42533e+07	5.75846e+07	5.18851e+07	5.97115e+07	5.05095e+07	2.95447e+07	8.55445e+07	3.74821e+07	8.55789e+07	4.03291e+07	--	--	--	-	-	-	-
POS_M118T638	118.065	637.711	10.63	--	--	--	--	--	--	2.34459e+07	3.4033e+07	7.34055e+07	3.47167e+07	3.09663e+07	2.95156e+07	4.13436e+07	2.54106e+07	3.07936e+07	7.0162e+07	2.82498e+07	2.7242e+07	7.82554e+07	3.16787e+07	3.1973e+07	7.99867e+07	7.85443e+07	5.85905e+07	2.90129e+07	3.28207e+07	2.87191e+07	4.92503e+07	2.82476e+07	1.72154e+08	6.04198e+07	7.26941e+07	2.41912e+07	4.74884e+07	2.65515e+07	--	--	--	-	-	-	-
POS_M118T718_1	118.065	718.443	11.97	--	--	--	--	--	--	9.43542e+07	1.02012e+08	9.10703e+07	4.25139e+07	4.199e+07	9.12604e+07	6.01935e+07	5.57472e+07	5.66348e+07	5.66786e+07	5.91015e+07	5.95665e+07	4.30115e+07	4.9736e+07	5.35626e+07	5.8908e+07	7.41231e+07	5.09303e+07	5.42788e+07	4.75563e+07	7.93295e+07	9.81671e+07	5.70687e+07	4.81061e+07	5.11036e+07	5.27969e+07	4.77159e+07	5.15647e+07	6.0037e+07	--	--	--	-	-	-	-
POS_M118T740	118.065	739.943	12.33	--	--	--	--	--	--	3.07684e+07	2.8924e+07	3.00599e+07	3.17512e+07	4.11646e+07	2.40902e+07	2.6776e+07	3.3458e+07	3.71363e+07	2.5668e+07	3.91617e+07	2.8024e+07	2.70603e+07	2.43371e+07	2.79042e+07	3.19189e+07	2.77949e+07	3.35354e+07	4.40278e+07	4.34292e+07	4.14878e+07	4.64523e+07	7.94983e+07	5.38582e+07	3.2963e+07	4.19637e+07	3.29161e+07	3.95506e+07	2.48984e+07	--	--	--	-	-	-	-
POS_M118T818	118.065	817.924	13.63	--	--	--	--	--	--	4.59214e+07	8.69667e+07	4.9221e+07	1.19423e+08	8.62346e+07	2.74964e+07	2.92777e+07	3.77527e+07	2.67781e+07	4.26599e+07	3.10892e+07	3.57187e+07	3.87919e+07	2.50887e+07	3.77331e+07	4.11986e+07	3.61399e+07	4.30693e+07	3.13241e+07	5.85216e+07	3.29086e+07	6.26094e+07	3.67654e+07	2.95786e+07	4.8791e+07	3.46402e+07	2.7561e+07	4.71402e+07	2.64149e+07	--	--	--	-	-	-	-
POS_M118T289	118.065	288.567	4.81	--	--	--	--	--	--	3.56419e+08	3.60713e+08	3.5683e+08	3.26978e+08	3.41071e+08	3.38393e+08	1.19708e+07	1.41662e+07	1.77055e+07	3.87252e+08	1.35495e+07	1.55713e+07	2.52611e+07	3.63796e+07	2.23986e+07	2.53385e+07	2.82647e+07	2.71525e+07	1.15888e+08	1.45584e+08	1.41685e+08	1.13753e+08	1.49303e+08	1.24763e+08	4.40443e+07	4.71903e+07	4.32078e+07	4.23188e+07	4.11518e+07	--	--	--	-	-	-	-
POS_M118T229	118.065	229.175	3.82	--	--	--	--	--	--	2.4231e+08	2.51453e+08	2.45187e+08	2.42407e+08	2.33388e+08	2.26841e+08	1.98008e+07	2.62727e+07	2.0448e+07	2.51581e+07	2.19111e+07	2.04869e+07	3.17291e+08	3.22746e+08	3.11307e+08	3.01851e+08	1.02438e+07	1.46242e+07	2.83122e+07	3.13617e+07	3.82246e+07	3.29092e+07	3.32306e+07	3.04562e+07	1.73226e+07	2.07341e+07	1.99659e+07	1.40013e+07	1.70807e+07	--	--	--	-	-	-	-
POS_M118T836	118.065	836.298	13.94	--	--	--	--	--	--	2.43749e+07	2.06239e+07	3.88726e+07	3.97625e+07	3.77352e+07	2.6535e+07	3.12137e+07	2.75854e+07	1.79849e+07	2.34566e+07	1.70975e+07	2.75525e+07	2.7945e+07	2.38871e+07	3.16927e+07	2.03322e+07	1.58696e+07	2.48672e+07	3.50036e+07	6.01773e+07	3.71351e+07	5.79859e+07	7.2501e+07	2.89177e+07	2.02375e+07	2.24797e+07	3.26627e+07	2.95266e+07	2.90647e+07	--	--	--	-	-	-	-
POS_M118T309	118.065	308.677	5.14	--	--	--	--	--	--	4.01039e+08	4.16422e+08	3.86001e+08	3.83551e+08	3.88374e+08	3.69733e+08	4.34355e+08	4.42273e+08	4.19018e+08	4.18665e+08	4.26525e+08	1.0126e+07	1.75091e+07	4.56198e+08	3.45109e+07	2.50503e+07	2.13747e+07	2.49166e+07	8.70948e+07	6.57715e+07	8.25437e+08	6.81991e+07	6.47634e+07	8.35568e+07	3.05413e+07	3.86063e+07	3.76972e+07	3.86384e+07	3.74844e+07	--	--	--	-	-	-	-
POS_M118T611	118.065	611.115	10.19	--	--	--	--	--	--	8.97776e+07	3.66419e+07	8.52478e+07	7.7054e+07	2.51697e+07	2.85067e+07	7.4958e+07	1.95635e+07	1.55755e+07	6.73355e+07	2.3434e+07	6.8963e+07	2.48996e+07	7.75067e+07	3.29709e+07	2.1208e+07	2.54963e+07	2.9071e+07	3.32513e+07	3.25184e+07	4.32978e+07	5.21977e+07	3.45393e+07	1.11314e+08	6.16638e+07	6.77281e+07	8.4803e+07	4.18261e+07	6.63511e+07	--	--	--	-	-	-	-
POS_M118T598_1	118.065	598.107	9.97	--	--	--	--	--	--	2.27159e+07	3.8011e+07	2.89724e+07	9.16675e+07	2.32271e+07	2.42113e+07	3.57988e+07	2.73266e+07	3.47433e+07	6.68384e+07	2.8402e+07	6.88154e+07	3.30428e+07	9.92291e+07	2.56661e+07	3.08126e+07	2.6269e+07	2.4897e+07	3.60697e+07	7.07427e+07	5.65077e+07	1.15027e+08	5.84737e+07	1.23227e+08	4.84931e+07	9.29052e+07	2.39486e+07	3.05482e+07	7.84916e+07	--	--	--	-	-	-	-
POS_M118T810	118.065	809.738	13.5	--	--	--	--	--	--	4.14066e+07	4.00695e+07	3.69831e+07	4.42322e+07	3.9137e+07	2.98984e+07	3.68114e+07	3.16951e+07	2.21036e+07	2.23106e+07	3.38819e+07	3.59173e+07	3.64319e+07	3.23329e+07	3.48936e+07	3.84974e+07	3.36275e+07	3.42369e+07	4.24251e+07	5.17521e+07	3.34431e+07	9.60716e+07	2.42595e+07	6.55279e+07	3.00394e+07	2.57256e+07	2.58334e+07	3.95822e+07	3.82929e+07	--	--	--	-	-	-	-
POS_M118T825	118.065	825.249	13.75	--	--	--	--	--	--	3.74977e+07	4.70281e+07	4.51685e+07	4.27742e+07	5.00517e+07	2.51757e+07	3.54552e+07	2.34528e+07	2.17993e+07	3.8908e+07	1.98619e+07	2.89493e+07	3.70866e+07	2.34013e+07	3.6909e+07	2.98098e+07	3.75818e+07	4.51182e+07	3.20444e+07	5.24911e+07	5.00762e+07	5.67178e+07	5.22891e+07	6.14204e+07	2.28679e+07	2.78283e+07	2.56669e+07	3.93912e+07	3.0613e+07	--	--	--	-	-	-	-
POS_M118T623	118.065	622.925	10.38	--	--	--	--	--	--	4.81748e+07	2.79503e+07	6.83618e+07	3.75182e+07	3.37915e+07	3.64127e+07	3.79221e+07	2.24842e+07	2.93755e+07	5.90377e+07	1.43188e+07	2.64195e+07	1.76216e+07	5.74596e+07	2.3577e+07	2.18684e+07	7.49199e+07	6.60755e+07	5.01688e+07	2.97788e+07	3.96356e+07	9.59713e+07	3.55508e+07	9.36712e+07	6.38797e+07	7.31519e+07	2.57899e+07	7.92464e+07	6.27036e+07	--	--	--	-	-	-	-
POS_M118T101_2	118.086	101.142	1.69	--	--	--	--	--	--	3.55054e+10	3.43466e+10	3.30857e+10	3.45311e+10	3.33681e+10	3.37876e+10	4.59381e+10	4.56602e+10	4.76544e+10	4.2336e+10	4.38933e+10	4.1309e+10	4.83517e+10	4.88688e+10	4.41706e+10	4.55103e+10	4.72001e+10	4.81284e+10	7.30311e+10	7.03775e+10	5.61881e+10	7.51226e+10	1.61633e+10	6.55209e+10	4.65002e+10	4.79053e+10	4.96046e+10	4.57872e+10	4.2929e+10	--	--	--	-	-	-	-
POS_M118T90_2	118.086	89.5909	1.49	--	--	--	--	--	--	1.19321e+11	1.21911e+11	1.14027e+11	1.15365e+11	1.2257e+11	1.15859e+11	9.80148e+10	1.04698e+11	1.01152e+11	1.0475e+11	1.04793e+11	1.05206e+11	1.28708e+11	1.32058e+11	1.28564e+11	1.36303e+11	1.35342e+11	1.37875e+11	1.5193e+11	1.47202e+11	1.47479e+11	1.5276e+11	1.57522e+11	1.51096e+11	1.29037e+11	1.26971e+11	1.24103e+11	1.19872e+11	1.23925e+11	--	--	--	-	-	-	-
POS_M118T141	118.086	141.399	2.36	L-Valine	--	1.18e-12	0.281725	C5H11NO2	MS2	6.17542e+09	5.53626e+09	6.28308e+09	5.71631e+09	5.82738e+09	5.8768e+09	8.20999e+09	9.12547e+09	7.91369e+09	8.27116e+09	8.63776e+09	8.06447e+09	6.41927e+09	7.02552e+09	6.37016e+09	6.23729e+09	6.74458e+09	6.37553e+09	6.15597e+09	7.05352e+09	6.71876e+09	7.00153e+09	7.59711e+10	6.18351e+09	6.90027e+09	6.60459e+09	7.43246e+09	6.66561e+09	6.52038e+09	Carboxylic acids and derivatives	72-18-4	HMDB0000883	C00183	ko01100//Metabolic pathways;ko01110//Biosynthesis of secondary metabolites;ko01130//Biosynthesis of antibiotics;ko01230//Biosynthesis of amino acids;ko02010//ABC transporters;ko01210//2-Oxocarboxylic acid metabolism;ko00970//Aminoacyl-tRNA biosynthesis;ko00460//Cyanoamino acid metabolism;ko00290//Valine, leucine and isoleucine biosynthesis;ko00770//Pantothenate and CoA biosynthesis;ko00966//Gluco…	Amino acid metabolism;Biosynthesis of other secondary metabolites;Global and overview maps;Membrane transport;Metabolism of cofactors and vitamins;Metabolism of other amino acids;Translation	Environmental Information Processing;Genetic Information Processing;Metabolism
POS_M118T403	118.085	403.036	6.72	--	--	--	--	--	--	1.0643e+09	1.16656e+09	1.09014e+09	1.29104e+09	9.8582e+08	6.86647e+08	8.79523e+08	8.88306e+08	7.71716e+08	9.13624e+08	5.64015e+09	8.96989e+08	8.75874e+08	9.16608e+08	1.05414e+09	1.04698e+09	1.18869e+09	6.50365e+08	1.38036e+09	1.30156e+09	1.24005e+09	1.19521e+09	1.49617e+09	1.51492e+09	8.53873e+08	1.04792e+09	9.31199e+08	1.0426e+09	1.02016e+09	--	--	--	-	-	-	-
POS_M118T542	118.085	542.124	9.04	--	--	--	--	--	--	3.84839e+08	9.45402e+07	3.54795e+08	9.52748e+07	3.55032e+08	9.11761e+07	1.31387e+09	5.74566e+08	1.31365e+09	1.48596e+09	1.01331e+09	5.20402e+08	3.95249e+08	4.63332e+08	4.45355e+08	3.98444e+08	4.45886e+08	1.8051e+09	4.63213e+08	5.88455e+08	5.51131e+08	5.75623e+08	6.39475e+08	5.18419e+08	4.72506e+08	1.20504e+09	5.16192e+08	5.94376e+08	4.83154e+08	--	--	--	-	-	-	-
POS_M118T123	118.086	122.63	2.04	--	--	--	--	--	--	1.9444e+10	1.66977e+10	1.59231e+10	1.67825e+10	1.43803e+10	1.57253e+10	1.58705e+10	2.57293e+10	2.6331e+10	2.27161e+10	2.76885e+10	2.64891e+10	2.13854e+10	2.55824e+10	2.14585e+10	2.08669e+10	8.24927e+09	2.11714e+10	6.56309e+09	7.00587e+09	7.25293e+09	7.08715e+09	7.00322e+09	7.20229e+09	2.60282e+10	1.23891e+10	2.10202e+10	2.81549e+10	2.64311e+10	--	--	--	-	-	-	-
POS_M118T476	118.085	475.812	7.93	--	--	--	--	--	--	1.4815e+09	5.19587e+08	7.87502e+08	7.17757e+08	6.38668e+08	1.33364e+09	8.72185e+08	5.02652e+08	7.185e+08	1.48991e+08	4.86702e+08	5.55972e+08	7.599e+08	1.6668e+08	5.80678e+08	7.87175e+08	6.24908e+08	8.41857e+08	2.41892e+09	6.92151e+08	1.15734e+09	2.5421e+09	8.4421e+08	2.74664e+09	5.96828e+08	7.22016e+08	8.21195e+08	1.37629e+09	8.07162e+08	--	--	--	-	-	-	-
POS_M118T508	118.085	507.749	8.46	--	--	--	--	--	--	5.18839e+08	5.10181e+08	5.17262e+08	4.43545e+08	5.41019e+08	1.09248e+09	4.58109e+08	5.3395e+08	5.5745e+08	4.73909e+08	5.15379e+08	4.68538e+08	5.04727e+08	1.3219e+08	5.03837e+08	5.77214e+08	1.13378e+09	5.11058e+08	7.53445e+08	1.38762e+09	8.74672e+08	8.82247e+08	1.45609e+09	9.3535e+08	4.88883e+08	8.12904e+08	5.62504e+08	1.04504e+09	5.35134e+08	--	--	--	-	-	-	-
POS_M118T612	118.085	612.476	10.21	--	--	--	--	--	--	8.97776e+07	3.08461e+08	8.52478e+07	3.39923e+08	3.53026e+08	3.0306e+08	3.00135e+08	3.77498e+08	3.45781e+08	7.52847e+07	4.15087e+08	6.8963e+07	3.30566e+08	3.38828e+08	3.60828e+08	4.7981e+08	7.51088e+08	3.80761e+08	3.78481e+08	4.29224e+08	4.60928e+08	9.84571e+08	4.98764e+08	5.31209e+08	2.6495e+08	3.26909e+08	8.4803e+07	3.28324e+08	3.1137e+08	--	--	--	-	-	-	-
POS_M118T531	118.085	531.361	8.86	--	--	--	--	--	--	4.90357e+08	1.04076e+08	4.36266e+08	3.99637e+08	4.24489e+08	5.67805e+08	1.07425e+08	4.27975e+08	1.04046e+08	1.02469e+08	1.0341e+08	4.72094e+08	6.69943e+08	6.18353e+08	6.22798e+08	6.51669e+08	5.87837e+08	1.18353e+08	6.66519e+08	6.36441e+08	6.98958e+08	7.15186e+08	7.76615e+08	7.22453e+08	3.64835e+08	1.12713e+08	4.80822e+08	4.44245e+08	4.03096e+08	--	--	--	-	-	-	-
POS_M118T451	118.085	450.639	7.51	--	--	--	--	--	--	4.68487e+08	6.4624e+08	4.36786e+08	4.27264e+08	9.47171e+08	3.78389e+08	5.62689e+08	3.72745e+08	3.05946e+08	9.32783e+08	9.33269e+07	3.70358e+08	5.01045e+08	1.1082e+08	8.65105e+08	4.7983e+08	5.25707e+08	4.97905e+08	7.84544e+08	8.73842e+08	8.69764e+08	8.58746e+08	8.31306e+08	8.84631e+08	5.42393e+08	5.69233e+08	1.15729e+09	5.78398e+08	5.53997e+08	--	--	--	-	-	-	-
POS_M118T288	118.085	287.917	4.8	--	--	--	--	--	--	7.81045e+08	1.40729e+09	2.68102e+09	1.36883e+09	1.03074e+09	1.33628e+09	7.52745e+09	5.39392e+08	5.69826e+09	7.13467e+09	3.20502e+09	1.51663e+09	2.4189e+09	1.71039e+09	5.4904e+09	9.25161e+09	1.85005e+09	5.67049e+09	3.76412e+09	3.95492e+09	3.84433e+09	3.84362e+09	4.45324e+09	7.96026e+09	2.89328e+09	6.61833e+09	2.10099e+09	2.33833e+09	4.99765e+09	--	--	--	-	-	-	-
POS_M118T584	118.085	583.6	9.73	--	--	--	--	--	--	1.10376e+08	9.87658e+07	1.04809e+08	4.58138e+08	3.24063e+08	4.14847e+08	3.39551e+08	9.12692e+08	3.18926e+08	8.72895e+07	2.8558e+08	1.15901e+09	4.46277e+08	5.21595e+08	1.00755e+08	4.79261e+08	3.45994e+08	1.05161e+08	4.24043e+08	7.70045e+08	3.52303e+08	5.63691e+08	6.39809e+08	7.45993e+08	3.06282e+08	3.39765e+08	3.10032e+08	4.27476e+08	4.22198e+08	--	--	--	-	-	-	-
POS_M118T624	118.085	623.636	10.39	--	--	--	--	--	--	8.13512e+08	4.21925e+08	7.76218e+08	3.86009e+08	4.11573e+08	4.39081e+08	3.0762e+08	3.0663e+08	2.95175e+08	2.1415e+09	3.00601e+08	4.579e+08	3.63183e+08	2.96883e+08	2.79704e+08	7.57869e+07	7.3814e+07	2.5701e+08	8.08705e+07	9.32934e+07	3.20946e+08	9.39179e+07	3.71502e+08	1.06102e+08	2.6672e+08	3.17805e+08	4.54762e+08	3.42818e+08	3.3904e+08	--	--	--	-	-	-	-
POS_M118T686	118.085	686.336	11.44	--	--	--	--	--	--	4.57119e+08	3.81683e+08	1.06725e+08	4.29616e+08	4.71528e+08	4.37211e+08	2.40235e+08	2.30882e+08	3.19702e+08	1.93369e+08	6.78327e+07	2.98325e+08	2.80442e+08	7.87544e+07	3.49205e+08	4.02412e+08	3.49598e+08	4.28972e+08	5.3517e+08	6.83656e+08	3.30113e+08	1.04737e+08	2.8669e+08	3.95841e+08	2.68593e+08	2.30047e+08	7.71534e+07	2.60729e+08	8.96504e+07	--	--	--	-	-	-	-
POS_M118T441	118.085	441.245	7.35	--	--	--	--	--	--	5.46324e+08	4.51831e+08	5.2614e+08	5.86039e+08	1.15554e+08	4.39232e+08	9.267e+07	9.72468e+07	8.6941e+07	8.71413e+07	8.93948e+07	3.83323e+08	5.77197e+08	4.47059e+08	1.11655e+08	3.23824e+08	3.69639e+08	1.30871e+08	8.77645e+08	9.5811e+08	8.0563e+08	9.34142e+08	1.08856e+09	8.60869e+08	4.97026e+08	4.09441e+08	1.39005e+08	5.3606e+08	5.15292e+08	--	--	--	-	-	-	-
POS_M118T654	118.085	654.279	10.9	--	--	--	--	--	--	3.75687e+08	3.68302e+08	5.58929e+08	3.3852e+08	3.61567e+08	4.16013e+08	2.61163e+08	7.3421e+08	5.72928e+07	5.88514e+07	5.87475e+07	1.83532e+08	7.43413e+07	7.90392e+08	6.48259e+07	6.5181e+08	2.59119e+08	2.33529e+08	7.24735e+07	3.36721e+08	8.39671e+07	4.49356e+08	3.54017e+08	3.36882e+08	6.03924e+08	8.28366e+08	7.1245e+08	6.6318e+07	3.68236e+08	--	--	--	-	-	-	-
POS_M118T490	118.085	489.748	8.16	--	--	--	--	--	--	1.25164e+08	5.12865e+08	1.21833e+08	5.52268e+08	3.61973e+08	1.42959e+08	4.49961e+08	6.518e+08	5.39718e+08	4.38809e+08	6.01213e+08	3.48883e+08	5.02063e+08	2.97127e+09	7.3295e+08	7.52368e+08	3.47485e+08	7.50206e+08	1.56032e+08	7.51857e+08	8.52308e+08	1.82852e+08	9.71279e+08	1.90682e+08	5.93666e+08	4.57174e+08	4.88787e+08	1.29453e+08	5.00807e+08	--	--	--	-	-	-	-
POS_M118T598_2	118.085	597.551	9.96	--	--	--	--	--	--	9.72196e+08	2.75429e+08	4.94348e+08	4.66018e+08	2.72747e+08	3.16974e+08	2.87222e+08	9.22981e+07	3.97468e+08	8.30799e+07	2.73929e+08	8.68209e+07	3.72549e+08	4.24045e+08	4.00672e+08	1.04637e+08	9.35684e+07	8.39906e+08	5.18518e+08	1.10934e+08	3.75187e+08	1.15027e+08	6.96648e+08	5.86872e+08	3.02953e+08	4.33197e+08	2.75968e+08	4.31697e+08	4.05865e+08	--	--	--	-	-	-	-
POS_M118T382_2	118.085	382.22	6.37	--	--	--	--	--	--	4.51797e+08	6.32285e+08	1.19794e+09	1.90397e+08	8.79987e+08	6.49659e+08	7.79469e+08	4.88475e+08	5.72173e+08	4.83546e+08	1.76965e+08	1.06735e+09	9.00552e+08	5.82643e+08	1.42933e+09	5.0543e+08	5.71077e+08	1.02853e+09	1.18138e+09	1.84525e+09	1.21918e+09	2.67e+09	1.17951e+09	9.46678e+08	5.00901e+08	6.66506e+08	8.4383e+08	4.5352e+08	1.00711e+09	--	--	--	-	-	-	-
POS_M118T568	118.085	568.266	9.47	--	--	--	--	--	--	4.89251e+08	9.07147e+07	5.50958e+08	7.76132e+07	5.11598e+08	7.7483e+07	3.50207e+08	7.03807e+07	3.72867e+08	6.30932e+07	2.60387e+08	6.56406e+07	3.74308e+08	7.23706e+07	3.1557e+08	3.24778e+08	3.21463e+08	8.59637e+07	2.4547e+08	1.0625e+08	3.53037e+08	9.74073e+07	4.03296e+08	4.00949e+08	3.7004e+08	4.90384e+08	3.60487e+08	2.75153e+08	2.62856e+08	--	--	--	-	-	-	-
POS_M118T786	118.085	786.141	13.1	--	--	--	--	--	--	5.51471e+07	4.9096e+08	1.5641e+08	3.76239e+08	3.59745e+08	2.02854e+08	2.26341e+08	1.66833e+08	1.26851e+08	3.86983e+07	1.57583e+08	1.53641e+08	4.40087e+07	1.94017e+08	1.66541e+08	4.28941e+07	4.42815e+07	4.16878e+07	1.61004e+08	3.54478e+08	3.28994e+08	1.76753e+08	3.05942e+08	4.88188e+08	1.21451e+08	2.18643e+08	3.01215e+08	1.23802e+08	3.81111e+08	--	--	--	-	-	-	-
POS_M118T225	118.085	225.243	3.75	--	--	--	--	--	--	1.0807e+09	1.03271e+09	1.02885e+09	1.05055e+09	9.40955e+08	1.02521e+09	1.04774e+09	2.02522e+09	1.88973e+09	1.94769e+09	2.16984e+09	2.00169e+09	4.52082e+08	1.90599e+09	1.85746e+09	8.46454e+08	1.71445e+09	2.04208e+09	7.01901e+08	7.24387e+08	6.94113e+08	3.53418e+09	7.40312e+08	2.30566e+09	1.98535e+09	1.22447e+09	1.24656e+09	2.41467e+09	2.11067e+09	--	--	--	-	-	-	-
POS_M118T555	118.085	554.572	9.24	--	--	--	--	--	--	3.3117e+08	1.39997e+09	4.32945e+08	9.73964e+07	3.80214e+08	9.3201e+08	8.59375e+07	8.89781e+07	7.95358e+07	7.7852e+07	8.32105e+07	8.90545e+07	3.49767e+08	3.48595e+08	2.90349e+08	3.52153e+08	2.95208e+08	1.00363e+08	1.07924e+08	1.07882e+08	4.22296e+08	1.09725e+08	1.19064e+08	7.80267e+08	3.75598e+08	9.3295e+07	4.37446e+08	3.69741e+08	4.70021e+08	--	--	--	-	-	-	-
POS_M118T837	118.085	837.003	13.95	--	--	--	--	--	--	1.40132e+08	2.30982e+08	464.001	464.001	1.2829e+08	1.41939e+08	1.09908e+08	464.001	464.001	464.001	464.001	464.001	2.12178e+08	5.72235e+08	4.97521e+08	1.35939e+08	464.001	1.12867e+08	1.1877e+08	4.10365e+08	2.95598e+08	8.0374e+07	9.41113e+08	8.27338e+08	1.75524e+08	1.70387e+08	2.06121e+08	1.66577e+08	464.001	--	--	--	-	-	-	-
POS_M118T243	118.085	242.833	4.05	--	--	--	--	--	--	8.02127e+08	2.5075e+08	6.9119e+08	8.28636e+08	2.34265e+09	9.05978e+08	2.90609e+08	1.18029e+09	2.67287e+08	2.35228e+08	2.29181e+08	2.49756e+08	1.95299e+09	1.22004e+09	1.03145e+09	2.75524e+08	1.29663e+09	1.07608e+09	4.08363e+08	1.91003e+09	4.04604e+08	4.49326e+08	4.76575e+08	4.29443e+08	3.09678e+09	1.16948e+09	2.41641e+09	8.78089e+08	1.50456e+09	--	--	--	-	-	-	-
POS_M118T799	118.085	798.682	13.31	--	--	--	--	--	--	3.04704e+08	3.19569e+08	2.60415e+08	5.24473e+07	1.54547e+08	1.81671e+08	4.37538e+07	1.58535e+08	3.65481e+07	8.70464e+08	3.83432e+07	1.98285e+08	4.06724e+07	1.82956e+08	1.84463e+08	4.19927e+07	4.0192e+07	3.36082e+08	3.11092e+08	6.40861e+07	1.96718e+08	3.1237e+08	2.97953e+08	8.12509e+07	1.38927e+08	1.64921e+08	2.55357e+08	1.79402e+08	4.7509e+07	--	--	--	-	-	-	-
POS_M118T164	118.085	164.425	2.74	--	--	--	--	--	--	1.8935e+09	6.41485e+08	3.11006e+09	6.21103e+08	2.43397e+09	2.15348e+09	2.64831e+09	7.16102e+08	2.45983e+09	6.77667e+08	2.52186e+09	2.74686e+09	8.06774e+08	2.00084e+09	7.65095e+08	7.77546e+08	2.72945e+09	2.37155e+09	9.19153e+08	1.01853e+09	5.82284e+09	3.67499e+09	1.01275e+09	6.39942e+09	3.96561e+09	5.66528e+09	8.25871e+08	3.99066e+09	4.79436e+09	--	--	--	-	-	-	-
POS_M118T275	118.085	274.774	4.58	--	--	--	--	--	--	9.46963e+08	9.43338e+08	2.67137e+08	8.89623e+08	1.40387e+09	7.18799e+08	3.56957e+08	2.24693e+09	3.55264e+08	3.4379e+08	2.62117e+09	2.14645e+09	1.06857e+09	1.6597e+09	3.74878e+08	3.70389e+08	1.35686e+09	3.81209e+08	3.76322e+09	3.53844e+09	2.8346e+09	3.75663e+09	3.25141e+09	7.51399e+08	1.42757e+09	4.87778e+08	1.80765e+09	1.94177e+09	4.40078e+08	--	--	--	-	-	-	-
POS_M118T417	118.085	417.487	6.96	--	--	--	--	--	--	6.27754e+08	1.45794e+08	5.69334e+08	1.37262e+08	5.79866e+08	6.21414e+08	3.96911e+08	5.32744e+08	1.13821e+08	1.11688e+08	1.09496e+08	1.15751e+08	4.66018e+08	1.54758e+08	1.63519e+08	1.50802e+08	1.545e+08	7.87246e+08	7.65662e+08	1.10826e+09	8.72729e+08	2.24785e+08	1.06581e+09	1.08099e+09	9.19277e+08	1.5332e+08	6.98337e+08	6.10773e+08	5.73172e+08	--	--	--	-	-	-	-
POS_M118T90_3	118.122	90.216	1.5	--	--	--	--	--	--	7.13758e+07	5.01446e+07	3.67765e+07	5.73037e+07	6.59266e+07	5.07757e+07	3.37647e+07	2.62994e+07	4.64359e+07	3.82091e+07	4.25851e+07	2.10379e+07	3.30925e+10	5.42064e+07	5.67567e+07	5.74748e+07	5.21913e+07	8.58794e+07	9.83901e+07	6.09893e+07	9.29309e+07	5.66647e+07	1.10309e+08	5.65392e+07	6.14022e+07	5.6207e+07	8.50829e+07	4.31123e+07	8.2288e+07	--	--	--	-	-	-	-
POS_M119T34	118.942	33.8453	0.56	--	--	--	--	--	--	2.62349e+07	3.02309e+07	2.85557e+07	2.40254e+07	1.44703e+07	2.546e+07	2.61405e+07	9.68337e+06	2.16649e+07	2.36185e+07	1.08527e+07	9.5448e+06	1.2084e+07	7.03752e+06	1.42483e+07	1.091e+07	1.77298e+07	1.08413e+07	1.20746e+07	1.47193e+07	1.14371e+07	1.29344e+07	9.26113e+06	1.5382e+07	1.79074e+07	2.28131e+07	2.1163e+07	1.53316e+07	1.60737e+07	--	--	--	-	-	-	-
POS_M119T66_1	118.942	65.8715	1.1	--	--	--	--	--	--	7.7779e+06	8.1096e+06	8.41051e+06	9.57318e+06	7.4983e+06	1.17475e+07	7.22886e+06	8.93783e+06	1.51328e+07	2.13001e+07	8.07435e+06	7.83195e+06	7.96935e+06	1.22618e+07	9.91686e+06	6.38201e+06	1.03203e+07	1.98969e+06	2.53107e+07	2.75724e+07	2.1365e+07	2.64486e+06	1.25306e+07	9.07329e+06	6.49385e+06	8.84496e+06	8.06358e+06	7.56396e+06	7.71135e+06	--	--	--	-	-	-	-
POS_M119T33	118.967	32.7674	0.55	--	--	--	--	--	--	1.33353e+07	1.31008e+07	1.18765e+07	1.1678e+07	1.34913e+07	1.26751e+07	1.15739e+07	8.76182e+06	1.15101e+07	1.0171e+07	1.27299e+07	1.25849e+07	1.12746e+07	1.07925e+07	1.15571e+07	1.20904e+07	1.16981e+07	1.17449e+07	1.05945e+07	1.30506e+07	1.04636e+07	1.27088e+07	1.15272e+07	1.11044e+07	2.07792e+07	1.54403e+07	1.26203e+07	1.09962e+07	8.99401e+06	--	--	--	-	-	-	-
POS_M119T66_2	118.967	65.6843	1.09	--	--	--	--	--	--	1.41065e+06	1.81112e+06	5.51814e+06	3.23095e+06	2.53421e+06	972073	3.27014e+06	3.03827e+06	1.59902e+06	1.18809e+06	7.06129e+06	1.22696e+06	1.71662e+06	1.23686e+06	1.40809e+06	2.48741e+06	1.28247e+06	5.36912e+06	1.5059e+06	2.81405e+06	1.5409e+06	2.04153e+06	640165	1.5523e+06	3.41579e+06	2.74418e+06	1.37234e+06	2.90785e+06	1.19629e+06	--	--	--	-	-	-	-
POS_M119T53	118.967	53.2522	0.89	--	--	--	--	--	--	8.96259e+06	1.05927e+06	911389	6.54292e+06	6.50653e+06	4.15969e+06	757942	628975	2.75573e+06	1.72965e+06	984282	2.03284e+06	3.13896e+06	2.70175e+06	861099	7.11982e+06	6.34625e+06	511339	3.03473e+06	2.75498e+06	6.76139e+06	5.45259e+06	797635	2.57457e+06	7.58445e+06	849096	4.90284e+06	3.40174e+06	4.5931e+06	--	--	--	-	-	-	-
POS_M119T74	119.019	73.5636	1.23	--	Aminomalonic acid	--	19.4826	C3H5NO4	MS1	9.7143e+07	9.91313e+07	7.69535e+07	1.05015e+08	7.73091e+07	8.55764e+07	7.42583e+07	6.21538e+07	5.22165e+07	7.26109e+07	5.81256e+07	6.03468e+07	4.19084e+07	4.26552e+07	5.46191e+07	5.06209e+07	4.75108e+07	4.3369e+07	1.10492e+07	4.64324e+06	1.09094e+07	5.38406e+06	5.4631e+06	1.27087e+07	4.32669e+07	4.76279e+07	4.84817e+07	5.12506e+07	6.22692e+07	Carboxylic acids and derivatives	1068-84-4	HMDB0001147	-	-	-	-
POS_M119T203	119.034	202.653	3.38	--	Succinic acid	--	0.642369	C4H6O4	MS1	3.23079e+06	2.80257e+06	2.23641e+06	2.75583e+06	2.79436e+06	773347	1.38383e+07	1.34048e+07	1.11042e+07	1.23324e+07	1.21665e+07	1.30786e+07	3.71471e+06	3.53626e+06	5.08854e+06	3.99759e+06	3.22895e+06	4.10559e+06	4.0104e+06	2.26788e+06	3.93842e+06	4.25695e+06	1.88765e+07	4.24127e+06	2.42527e+06	4.10757e+06	7.21906e+06	6.76287e+06	6.95e+06	Carboxylic acids and derivatives	110-15-6	HMDB0000254	C00042	ko01100//Metabolic pathways;ko01110//Biosynthesis of secondary metabolites;ko01120//Microbial metabolism in diverse environments;ko01130//Biosynthesis of antibiotics;ko00350//Tyrosine metabolism;ko01220//Degradation of aromatic compounds;ko01200//Carbon metabolism;ko00360//Phenylalanine metabolism;ko00630//Glyoxylate and dicarboxylate metabolism;ko00250//Alanine, aspartate and glutamate metabolis…	Amino acid metabolism;Carbohydrate metabolism;Energy metabolism;Global and overview maps;Metabolism of cofactors and vitamins	Metabolism
POS_M119T295	119.034	295.435	4.92	--	--	--	--	--	--	5.61701e+06	5.68896e+06	7.10809e+06	7.40755e+06	7.10346e+06	6.60004e+06	572586	775191	2.60366e+06	2.33082e+06	3.17482e+06	536859	3.06261e+06	4.74805e+06	4.31922e+06	3.38239e+06	4.25624e+06	4.00895e+06	5.01104e+06	4.81235e+06	2.55806e+06	4.81608e+06	5.15656e+06	4.45999e+06	2.50075e+06	2.89351e+06	2.89984e+06	4.17248e+06	4.76535e+06	--	--	--	-	-	-	-
POS_M119T73	119.036	73.3862	1.22	--	--	--	--	--	--	1.39125e+08	1.63887e+08	1.65745e+08	1.46578e+08	1.52482e+08	1.53848e+08	1.03673e+08	1.24394e+08	1.1601e+08	1.01407e+08	1.04834e+08	1.25536e+08	7.61771e+07	8.94827e+07	7.86787e+07	8.33145e+07	7.57918e+07	8.00518e+07	1.93756e+07	1.7414e+07	2.33392e+07	1.97916e+07	2.04772e+07	1.6531e+07	9.26663e+07	9.81828e+07	9.97909e+07	9.49717e+07	9.53449e+07	--	--	--	-	-	-	-
POS_M119T207	119.049	207.205	3.45	--	--	--	--	--	--	1.09463e+06	1.14863e+06	1.17516e+06	1.31751e+06	1.37018e+06	867203	9.27738e+07	1.05429e+08	9.98527e+07	9.55048e+07	1.07798e+08	9.81468e+07	7.78306e+07	7.70694e+07	7.53773e+07	7.36841e+07	6.84113e+07	8.15436e+07	1.13895e+08	1.1336e+08	1.02618e+08	1.04027e+08	1.28269e+08	1.04097e+08	5.63134e+07	6.12979e+07	6.15163e+07	6.27897e+07	6.30457e+07	--	--	--	-	-	-	-
POS_M119T322	119.049	321.758	5.36	--	--	--	--	--	--	4.91407e+06	1.17041e+06	3.79656e+06	3.94018e+06	9.49875e+06	913482	1.9629e+07	1.98616e+07	1.58432e+07	1.99537e+07	1.8112e+07	1.80673e+07	1.25558e+07	1.07443e+07	1.10021e+07	1.25539e+07	1.213e+07	1.23001e+07	9.51794e+06	9.53263e+06	8.33114e+06	9.27148e+06	9.45207e+06	8.54522e+06	1.05908e+07	1.00973e+07	1.22976e+07	1.08249e+07	1.14204e+07	--	--	--	-	-	-	-
POS_M119T375	119.049	375.219	6.25	--	--	--	--	--	--	989335	1.1612e+06	702615	874953	1.08375e+06	878086	1.38004e+07	1.55674e+07	1.36475e+07	1.34664e+07	1.51116e+07	1.31936e+07	2.19602e+06	8.56672e+06	1.96471e+06	2.04409e+06	1.65337e+06	1.80649e+06	7.56379e+06	1.18671e+07	1.02879e+07	9.66902e+06	1.11243e+07	8.56761e+06	8.13439e+06	9.12232e+06	8.56398e+06	8.77886e+06	9.49458e+06	--	--	--	-	-	-	-
POS_M119T416	119.049	416.119	6.94	--	--	--	--	--	--	817192	539367	581900	502056	674995	634464	498230	816110	546909	715152	622041	557328	2.39572e+07	4.47631e+07	2.50007e+07	2.20702e+07	2.34903e+07	2.37301e+07	7.00226e+06	7.63127e+06	6.98112e+06	1.1777e+07	1.00853e+07	5.76541e+06	8.26614e+06	8.28157e+06	1.85064e+06	9.57941e+06	8.13712e+06	--	--	--	-	-	-	-
POS_M119T427	119.049	426.551	7.11	--	--	--	--	--	--	943897	1.07751e+06	919579	1.2421e+06	1.06335e+06	4.30292e+06	5.95558e+06	8.21996e+06	1.24539e+07	6.27273e+06	7.09717e+06	5.68149e+06	2.24418e+07	4.95879e+06	2.20756e+07	2.20219e+07	2.29832e+07	2.2063e+07	2.32464e+06	2.56515e+06	2.48106e+06	2.58616e+06	2.60343e+06	2.0842e+06	1.09243e+07	1.02103e+07	2.63955e+07	9.33095e+06	1.28643e+07	--	--	--	-	-	-	-
POS_M119T181	119.049	181.06	3.02	2-Methylserine	--	0.114255	0.0105093	C4H9NO3	MS2	1.22006e+06	1.08694e+06	999032	977275	1.14478e+06	968408	2.82557e+07	3.16853e+07	2.95303e+07	3.10385e+07	7.38909e+06	3.38768e+07	2.30479e+07	5.16611e+06	2.07764e+07	2.01025e+07	2.01153e+07	5.18614e+06	6.79529e+06	7.50011e+06	7.4102e+06	7.60372e+06	7.40415e+06	7.16705e+06	1.66431e+07	1.78365e+07	1.48203e+07	1.86679e+07	2.66762e+07	--	--	--	-	-	-	-
POS_M119T401	119.069	401.484	6.69	--	5-Hydroxypentanoic acid	--	14.5502	C5H10O3	MS1	2.02027e+07	2.4145e+07	2.7695e+07	2.26723e+07	2.56846e+07	2.50449e+07	1.10073e+07	1.13529e+07	1.05696e+07	1.31487e+07	1.29728e+07	1.47496e+07	1.11407e+07	1.17418e+07	1.24382e+07	1.34255e+07	1.33455e+07	1.28121e+07	2.2534e+07	2.44884e+07	2.30018e+07	2.31853e+07	2.71434e+07	2.20738e+07	1.60464e+07	1.98926e+07	1.55321e+07	1.54065e+07	1.79337e+07	Fatty Acyls	13392-69-3	HMDB0061927	-	-	-	-
POS_M119T344	119.073	343.773	5.73	--	--	--	--	--	--	2.83742e+06	6.12886e+06	5.44116e+06	5.59231e+06	3.81927e+06	5.02008e+06	6.45852e+06	5.92454e+06	4.8492e+06	6.68421e+06	4.27002e+06	5.72285e+06	5.07294e+06	6.26493e+06	6.48915e+06	5.83858e+06	6.52107e+06	5.76124e+06	9.3014e+06	1.44884e+07	1.02115e+07	1.04526e+07	1.62474e+07	1.05782e+07	4.19084e+06	6.32741e+06	5.66166e+06	4.51058e+06	7.53335e+06	--	--	--	-	-	-	-
POS_M119T704_1	119.069	703.646	11.73	--	--	--	--	--	--	8.70835e+06	1.06589e+07	1.44262e+07	1.35186e+07	1.34719e+07	9.76809e+06	2.29963e+07	2.782e+07	2.19822e+07	2.62271e+07	2.72744e+07	2.18908e+07	4.1578e+06	5.78831e+06	4.27486e+06	5.04409e+06	5.7105e+06	4.59979e+06	6.31327e+06	6.50184e+06	6.5424e+06	7.36906e+06	6.27138e+06	6.41634e+06	7.78841e+06	1.10338e+07	1.06038e+07	9.86437e+06	9.03873e+06	--	--	--	-	-	-	-
POS_M119T676_1	119.069	676.397	11.27	--	--	--	--	--	--	7.30562e+06	6.05468e+06	6.42632e+06	7.75443e+06	6.21121e+06	8.24483e+06	1.32696e+07	7.71044e+06	8.58552e+06	1.50693e+07	8.1989e+06	7.5024e+06	8.41305e+06	5.17107e+06	7.63597e+06	5.02339e+06	5.58381e+06	6.16137e+06	9.0751e+06	9.17255e+06	5.28329e+06	8.67481e+06	9.20178e+06	8.48193e+06	7.12417e+06	9.37201e+06	8.28998e+06	7.41919e+06	6.13276e+06	--	--	--	-	-	-	-
POS_M119T35	119.086	35.0571	0.58	--	--	--	--	--	--	2.15448e+07	7.76666e+07	3.01891e+07	3.80017e+07	1.87495e+07	2.2449e+07	2.09305e+07	3.3088e+07	1.90365e+07	1.62135e+07	3.07874e+07	1.44045e+07	1.57392e+07	4.47139e+06	7.82683e+07	3.13746e+07	6.59929e+07	1.53695e+07	4.31684e+06	5.53512e+06	5.77868e+06	6.16082e+06	5.98014e+06	5.71952e+06	1.56579e+07	1.63266e+07	1.50891e+07	1.42797e+07	5.13807e+06	--	--	--	-	-	-	-
POS_M119T101	119.089	101.137	1.69	--	--	--	--	--	--	2.02566e+09	1.95287e+09	1.85775e+09	1.98278e+09	1.88962e+09	1.92422e+09	2.58491e+09	2.49021e+09	2.32708e+09	2.42274e+09	2.44355e+09	2.36762e+09	2.76696e+09	2.81415e+09	2.5352e+09	2.60214e+09	2.6761e+09	2.71165e+09	3.27865e+09	4.02992e+09	3.23056e+09	4.34026e+09	4.01232e+09	3.38787e+09	2.67095e+09	2.74834e+09	2.8053e+09	2.5763e+09	2.10177e+09	--	--	--	-	-	-	-
POS_M119T90	119.089	89.636	1.49	--	--	--	--	--	--	6.6881e+09	6.98404e+09	6.53621e+09	6.69066e+09	7.02951e+09	6.62948e+09	5.54159e+09	5.95634e+09	6.17198e+09	5.9114e+09	5.99082e+09	6.20342e+09	7.21736e+09	7.57685e+09	7.38127e+09	7.97202e+09	7.67639e+09	7.88172e+09	8.67378e+09	8.15203e+09	8.47244e+09	8.71837e+09	8.81842e+09	8.89318e+09	7.30732e+09	7.30705e+09	7.09103e+09	6.858e+09	7.38312e+09	--	--	--	-	-	-	-
POS_M119T141	119.089	141.399	2.36	--	--	--	--	--	--	3.51085e+08	3.41013e+08	3.56011e+08	3.27284e+08	3.24549e+08	3.40529e+08	4.94949e+08	5.03862e+08	4.44259e+08	4.78963e+08	4.81443e+08	4.65915e+08	4.083e+08	4.0355e+08	3.53598e+08	3.62965e+08	3.61239e+08	3.66206e+08	3.51557e+08	3.82582e+08	3.8335e+08	4.01292e+08	3.79887e+08	3.47023e+08	4.01931e+08	3.73684e+08	4.27241e+08	4.12582e+08	3.65361e+08	--	--	--	-	-	-	-
POS_M119T123	119.089	122.683	2.04	--	--	--	--	--	--	1.10654e+09	9.585e+08	9.05723e+08	9.52852e+08	8.31965e+08	8.93041e+08	1.13052e+09	1.70755e+09	1.55483e+09	1.32815e+09	1.54903e+09	1.50274e+09	5.00998e+08	1.49392e+09	1.25163e+09	1.15938e+09	5.53496e+08	1.22368e+09	3.69016e+08	3.79299e+08	4.18271e+08	3.95497e+08	5.10819e+07	4.13512e+08	9.36635e+08	7.13321e+08	1.19126e+09	1.58328e+09	1.50862e+09	--	--	--	-	-	-	-
POS_M119T676_2	119.085	676.266	11.27	--	--	--	--	--	--	8.33728e+06	3.85642e+07	3.4725e+07	3.6968e+07	4.17601e+07	7.70433e+07	4.34645e+07	5.49348e+07	4.22443e+07	4.65355e+07	4.87017e+07	4.66566e+07	3.25968e+07	5.10018e+07	3.29063e+07	2.72222e+07	4.08372e+07	4.06022e+07	5.61157e+07	4.03842e+07	2.30714e+07	7.56818e+07	1.36966e+08	1.74648e+08	5.62634e+07	3.54794e+07	3.68422e+07	7.83518e+06	3.29586e+07	--	--	--	-	-	-	-
POS_M119T704_2	119.085	703.516	11.73	--	--	--	--	--	--	1.77868e+08	8.793e+07	4.90026e+07	4.01211e+07	9.08093e+07	5.67265e+07	5.14848e+07	5.77347e+07	5.15816e+07	5.21054e+07	5.00492e+07	4.79719e+07	1.80627e+07	7.12608e+06	7.06985e+06	7.33926e+06	2.23959e+07	7.27025e+06	7.1619e+07	3.37048e+07	3.13953e+07	8.91303e+06	4.26769e+07	8.1764e+07	3.97203e+07	5.35748e+07	4.26045e+07	5.56539e+07	3.66702e+07	--	--	--	-	-	-	-
POS_M119T287	119.089	287.279	4.79	--	--	--	--	--	--	4.59556e+08	3.87627e+07	3.80568e+07	3.85538e+07	3.31114e+08	4.80218e+08	1.76139e+07	5.20413e+07	4.94322e+07	1.06482e+08	1.74026e+08	1.6906e+08	3.26886e+08	1.17299e+08	2.99256e+08	3.53248e+08	3.49334e+08	5.22896e+07	4.29923e+08	2.11909e+08	4.89715e+08	4.68258e+08	2.62335e+08	2.15085e+08	1.55228e+08	4.26559e+08	3.99555e+08	1.38368e+08	3.46211e+08	--	--	--	-	-	-	-
POS_M119T747	119.085	747.236	12.45	--	--	--	--	--	--	3.14384e+07	5.32901e+07	1.45682e+07	3.62032e+07	9.64203e+07	6.52279e+07	3.56607e+07	3.14591e+07	1.12142e+07	1.17479e+07	1.08725e+07	4.15963e+07	3.67218e+07	1.32157e+07	1.14259e+07	1.31306e+07	5.97387e+07	1.31063e+07	1.82856e+07	1.32792e+08	3.46336e+07	1.61598e+08	1.41528e+08	1.88117e+07	1.35938e+07	3.80083e+07	5.55231e+07	4.04526e+07	1.23024e+07	--	--	--	-	-	-	-
POS_M120T38	120.024	38.3712	0.64	--	3-aci-Nitropropanoate	--	14.5067	C3H5NO4	MS1	3.6318e+06	5.90942e+06	1.26329e+07	1.00149e+07	1.05586e+07	1.17512e+07	6.17649e+06	1.5573e+07	1.26455e+07	3.42754e+06	5.03773e+06	3.10866e+06	6.78599e+06	2.86608e+06	1.16638e+07	5.40799e+06	1.0801e+07	3.88578e+06	1.00327e+07	5.75807e+06	1.3066e+07	2.78855e+06	1.39901e+07	1.24398e+07	1.40615e+07	1.43122e+07	1.33244e+07	1.34067e+07	9.33567e+06	--	--	--	-	-	-	-
POS_M120T835	120.026	835.481	13.92	--	--	--	--	--	--	4.17357e+07	5.01951e+07	1.22884e+08	7.45557e+07	7.21397e+07	5.02329e+07	1.6237e+07	1.20117e+08	1.51067e+07	4.6483e+07	7.91506e+07	5.03716e+07	1.14182e+08	1.09324e+08	7.4387e+07	3.47503e+08	1.73968e+07	8.36945e+07	7.99633e+07	1.21798e+07	1.36169e+07	4.087e+07	1.10345e+08	7.21248e+07	6.00748e+07	3.69806e+07	4.50096e+07	5.32414e+07	6.26611e+07	--	--	--	-	-	-	-
POS_M120T730	120.025	730.172	12.17	--	--	--	--	--	--	8.36599e+06	1.82942e+07	8.45444e+06	6.85797e+06	2.05555e+07	3.16996e+07	8.68208e+06	2.39659e+07	8.86606e+07	4.43784e+07	9.06194e+06	8.35293e+07	8.86944e+06	4.54098e+07	2.75847e+07	4.25239e+07	2.99094e+07	3.73632e+07	9.08566e+06	1.01877e+08	7.8937e+06	2.50573e+07	7.6807e+06	1.97353e+07	6.03928e+06	6.42107e+06	7.17607e+06	5.94456e+06	7.16386e+06	--	--	--	-	-	-	-
POS_M120T73	120.033	73.491	1.22	--	--	--	--	--	--	1.97001e+08	2.02703e+08	2.11743e+08	2.04738e+08	1.15338e+08	2.09896e+08	1.31593e+08	1.3466e+08	1.29976e+08	1.35848e+08	1.42142e+08	1.39724e+08	1.03325e+08	9.94709e+07	9.85568e+07	9.28711e+07	1.04695e+08	9.48916e+07	6.54833e+06	2.36457e+07	2.70354e+07	6.97793e+06	2.51361e+07	2.36096e+07	1.23223e+08	1.09381e+08	1.2178e+08	1.17288e+08	1.24585e+08	--	--	--	-	-	-	-
POS_M120T347	120.044	346.692	5.78	--	--	--	--	--	--	1.7587e+06	5.64733e+06	1.53796e+06	1.46786e+06	5.11932e+06	6.3229e+06	4.7898e+06	5.33862e+06	1.30841e+06	1.15892e+06	4.00039e+06	4.56459e+06	9.1382e+06	1.04583e+07	9.58235e+06	8.76893e+06	9.34291e+06	8.56576e+06	2.51067e+06	5.27024e+06	8.14258e+06	8.79057e+06	6.57011e+06	1.06025e+07	1.52177e+06	5.42349e+06	5.92101e+06	6.60152e+06	4.61376e+06	--	--	--	-	-	-	-
POS_M120T527	120.044	526.924	8.78	--	Purine	--	0.688684	C5H4N4	MS1	783017	1.03959e+06	978995	844851	758525	1.04763e+06	689892	752655	1.05487e+06	816089	880561	909946	6.27303e+06	4.81297e+06	3.83753e+06	4.66609e+06	4.292e+06	1.13238e+06	1.37178e+07	1.40785e+07	1.39742e+07	1.31701e+07	1.42628e+07	1.40642e+07	4.94638e+06	4.99678e+06	4.16669e+06	1.42206e+06	6.17393e+06	Imidazopyrimidines	120-73-0	HMDB0001366	-	-	-	-
POS_M120T207	120.053	206.994	3.45	--	Isoniazid	--	9.04894	C6H7N3O	MS1	2.62784e+06	2.7599e+06	3.03396e+06	2.85716e+06	3.20219e+06	3.03501e+06	6.614e+06	7.03163e+06	6.31154e+06	5.72372e+06	7.08935e+06	7.52284e+06	4.42929e+06	5.59228e+06	4.58215e+06	4.54371e+06	4.7625e+06	4.73775e+06	9.06893e+06	7.49907e+06	6.29544e+06	7.5525e+06	8.76993e+06	7.61834e+06	2.28256e+06	2.661e+06	2.24055e+06	3.95816e+06	5.6085e+06	Pyridines and derivatives	54-85-3	HMDB0015086	-	-	-	-
POS_M120T154	120.066	153.821	2.56	--	L-Allothreonine	--	0.297755	C4H9NO3	MS1	5.04015e+06	7.10858e+06	7.02072e+06	4.2323e+07	4.4351e+07	7.711e+07	8.53005e+06	7.1028e+06	3.98789e+06	5.9353e+06	4.05126e+06	3.86523e+06	5.65368e+06	6.86645e+06	6.78633e+06	7.44776e+06	4.73525e+06	4.34178e+06	9.25032e+06	1.01208e+07	1.17704e+07	1.05044e+07	1.4077e+07	1.10134e+07	6.36862e+06	8.07992e+06	1.4983e+07	1.09575e+07	3.65655e+06	Carboxylic acids and derivatives	24830-94-2	HMDB0004041	C05519	ko01100//Metabolic pathways;ko00260//Glycine, serine and threonine metabolism	Amino acid metabolism;Global and overview maps	Metabolism
POS_M120T344	120.081	343.773	5.73	--	--	--	--	--	--	3.31357e+09	3.74888e+09	3.43312e+09	3.33788e+09	3.75472e+09	3.60261e+09	3.20801e+09	3.30155e+09	3.05692e+09	3.10529e+09	3.37223e+09	3.49657e+09	3.58359e+09	3.53663e+09	3.22621e+09	3.32024e+09	3.20993e+09	3.22197e+09	6.6092e+09	7.25035e+09	6.64064e+09	7.13802e+09	7.33648e+09	7.37634e+09	3.87758e+09	4.12266e+09	3.91792e+09	4.24459e+09	4.6155e+09	--	--	--	-	-	-	-
POS_M120T511	120.081	511.256	8.52	--	--	--	--	--	--	4.07764e+08	3.89301e+08	3.99749e+08	3.80626e+08	4.07224e+08	3.99741e+08	4.6889e+07	4.366e+07	4.43461e+07	4.3791e+07	4.98048e+07	4.33791e+07	3.03566e+07	3.08087e+07	3.25478e+07	3.69166e+07	3.01502e+07	3.40512e+07	9.24985e+07	1.00414e+08	9.71734e+07	9.05818e+07	9.87719e+07	9.30617e+07	1.06302e+08	1.16632e+08	1.21633e+08	1.33395e+08	1.2904e+08	--	--	--	-	-	-	-
POS_M120T366	120.081	366.255	6.1	--	--	--	--	--	--	1.32514e+08	1.19847e+08	1.11315e+08	1.47163e+08	1.52316e+08	1.08309e+08	1.07514e+08	1.16591e+08	1.30023e+08	1.35129e+08	2.44418e+07	1.4014e+08	1.34853e+08	1.35418e+08	1.40998e+08	1.43378e+08	1.37872e+08	1.6574e+08	3.99246e+07	4.18354e+07	4.38762e+07	2.14652e+08	1.96653e+08	2.16591e+08	1.27743e+08	1.20343e+08	1.19212e+08	1.22755e+08	1.61727e+08	--	--	--	-	-	-	-
POS_M120T489	120.081	488.782	8.15	--	--	--	--	--	--	1.85029e+06	2.22423e+06	2.46862e+06	2.26256e+06	2.34961e+06	2.24416e+06	1.89526e+07	1.93337e+07	1.97639e+07	1.99068e+07	1.93071e+07	1.7935e+07	1.00863e+07	1.80727e+07	1.49037e+07	1.405e+07	1.26952e+07	1.82373e+07	2.20255e+06	3.01582e+06	2.46589e+06	2.80152e+06	2.46039e+06	2.03986e+07	1.37876e+07	1.37461e+07	1.44437e+07	1.53018e+07	1.07474e+07	--	--	--	-	-	-	-
POS_M120T465	120.081	464.54	7.74	--	--	--	--	--	--	2.03739e+06	1.83902e+06	2.28658e+06	2.37893e+06	2.10822e+06	2.07826e+06	1.40976e+07	1.34255e+07	1.49419e+07	1.39006e+07	2.86318e+06	1.38931e+07	3.58872e+06	1.65128e+07	4.068e+06	3.97709e+06	3.62584e+06	3.54827e+06	4.21582e+07	4.90748e+07	4.44211e+07	4.70229e+07	4.80924e+07	3.9751e+07	2.11094e+07	2.33368e+07	2.42451e+07	2.25639e+07	1.87614e+07	--	--	--	-	-	-	-
POS_M120T90	120.091	89.6449	1.49	--	--	--	--	--	--	5.52825e+08	5.67663e+08	5.0074e+08	5.25872e+08	5.52359e+08	5.41186e+08	4.33194e+08	5.07784e+08	4.60443e+08	4.08712e+08	4.69762e+08	4.63794e+08	6.03882e+08	6.09323e+08	5.767e+08	6.16012e+08	6.17601e+08	6.20713e+08	6.63923e+08	6.4583e+08	6.61641e+08	6.71557e+08	7.15068e+08	6.5741e+08	5.68964e+08	5.85019e+08	5.3844e+08	5.77352e+08	5.98542e+08	--	--	--	-	-	-	-
POS_M120T142	120.09	141.638	2.36	--	--	--	--	--	--	2.37003e+07	2.50749e+07	2.49366e+07	2.30372e+07	2.48248e+07	2.26592e+07	3.1628e+07	3.92662e+07	3.87291e+07	3.5592e+07	1.95159e+08	3.3022e+07	3.01892e+07	2.76189e+07	3.07214e+07	2.77468e+07	6.05885e+06	2.96022e+07	2.85874e+07	3.33973e+08	2.78581e+07	2.92174e+07	3.28662e+08	3.00936e+07	2.75046e+07	2.70816e+07	3.04197e+07	2.86012e+07	2.4691e+07	--	--	--	-	-	-	-
POS_M120T101	120.091	101.17	1.69	--	--	--	--	--	--	1.71377e+08	1.4684e+08	1.38987e+08	1.5027e+08	1.51111e+08	1.38102e+08	2.05646e+08	1.8331e+08	2.17764e+08	1.90148e+08	4.83772e+07	1.70663e+08	1.84733e+08	2.07947e+08	2.02822e+08	1.8838e+08	2.16652e+08	2.26554e+08	1.67975e+08	7.19907e+07	2.80624e+08	1.44292e+08	6.8143e+07	2.89858e+08	2.15822e+08	2.20459e+08	2.13771e+08	1.90868e+08	1.81248e+08	--	--	--	-	-	-	-
POS_M120T122	120.091	122.028	2.03	--	L-Threonine	--	0.0379868	C4H9NO3	MS1	7.70493e+07	3.22792e+07	4.56905e+07	5.7707e+07	6.46378e+07	1.15055e+07	8.37248e+07	1.27953e+08	1.21745e+08	6.27815e+07	1.89221e+07	6.80663e+07	3.55625e+07	5.29441e+07	3.45389e+07	5.211e+07	9.10906e+07	3.62724e+07	1.57376e+07	1.39619e+07	1.78322e+07	1.37624e+07	1.53159e+07	1.57785e+07	1.00898e+08	4.35714e+07	1.61405e+07	5.36334e+07	6.51398e+07	Carboxylic acids and derivatives	72-19-5	HMDB0000167	C00188	ko01100//Metabolic pathways;ko01110//Biosynthesis of secondary metabolites;ko01120//Microbial metabolism in diverse environments;ko01130//Biosynthesis of antibiotics;ko01230//Biosynthesis of amino acids;ko02010//ABC transporters;ko00260//Glycine, serine and threonine metabolism;ko00970//Aminoacyl-tRNA biosynthesis;ko00261//Monobactam biosynthesis;ko00290//Valine, leucine and isoleucine biosynthes…	Amino acid metabolism;Biosynthesis of other secondary metabolites;Global and overview maps;Membrane transport;Metabolism of cofactors and vitamins;Translation	Environmental Information Processing;Genetic Information Processing;Metabolism
POS_M121T415	121.028	414.916	6.92	4-Hydroxybenzoic acid	--	1.25e-07	2.45876	C7H6O3	MS2	7.95287e+07	8.57955e+07	7.31596e+07	7.4867e+07	7.5341e+07	7.88748e+07	8.67693e+07	9.11567e+07	8.30136e+07	8.66046e+07	7.52066e+07	7.97103e+07	3.51747e+07	3.60958e+07	3.85824e+07	3.75422e+07	3.46061e+07	3.60422e+07	2.89508e+08	3.24793e+08	2.78953e+08	2.9655e+08	3.07841e+08	2.45625e+08	1.57017e+08	1.40963e+08	1.36169e+08	1.34945e+08	1.13846e+08	Benzene and substituted derivatives	99-96-7	HMDB0000500	C00156	ko01100//Metabolic pathways;ko01110//Biosynthesis of secondary metabolites;ko01120//Microbial metabolism in diverse environments;ko01220//Degradation of aromatic compounds;ko00360//Phenylalanine metabolism;ko00130//Ubiquinone and other terpenoid-quinone biosynthesis;ko00790//Folate biosynthesis	Amino acid metabolism;Global and overview maps;Metabolism of cofactors and vitamins	Metabolism
POS_M121T35	121.028	35.0296	0.58	--	--	--	--	--	--	3.86554e+06	4.60053e+06	7.02704e+06	7.65769e+06	3.86789e+06	6.42377e+06	5.55865e+06	3.27724e+06	4.66565e+06	985271	7.11862e+06	3.73615e+06	3.52059e+06	6.78704e+06	1.29379e+06	5.13746e+06	5.4183e+06	1.32598e+06	4.24295e+06	5.50143e+06	5.56742e+06	3.21894e+06	3.81667e+06	7.40514e+06	4.20997e+06	5.42515e+06	1.30549e+06	3.5632e+06	3.06526e+06	--	--	--	-	-	-	-
POS_M121T322	121.028	322.211	5.37	--	--	--	--	--	--	1.52124e+07	1.50022e+07	1.5468e+07	1.80658e+07	1.54318e+07	1.53729e+07	9.24785e+06	8.05152e+06	7.34202e+06	7.63458e+06	9.37547e+06	8.45195e+06	7.30037e+06	7.276e+06	5.94357e+06	6.54569e+06	7.20762e+06	7.74645e+06	1.5638e+06	1.45106e+06	1.66154e+06	7.85487e+06	1.84241e+06	1.65837e+06	8.33374e+06	7.74295e+06	7.11076e+06	8.80212e+06	9.81188e+06	--	--	--	-	-	-	-
POS_M121T337	121.028	337.37	5.62	--	--	--	--	--	--	9.50323e+06	9.78055e+06	2.65077e+06	2.57633e+06	1.22804e+07	9.82294e+06	3.81284e+06	930392	4.98837e+06	4.68437e+06	1.02223e+06	3.98268e+06	561314	631702	718032	789401	729992	804352	1.17009e+07	6.86064e+06	6.72304e+06	3.75469e+06	6.71709e+06	1.66278e+06	5.12516e+06	4.35248e+06	1.44813e+06	4.88735e+06	6.97828e+06	--	--	--	-	-	-	-
POS_M121T561	121.029	560.678	9.34	--	--	--	--	--	--	941684	912035	1.00667e+06	997666	1.11851e+06	1.09057e+06	4.06647e+06	4.54634e+06	4.18365e+06	5.18147e+06	1.28048e+06	4.39214e+06	726996	795611	902884	929586	903231	824507	2.13341e+07	2.11678e+07	2.16231e+07	1.8746e+07	2.07269e+07	1.91307e+07	9.03697e+06	8.14977e+06	1.108e+07	8.01221e+06	7.83416e+06	--	--	--	-	-	-	-
POS_M121T176	121.04	176.158	2.94	--	--	--	--	--	--	4.99225e+07	5.19285e+07	5.14767e+07	4.55839e+07	4.92626e+07	4.60578e+07	9.68736e+06	9.60404e+06	1.16067e+07	8.99616e+06	1.02827e+07	9.88632e+06	1.01875e+06	1.11658e+06	2.2002e+06	1.21336e+06	1.01041e+06	1.05425e+06	4.6328e+07	4.2633e+07	4.23434e+07	4.35953e+07	4.39305e+07	4.2212e+07	3.4029e+07	3.05631e+07	3.06408e+07	2.79372e+07	2.45021e+07	--	--	--	-	-	-	-
POS_M121T345	121.065	345.218	5.75	Styrene Oxide	--	2.89e-05	0.124322	C8H8O	MS2	3.77406e+07	3.68156e+07	3.11143e+07	3.50498e+07	3.33737e+07	3.12875e+07	4.89625e+07	4.63838e+07	4.79665e+07	4.63753e+07	4.54894e+07	5.09137e+07	8.41857e+07	7.67322e+07	8.08804e+07	7.35129e+07	7.59729e+07	7.91302e+07	1.8402e+08	2.10309e+08	2.20418e+08	1.95917e+08	2.37014e+08	2.14512e+08	8.59925e+07	9.67293e+07	8.96069e+07	9.24176e+07	8.21117e+07	Benzene and substituted derivatives	35311	HMDB0062765	-	-	-	-
POS_M121T229	121.065	229.297	3.82	Tyrosol	--	9.19e-10	4.34973	C8H10O2	MS2	8.04654e+06	2.53453e+07	7.03311e+06	8.1174e+06	6.98753e+06	8.29982e+06	4.02753e+09	4.23762e+09	4.30732e+09	3.87686e+09	4.46551e+09	4.13063e+09	1.81084e+09	1.80264e+09	1.84209e+09	1.88425e+09	1.68353e+09	1.75344e+09	6.20052e+09	6.66507e+09	6.41109e+09	6.70339e+09	7.65687e+09	6.84167e+09	3.45668e+09	3.35832e+09	3.11085e+09	3.15468e+09	3.39634e+09	Phenols	501-94-0	HMDB0004284	C06044	ko00350//Tyrosine metabolism	Amino acid metabolism	Metabolism
POS_M121T612	121.064	612.48	10.21	Phenylacetaldehyde	--	3.86e-06	6.32189	C8H8O	MS2	3.71632e+06	3.80168e+06	3.9097e+06	3.58908e+06	3.71063e+06	3.41199e+06	1.97429e+07	4.0135e+06	4.0463e+06	1.75658e+07	1.93248e+07	3.63534e+06	2.60323e+07	2.53017e+07	2.56505e+07	2.36387e+07	2.52732e+07	5.99573e+06	2.69386e+08	8.25606e+07	1.33163e+08	8.1849e+07	9.31258e+07	9.14583e+07	3.00329e+07	3.40941e+07	3.46946e+07	3.48408e+07	4.45006e+07	Benzene and substituted derivatives	6314-97-2	HMDB0041610	C00601	ko01100//Metabolic pathways;ko01120//Microbial metabolism in diverse environments;ko00360//Phenylalanine metabolism	Amino acid metabolism;Global and overview maps	Metabolism
POS_M121T289	121.064	288.585	4.81	4-Hydroxystyrene	--	1.08e-08	2.35553	C8H8O	MS2	7.34427e+06	7.02117e+06	6.253e+06	6.05014e+06	5.91794e+06	5.79342e+06	1.12415e+09	1.25393e+09	1.10635e+09	1.15166e+09	1.06642e+09	1.1093e+09	3.97035e+09	3.25224e+09	2.917e+09	3.81383e+09	3.81754e+09	2.9936e+09	1.70553e+10	2.15445e+10	1.65755e+10	1.71363e+10	1.79195e+10	1.80715e+10	6.48537e+09	6.45488e+09	6.53609e+09	6.18165e+09	6.22242e+09	Benzene and substituted derivatives	2628-17-3	HMDB0004072	C05627	ko00940//Phenylpropanoid biosynthesis	Biosynthesis of other secondary metabolites	Metabolism
POS_M121T309	121.065	308.724	5.15	4-Methylbenzaldehyde	--	2.42e-13	0.124995	C8H8O	MS2	7.9689e+06	7.12481e+06	6.88317e+06	6.88437e+06	6.00615e+06	7.16453e+06	1.6939e+08	1.76412e+08	1.64589e+08	1.61961e+08	1.67073e+08	1.58007e+08	1.78926e+08	6.97866e+08	7.06265e+08	1.75883e+08	1.67497e+08	7.27587e+08	4.4892e+09	1.03953e+09	4.22969e+09	4.43383e+09	4.63664e+09	4.21966e+09	1.78461e+09	1.72015e+09	1.76753e+09	1.66662e+09	1.56654e+09	Benzene and substituted derivatives	104-87-0	HMDB0029638	C06758	ko01100//Metabolic pathways;ko01120//Microbial metabolism in diverse environments;ko01220//Degradation of aromatic compounds	Global and overview maps	Metabolism
POS_M121T519	121.064	519.032	8.65	--	--	--	--	--	--	3.58506e+06	3.83694e+06	2.9591e+06	3.96599e+06	2.58743e+06	4.44847e+06	1.70959e+07	3.6115e+06	3.29786e+06	3.50552e+06	4.00353e+06	3.25643e+06	1.98931e+07	2.13457e+07	5.52984e+06	2.88226e+07	2.30339e+07	5.24769e+06	1.07908e+08	1.30645e+08	1.21272e+08	1.26899e+08	1.36464e+08	1.31101e+08	4.38258e+07	4.40833e+07	4.58321e+07	4.38151e+07	4.3732e+07	--	--	--	-	-	-	-
POS_M121T502	121.064	501.677	8.36	--	--	--	--	--	--	6.64394e+06	8.30209e+06	7.74353e+06	7.4336e+06	7.5523e+06	3.72562e+06	1.55522e+07	4.3096e+06	5.05125e+06	4.63151e+06	4.15767e+06	4.78448e+06	2.39662e+07	2.39982e+07	6.66131e+06	2.45229e+07	1.91054e+07	7.25979e+06	8.94072e+07	1.45818e+08	1.66506e+08	1.38806e+08	1.34415e+08	1.06114e+08	5.83945e+07	4.88051e+07	5.50777e+07	1.15708e+07	4.22828e+07	--	--	--	-	-	-	-
POS_M121T344	121.084	343.773	5.73	--	--	--	--	--	--	2.93474e+08	3.45397e+08	3.06903e+08	3.02056e+08	3.36932e+08	3.21231e+08	2.83367e+08	2.85788e+08	2.73719e+08	2.76183e+08	3.02744e+08	3.14698e+08	3.16213e+08	3.12386e+08	2.82686e+08	2.88492e+08	2.88265e+08	2.79811e+08	5.83277e+08	6.38613e+08	6.03529e+08	6.37558e+08	6.572e+08	6.46564e+08	3.54493e+08	3.68865e+08	3.40053e+08	3.74335e+08	4.1925e+08	--	--	--	-	-	-	-
POS_M121T676	121.101	676.371	11.27	--	--	--	--	--	--	2.25075e+07	2.63897e+07	2.58429e+07	2.44558e+07	2.83089e+07	3.95972e+07	4.02477e+07	6.96729e+07	4.08285e+07	4.57349e+07	4.29065e+07	3.88639e+07	3.0427e+07	2.6873e+07	2.54806e+07	2.62044e+07	2.32027e+07	3.55311e+07	2.23993e+07	2.11167e+07	4.28083e+07	2.50492e+07	3.30728e+07	5.12702e+07	2.52839e+07	2.89212e+07	3.08717e+07	2.95198e+07	2.8896e+07	--	--	--	-	-	-	-
POS_M121T783	121.101	783.29	13.05	--	--	--	--	--	--	4.05802e+07	4.19841e+07	4.07254e+07	4.07579e+07	3.67229e+07	4.34002e+07	3.16469e+07	3.69705e+07	3.23318e+07	3.19755e+07	2.95171e+07	3.24799e+07	3.32725e+07	3.14611e+07	3.63985e+07	3.51969e+07	3.81225e+07	3.77176e+07	5.09588e+07	4.68916e+07	3.47897e+07	4.38694e+07	4.44679e+07	4.45212e+07	3.42232e+07	4.2368e+07	3.61438e+07	3.81199e+07	3.43791e+07	--	--	--	-	-	-	-
POS_M121T703	121.101	703.465	11.72	--	--	--	--	--	--	4.49093e+07	5.10959e+07	4.70369e+07	4.88838e+07	4.7117e+07	4.45681e+07	8.53181e+07	7.49966e+07	6.54398e+07	6.81257e+07	7.88272e+07	6.9668e+07	1.86044e+07	3.03968e+07	1.8349e+07	6.24366e+07	1.59538e+07	2.04113e+07	2.35922e+07	2.36836e+07	2.151e+07	2.14828e+07	2.38793e+07	2.26817e+07	4.04218e+07	4.58676e+07	4.05404e+07	3.8556e+07	5.14371e+07	--	--	--	-	-	-	-
POS_M121T793	121.101	793.221	13.22	--	--	--	--	--	--	3.15617e+06	3.83823e+06	3.21859e+06	3.431e+06	3.28996e+06	3.02258e+06	1.80731e+07	3.54066e+06	1.4114e+07	1.53494e+07	3.63647e+06	3.54844e+06	2.62485e+07	2.88709e+07	2.7837e+07	2.52556e+07	2.74359e+07	2.75176e+07	2.3932e+07	2.72282e+07	2.86837e+07	2.66815e+07	2.94236e+07	2.58339e+07	5.30582e+06	1.97619e+07	1.8121e+07	4.7058e+06	1.92646e+07	--	--	--	-	-	-	-
POS_M121T481	121.101	480.836	8.01	--	--	--	--	--	--	3.13505e+06	3.40216e+06	3.26801e+06	2.91748e+06	2.662e+06	3.29901e+06	3.58255e+06	4.19407e+06	3.15594e+06	3.09368e+06	3.7941e+06	3.67209e+06	2.00493e+07	2.0842e+07	1.93945e+07	2.11431e+07	2.04754e+07	1.88955e+07	1.73518e+07	2.36834e+07	2.35837e+07	1.64776e+07	2.09709e+07	2.30226e+07	1.3375e+07	1.75375e+07	1.43505e+07	1.38778e+07	1.18884e+07	--	--	--	-	-	-	-
POS_M121T808	121.101	807.889	13.46	--	--	--	--	--	--	4.51454e+06	5.41695e+06	4.93463e+06	4.83098e+06	4.92767e+06	2.2396e+07	3.4516e+06	3.95014e+06	3.64624e+06	3.49252e+06	3.80498e+06	3.70256e+06	1.73128e+07	2.13892e+07	2.23125e+07	2.50956e+07	1.36252e+07	2.15028e+07	2.32537e+07	2.96253e+07	2.82313e+07	2.71729e+07	2.24835e+07	2.53255e+07	5.9773e+06	1.30454e+07	1.61453e+07	4.90256e+06	1.16757e+07	--	--	--	-	-	-	-
POS_M122T38	122.06	37.8046	0.63	--	--	--	--	--	--	2.22317e+06	2.37815e+06	5.21473e+06	4.87234e+06	1.98163e+06	9.47872e+06	2.34371e+07	1.83357e+06	3.67051e+06	2.54206e+06	1.44453e+07	1.45846e+07	2.21639e+06	7.20786e+06	8.34758e+06	1.26933e+07	6.50506e+06	3.39544e+06	7.02306e+06	8.90508e+06	3.84732e+06	1.8702e+06	1.2302e+07	1.61273e+07	4.57044e+06	1.30727e+07	1.21324e+07	3.70803e+06	1.15841e+07	--	--	--	-	-	-	-
POS_M122T63	122.06	63.3483	1.06	--	Benzamide	--	1.14671	C7H7NO	MS1	2.78883e+06	2.74845e+06	1.23636e+07	7.80283e+06	2.3122e+06	9.31558e+06	2.79614e+06	2.41396e+06	4.06661e+06	2.81537e+06	9.23734e+06	8.68565e+06	2.35907e+06	2.08164e+06	2.77979e+06	6.14673e+06	1.04865e+07	8.41875e+06	2.25335e+06	2.63415e+06	2.35704e+06	2.57627e+06	2.26772e+06	3.50706e+06	4.5028e+06	7.6855e+06	5.65643e+06	8.5326e+06	5.05363e+06	Benzene and substituted derivatives	55-21-0	HMDB0004461	C09815	ko01120//Microbial metabolism in diverse environments	Global and overview maps	Metabolism
POS_M122T229	122.068	229.301	3.82	--	--	--	--	--	--	1.99417e+06	1.89504e+06	1.45926e+06	1.69139e+06	1.46092e+06	2.03604e+06	3.56617e+08	3.71206e+08	3.79192e+08	3.62988e+08	3.81647e+08	3.69243e+08	1.56349e+08	1.66542e+08	1.55817e+08	1.6632e+08	1.59145e+08	1.58465e+08	5.90576e+08	5.94474e+08	5.6539e+08	5.89335e+08	5.78299e+08	5.91557e+08	3.09733e+08	2.98588e+08	2.84689e+08	2.78391e+08	3.09982e+08	--	--	--	-	-	-	-
POS_M122T309	122.068	309.1	5.15	--	--	--	--	--	--	5.14241e+06	5.26344e+06	4.74731e+06	4.24043e+06	4.24797e+06	4.84879e+06	1.37023e+07	1.36438e+07	1.4576e+07	1.30339e+07	1.3713e+07	1.23238e+07	1.48744e+07	5.94057e+07	5.82604e+07	6.21113e+07	5.89452e+07	5.86275e+07	3.78333e+08	3.92757e+08	3.59625e+08	3.83258e+08	3.8981e+08	3.58686e+08	1.53028e+08	1.46494e+08	3.46209e+07	1.4056e+08	1.34899e+08	--	--	--	-	-	-	-
POS_M122T289	122.068	288.585	4.81	--	4-Methylbenzyl alcohol	--	0.283997	C8H10O	MS1	3.22567e+06	2.53955e+06	2.22318e+06	2.30845e+06	2.31005e+06	2.19151e+06	1.01762e+08	1.01101e+08	9.64461e+07	1.00509e+08	9.85554e+07	9.86439e+07	3.36376e+08	2.92322e+08	2.58725e+08	2.73462e+08	2.57121e+08	2.63089e+08	1.45494e+09	1.47559e+09	1.44096e+09	1.45577e+09	1.56001e+09	1.5238e+09	5.58312e+08	5.58531e+08	7.20125e+08	5.41955e+08	5.46356e+08	Benzene and substituted derivatives	589-18-4	HMDB0041609	C06757	ko01100//Metabolic pathways;ko01120//Microbial metabolism in diverse environments;ko01220//Degradation of aromatic compounds	Global and overview maps	Metabolism
POS_M122T344	122.087	343.885	5.73	--	--	--	--	--	--	9.57986e+06	1.39807e+07	6.84213e+06	1.01318e+07	6.24206e+06	6.97014e+06	1.63775e+07	9.7559e+06	8.49177e+06	1.02016e+07	1.03156e+07	1.06063e+07	1.11787e+07	3.75485e+06	9.94991e+06	1.13272e+07	6.80825e+06	9.60909e+06	2.65599e+06	4.27473e+07	4.25309e+06	8.33292e+06	9.64942e+06	9.05292e+06	5.72765e+06	7.19947e+06	1.16606e+07	7.14207e+06	7.42777e+06	--	--	--	-	-	-	-
POS_M122T382	122.096	382.276	6.37	Phenylethylamine	--	5.79e-29	0.430535	C8H11N	MS2	1.06211e+08	1.19474e+08	1.11551e+08	1.06742e+08	1.10952e+08	1.09445e+08	4.06841e+08	4.07558e+08	3.9161e+08	3.75553e+08	3.63473e+08	3.79265e+08	3.03074e+09	3.13531e+09	3.05325e+09	2.87631e+09	2.89071e+09	3.16124e+09	7.1204e+08	8.05371e+08	7.17692e+08	7.45099e+08	8.83181e+08	7.508e+08	1.06233e+09	1.15683e+09	1.12034e+09	1.1185e+09	1.09147e+09	Benzene and substituted derivatives	64-04-0	HMDB0012275	C05332	ko00360//Phenylalanine metabolism	Amino acid metabolism	Metabolism
POS_M123T82	122.925	82.0984	1.37	--	--	--	--	--	--	1.46349e+08	1.64574e+08	1.48028e+08	1.56016e+08	1.53851e+08	1.85351e+08	8.40715e+07	8.1599e+07	8.34152e+07	8.03085e+07	8.17185e+07	7.55286e+07	4.06566e+08	4.37868e+08	3.90436e+08	4.39994e+08	3.99681e+08	4.21499e+08	6.70247e+08	6.47822e+08	7.05961e+08	6.32309e+08	6.36206e+08	6.14322e+08	2.0996e+08	2.27961e+08	2.34592e+08	2.07015e+08	2.22409e+08	--	--	--	-	-	-	-
POS_M123T74_1	123.014	73.5393	1.23	--	--	--	--	--	--	5.12012e+08	5.07266e+08	5.33076e+08	5.84196e+08	4.76593e+08	5.51715e+08	3.3731e+08	4.04826e+08	3.26881e+08	4.02509e+08	4.19696e+08	2.58719e+08	2.62114e+08	2.7449e+08	3.02015e+08	2.80749e+08	2.49923e+08	6.78139e+08	5.79845e+07	7.252e+07	6.95598e+07	7.19883e+07	5.70611e+07	6.53978e+07	3.56613e+08	3.27835e+08	3.20362e+08	3.1787e+08	3.52269e+08	--	--	--	-	-	-	-
POS_M123T74_2	123.04	73.5159	1.23	--	--	--	--	--	--	5.46735e+09	5.25336e+09	5.70843e+09	5.92358e+09	5.36086e+09	6.37743e+09	3.55819e+09	4.03928e+09	3.87202e+09	3.81571e+09	3.83093e+09	4.02052e+09	2.96229e+09	2.96664e+09	2.87236e+09	2.81615e+09	2.85653e+09	2.75375e+09	7.01785e+08	6.4357e+08	7.54246e+08	6.968e+08	7.16156e+08	6.64524e+08	3.25894e+09	3.41929e+09	3.46903e+09	3.19447e+09	3.44675e+09	--	--	--	-	-	-	-
POS_M123T34	123.044	33.8479	0.56	--	--	--	--	--	--	2.35012e+07	1.79905e+07	2.07618e+07	2.26578e+07	2.9485e+07	3.09333e+07	2.39313e+07	1.36714e+07	1.77461e+07	2.72344e+07	1.40941e+07	1.39403e+07	1.66066e+07	1.9464e+07	1.55044e+07	1.79801e+07	2.15095e+07	1.61322e+07	2.42877e+07	2.7836e+07	2.03678e+07	1.55977e+07	1.85803e+07	1.85913e+07	1.94038e+07	1.50722e+07	2.12226e+07	1.83681e+07	1.55488e+07	--	--	--	-	-	-	-
POS_M123T208	123.044	207.909	3.47	Benzoate	--	2.73e-05	0.215601	C7H6O2	MS2	6.31069e+06	5.96415e+06	5.87648e+06	5.57949e+06	4.96876e+06	5.23601e+06	2.11442e+08	2.27713e+08	2.11741e+08	2.17608e+08	2.14454e+08	2.114e+08	1.68247e+08	1.81927e+08	1.75135e+08	1.76535e+08	1.58656e+08	1.7773e+08	2.59826e+08	2.50326e+08	2.3407e+08	2.28529e+08	2.85458e+08	2.29517e+08	1.3602e+08	1.49158e+08	1.5969e+08	1.46665e+08	1.68412e+08	Benzene and substituted derivatives	36438	HMDB0013677	C00180	ko01100//Metabolic pathways;ko01110//Biosynthesis of secondary metabolites;ko01120//Microbial metabolism in diverse environments;ko01220//Degradation of aromatic compounds;ko00360//Phenylalanine metabolism	Amino acid metabolism;Global and overview maps	Metabolism
POS_M123T336	123.044	336.257	5.6	--	4-Hydroxybenzaldehyde	--	0.735341	C7H6O2	MS1	3.17221e+06	3.15399e+06	2.77409e+06	3.44052e+06	3.10312e+06	3.24278e+06	2.02284e+07	2.46642e+07	2.30414e+07	1.90852e+07	1.80306e+07	2.55034e+07	3.28097e+06	3.39252e+06	2.92464e+06	2.90527e+06	3.04298e+06	2.88346e+06	2.98854e+07	3.10943e+07	3.43066e+07	3.53956e+07	3.57078e+07	6.34628e+07	1.60317e+07	1.62065e+07	1.75246e+07	1.53887e+07	1.70132e+07	Organooxygen compounds	123-08-0	HMDB0011718	C00633	ko01100//Metabolic pathways;ko01120//Microbial metabolism in diverse environments	Global and overview maps	Metabolism
POS_M123T98	123.055	97.6112	1.63	--	--	--	--	--	--	2.1146e+07	1.64422e+07	2.32512e+06	2.77327e+06	1.14226e+07	1.65725e+07	1.11484e+08	1.14483e+08	1.16901e+08	9.77261e+07	1.18104e+08	1.01702e+08	2.05256e+08	1.88708e+08	1.95975e+08	1.86667e+08	1.87293e+08	1.97591e+08	1.02599e+07	7.36534e+06	3.92906e+06	4.79167e+06	3.77123e+06	4.39609e+06	8.89479e+07	7.88736e+07	7.95047e+07	7.56944e+07	7.89309e+07	--	--	--	-	-	-	-
POS_M123T149	123.055	149.025	2.48	Niacinamide	--	4.47e-05	2.00687	C6H6N2O	MS2	4.07497e+07	4.31344e+07	4.03162e+07	4.40096e+07	4.06758e+07	3.76171e+07	1.46098e+08	1.76018e+08	1.58645e+08	1.54269e+08	1.55692e+08	1.47157e+08	1.29132e+09	1.21073e+09	1.24844e+09	1.20811e+09	1.2119e+09	1.15838e+09	6.26904e+07	6.8147e+07	6.08246e+07	5.96839e+07	6.22781e+07	6.49603e+07	3.37096e+08	3.61599e+08	3.41038e+08	3.53224e+08	3.73357e+08	Pyridines and derivatives	98-92-0	HMDB0001406	C00153	ko01100//Metabolic pathways;ko00760//Nicotinate and nicotinamide metabolism	Global and overview maps;Metabolism of cofactors and vitamins	Metabolism
POS_M123T229	123.07	229.175	3.82	--	ortho-Anisidine	--	12.8738	C7H9NO	MS1	7.42804e+06	7.39629e+06	6.2611e+06	6.45418e+06	5.95646e+06	6.60683e+06	1.54548e+07	1.57286e+07	1.5654e+07	1.29336e+07	1.42017e+07	1.37648e+07	5.2242e+06	5.57028e+06	4.34202e+06	6.62915e+06	6.11638e+06	6.51775e+06	2.77166e+07	2.66199e+07	2.15798e+07	2.37678e+07	2.45569e+07	2.90234e+07	1.14946e+07	1.42458e+07	1.0166e+07	9.8058e+06	1.39978e+07	--	--	--	-	-	-	-
POS_M123T289	123.07	288.521	4.81	--	--	--	--	--	--	7.33084e+06	7.04219e+06	6.33289e+06	6.23511e+06	4.88581e+06	6.23358e+06	3.39443e+06	6.82773e+06	6.6573e+06	5.78626e+06	7.28562e+06	2.70158e+06	1.22383e+07	1.19396e+07	1.32229e+07	1.01516e+07	1.15788e+07	9.40917e+06	6.06775e+07	6.2813e+07	8.64093e+07	7.26679e+07	6.41557e+07	7.45535e+07	3.17972e+07	2.48779e+07	2.43384e+07	2.56073e+07	2.68424e+07	--	--	--	-	-	-	-
POS_M123T498	123.081	498.244	8.3	(S)-1-Phenylethanol	--	5.32e-07	0.351456	C8H10O	MS2	6.47687e+06	6.34258e+06	5.82924e+06	5.92427e+06	5.85493e+06	5.98303e+06	5.93565e+06	6.1572e+06	5.97039e+06	5.52715e+06	5.43868e+06	6.51423e+06	2.51483e+07	2.79245e+07	2.75513e+07	2.70491e+07	2.79097e+07	2.89263e+07	3.46061e+07	3.95079e+07	3.21668e+07	3.4544e+07	3.39815e+07	3.16704e+07	1.83302e+07	1.77123e+07	1.93994e+07	2.19615e+07	2.0413e+07	--	--	--	C11348	ko01100//Metabolic pathways;ko01120//Microbial metabolism in diverse environments;ko01220//Degradation of aromatic compounds	Global and overview maps	Metabolism
POS_M123T459	123.081	459.352	7.66	--	--	--	--	--	--	7.28284e+06	6.86417e+06	6.69958e+06	6.82909e+06	7.21243e+06	1.27893e+07	7.42551e+06	6.87305e+06	6.33439e+06	6.38902e+06	6.52785e+06	6.72718e+06	1.89571e+07	1.80205e+07	1.57426e+07	1.88789e+07	1.78928e+07	1.73088e+07	3.8341e+07	3.99079e+07	3.59862e+07	3.80157e+07	8.54668e+07	1.00227e+08	2.06915e+07	2.07902e+07	6.31002e+06	1.75768e+07	1.52386e+07	--	--	--	-	-	-	-
POS_M123T35_1	123.08	35.0242	0.58	--	--	--	--	--	--	6.91431e+06	6.09175e+06	5.73727e+06	1.85635e+07	3.24267e+06	9.09037e+06	1.3526e+07	6.87581e+06	5.04627e+06	1.42051e+07	4.62576e+06	1.27242e+07	3.23885e+06	6.05334e+06	5.77341e+06	7.49941e+06	3.33731e+06	3.3074e+06	3.29947e+06	2.83869e+06	7.17855e+06	2.80508e+06	2.98082e+06	2.89113e+06	8.0985e+06	9.01186e+06	1.37467e+07	1.29515e+07	6.5253e+06	--	--	--	-	-	-	-
POS_M123T382	123.1	382.417	6.37	--	--	--	--	--	--	8.8137e+06	1.15505e+07	5.48336e+06	7.91805e+06	8.42843e+06	8.3889e+06	3.46474e+07	3.39488e+07	3.22404e+07	3.28697e+07	3.14255e+07	3.35908e+07	2.67301e+08	2.71623e+08	2.63898e+08	2.5649e+08	2.56448e+08	2.87541e+08	5.98627e+07	7.38785e+07	6.40306e+07	6.35321e+07	8.01943e+07	6.51366e+07	9.70116e+07	1.01998e+08	1.03126e+08	9.88342e+07	9.52763e+07	--	--	--	-	-	-	-
POS_M123T703	123.117	703.341	11.72	--	--	--	--	--	--	4.17171e+07	4.65135e+07	4.71803e+07	4.63824e+07	4.47874e+07	4.35721e+07	7.34183e+07	9.17698e+07	7.07652e+07	7.75005e+07	7.78826e+07	7.46189e+07	1.4096e+07	1.55e+07	6.1485e+06	6.73287e+06	1.5007e+07	1.70447e+07	2.59373e+07	2.3971e+07	2.24095e+07	4.41826e+07	2.25881e+07	2.2266e+07	3.89206e+07	3.71974e+07	4.05377e+07	3.62044e+07	3.57822e+07	--	--	--	-	-	-	-
POS_M123T783	123.117	782.89	13.05	--	--	--	--	--	--	1.72684e+07	1.7827e+07	1.77008e+07	1.51736e+07	1.88122e+07	4.56182e+06	1.73845e+07	1.56574e+07	1.03561e+07	1.26253e+07	1.53241e+07	1.56423e+07	3.49717e+07	1.27715e+07	5.10796e+06	1.43039e+07	1.45071e+07	1.52575e+07	2.23694e+07	2.10835e+07	6.52141e+07	1.70806e+07	2.14853e+07	1.90446e+07	2.04476e+07	4.89155e+06	1.58858e+07	1.69251e+07	1.52406e+07	--	--	--	-	-	-	-
POS_M123T676	123.117	676.327	11.27	--	--	--	--	--	--	1.74204e+07	2.02432e+07	2.03994e+07	1.83203e+07	1.99245e+07	3.11212e+07	2.94756e+07	3.08137e+07	3.00339e+07	3.19458e+07	3.44979e+07	3.41942e+07	3.00911e+07	2.05962e+07	1.89696e+07	2.0376e+07	1.77143e+07	1.95471e+07	2.31902e+07	2.48244e+07	2.75083e+07	3.05442e+07	2.66775e+07	2.77549e+07	2.57526e+07	2.34769e+07	2.39322e+07	2.30317e+07	2.15352e+07	--	--	--	-	-	-	-
POS_M123T602	123.117	601.909	10.03	--	--	--	--	--	--	4.289e+06	5.25673e+06	3.87404e+06	4.47974e+06	4.26324e+06	4.3074e+06	5.86544e+06	6.04441e+06	5.80631e+06	4.95638e+06	4.99336e+06	1.05656e+07	4.22888e+07	4.85199e+07	4.44403e+07	4.56717e+07	4.48959e+07	4.58431e+07	4.03652e+07	3.88967e+07	4.14653e+07	3.78196e+07	3.49021e+07	3.69776e+07	2.00855e+07	2.33373e+07	2.12904e+07	2.27715e+07	2.13846e+07	--	--	--	-	-	-	-
POS_M123T491	123.117	490.897	8.18	--	--	--	--	--	--	1.67388e+07	1.51105e+07	1.65316e+07	1.69255e+07	1.43175e+07	1.59254e+07	1.16878e+07	1.32062e+07	6.25635e+06	1.0876e+07	1.17014e+07	1.27316e+07	7.60332e+06	9.28201e+06	7.5876e+06	1.307e+07	9.5424e+06	9.60132e+06	5.26853e+07	7.97538e+06	3.44247e+07	4.42033e+07	2.0305e+07	2.40999e+07	6.06226e+06	6.83238e+06	5.73556e+06	1.0983e+07	5.53043e+06	--	--	--	-	-	-	-
POS_M123T62	123.117	62.3417	1.04	--	--	--	--	--	--	2.06052e+07	6.67203e+06	5.5754e+06	3.41015e+07	1.3946e+07	1.17624e+07	6.06096e+06	9.52989e+06	5.46338e+06	9.19638e+06	5.1782e+06	1.11039e+07	6.28626e+06	1.40828e+07	1.43763e+07	6.26676e+06	7.49153e+06	1.41993e+07	6.77737e+06	5.88559e+06	5.99501e+06	5.57241e+06	6.19461e+06	6.00396e+06	5.7917e+06	1.14312e+07	8.31189e+06	5.97419e+06	1.08482e+07	--	--	--	-	-	-	-
POS_M124T74_1	124.015	73.5059	1.23	--	--	--	--	--	--	6.90607e+07	8.26525e+07	7.43047e+07	7.0133e+07	6.40153e+07	2.12061e+08	3.88229e+07	4.85414e+07	1.24857e+08	5.16785e+07	4.8291e+07	2.6381e+07	3.39567e+07	9.4933e+07	3.9612e+07	9.06646e+07	3.05279e+07	3.49783e+07	2.36201e+07	2.09445e+07	2.73551e+07	2.26379e+07	2.58934e+07	2.48702e+07	4.57833e+07	1.0072e+08	4.24637e+07	4.09493e+07	4.21097e+07	--	--	--	-	-	-	-
POS_M124T98	124.039	98.306	1.64	Nicotinic acid	--	5.39e-09	0.680498	C6H5NO2	MS2	3.31898e+08	3.13831e+08	3.36006e+08	3.42181e+08	3.98834e+08	3.52204e+08	2.72251e+08	2.60641e+08	2.86525e+08	2.63059e+08	3.21725e+08	2.60329e+08	3.17765e+08	3.67559e+08	3.26243e+08	3.17152e+08	3.64251e+08	2.90012e+08	1.09714e+08	1.48474e+08	1.09679e+08	1.62585e+08	1.006e+08	9.42853e+07	2.61127e+08	2.52693e+08	2.44573e+08	2.11091e+08	2.19917e+08	Carboxylic acids and derivatives	583-08-4	HMDB0003269	C00253	ko01100//Metabolic pathways;ko01110//Biosynthesis of secondary metabolites;ko01120//Microbial metabolism in diverse environments;ko00960//Tropane, piperidine and pyridine alkaloid biosynthesis;ko00760//Nicotinate and nicotinamide metabolism	Biosynthesis of other secondary metabolites;Global and overview maps;Metabolism of cofactors and vitamins	Metabolism
POS_M124T142	124.039	142.284	2.37	--	--	--	--	--	--	8.59473e+08	9.59349e+08	1.01059e+09	8.25766e+08	1.02399e+09	9.17438e+08	4.79271e+08	5.22091e+08	4.13756e+08	4.77421e+08	4.2817e+08	3.72666e+08	5.58372e+08	5.90395e+08	6.09603e+08	5.1323e+08	5.39862e+08	5.3917e+08	7.24594e+08	8.37988e+08	7.44442e+08	7.15871e+08	7.6441e+08	7.31424e+08	5.59491e+08	6.17745e+08	6.32526e+08	5.64135e+08	5.78565e+08	--	--	--	-	-	-	-
POS_M124T74_2	124.04	73.5059	1.23	--	--	--	--	--	--	7.12805e+08	7.31582e+08	7.48679e+08	7.54753e+08	8.68739e+08	7.85403e+08	5.07578e+08	5.33596e+08	4.98811e+08	4.84644e+08	5.6547e+08	5.33771e+08	5.11337e+08	4.10282e+08	3.91512e+08	3.73075e+08	3.75381e+08	3.7954e+08	1.26832e+08	1.16669e+08	1.28795e+08	1.38773e+08	1.26126e+08	1.2255e+08	4.4801e+08	4.82577e+08	4.6269e+08	4.46306e+08	4.69731e+08	--	--	--	-	-	-	-
POS_M124T126	124.039	126.498	2.11	--	--	--	--	--	--	2.77132e+08	2.76096e+08	2.72857e+08	2.72724e+08	2.78278e+08	2.64302e+08	3.57778e+07	3.65108e+07	1.49705e+08	3.26749e+07	1.30261e+08	1.31507e+08	1.69204e+08	1.73728e+08	4.08689e+07	1.80041e+08	1.76657e+08	1.70246e+08	2.75859e+08	6.65275e+07	2.72644e+08	2.76412e+08	2.6761e+08	2.6984e+08	2.07816e+08	2.11683e+08	2.09223e+08	2.12884e+08	1.96402e+08	--	--	--	-	-	-	-
POS_M124T241	124.039	240.628	4.01	--	--	--	--	--	--	2.34341e+07	9.31627e+07	9.59375e+07	8.44602e+07	9.08296e+07	9.40022e+07	7.87505e+07	9.0679e+07	1.05235e+08	1.22586e+08	5.37483e+08	1.70306e+07	8.14943e+07	8.09772e+07	4.27244e+07	1.9932e+07	6.65364e+07	6.85499e+07	1.3068e+08	1.42945e+08	6.91564e+07	4.13001e+07	2.23064e+07	6.48231e+07	1.0149e+08	2.15165e+08	1.34619e+08	2.35708e+07	1.15701e+08	--	--	--	-	-	-	-
POS_M124T464	124.04	464.043	7.73	--	--	--	--	--	--	5.22824e+07	3.10462e+08	9.96191e+07	9.08553e+07	5.73626e+07	1.08766e+08	5.51285e+07	2.11049e+08	1.71092e+07	2.12203e+08	1.88744e+08	1.44091e+08	6.98649e+07	5.60567e+07	2.97141e+08	6.98659e+07	1.84954e+07	5.17533e+07	4.88445e+07	6.79688e+07	1.69281e+07	1.11617e+08	1.61586e+07	3.37062e+07	8.17052e+07	9.92034e+07	1.95814e+07	4.75199e+07	7.3802e+07	--	--	--	-	-	-	-
POS_M124T500	124.04	499.968	8.33	--	--	--	--	--	--	2.06531e+08	1.49232e+08	1.97548e+07	9.6063e+07	7.25124e+07	9.38642e+07	1.51817e+07	9.64965e+07	1.55765e+07	1.60613e+07	5.21192e+07	5.70968e+07	4.36643e+07	9.32118e+07	6.24866e+07	1.73471e+07	1.60696e+07	6.02191e+07	6.16048e+07	5.0393e+07	1.5346e+08	6.35238e+07	1.63686e+07	1.36769e+07	2.04698e+07	6.53096e+07	5.9356e+07	1.84349e+07	8.24444e+07	--	--	--	-	-	-	-
POS_M124T556	124.04	556.436	9.27	--	--	--	--	--	--	2.00061e+08	2.92398e+08	1.04538e+08	1.9231e+07	6.40055e+07	8.75478e+07	6.26802e+07	4.58096e+07	4.68682e+07	1.51893e+07	5.36564e+07	1.50109e+07	1.52064e+07	7.08579e+07	5.98262e+07	5.3587e+07	5.39537e+07	8.03102e+07	5.75844e+07	7.10565e+07	1.55673e+07	5.6574e+07	6.09382e+07	1.57557e+07	6.58935e+07	1.98181e+07	7.23167e+07	1.02855e+08	5.73329e+07	--	--	--	-	-	-	-
POS_M124T576	124.04	576.48	9.61	--	--	--	--	--	--	9.03767e+07	1.74928e+07	9.35574e+07	6.53651e+07	1.50911e+07	8.22979e+07	4.61052e+07	5.74746e+07	5.35431e+07	1.07008e+08	7.63126e+07	1.32053e+07	4.44994e+07	5.47304e+07	1.40517e+07	5.67095e+07	5.93117e+07	1.59988e+07	4.33029e+07	4.8311e+07	1.4934e+08	1.20409e+08	4.76981e+07	5.45969e+07	7.1451e+07	7.18817e+07	1.26288e+08	5.82572e+07	6.8242e+07	--	--	--	-	-	-	-
POS_M124T765	124.04	764.872	12.75	--	--	--	--	--	--	1.4386e+07	1.63997e+07	1.46437e+07	5.37619e+07	5.61625e+07	1.15987e+08	1.11871e+08	7.10293e+07	3.88244e+07	4.47403e+07	3.76869e+07	5.51745e+07	5.10046e+07	4.26648e+07	3.1854e+07	1.22386e+07	9.01284e+07	3.56732e+07	4.36015e+07	4.01145e+07	4.18447e+07	3.68319e+07	3.94647e+07	4.11602e+07	3.55698e+07	6.1913e+07	4.59817e+07	3.96779e+07	5.29152e+07	--	--	--	-	-	-	-
POS_M124T308	124.039	307.941	5.13	Isonicotinic acid	--	9.62e-07	2.59567	C6H5NO2	MS2	1.28927e+08	8.29092e+07	2.86647e+07	1.0004e+08	8.05296e+07	7.16126e+07	1.11497e+08	8.20422e+07	1.00268e+08	5.73819e+07	2.13614e+08	5.78707e+07	8.38051e+07	8.2294e+07	8.46471e+07	8.90925e+07	6.97383e+07	2.94299e+08	6.74611e+07	2.09892e+07	5.39755e+07	8.64936e+07	6.86904e+07	7.24921e+07	1.42835e+08	8.12187e+07	7.98594e+07	6.51806e+07	7.11364e+07	Pyridines and derivatives	55-22-1	HMDB0060665	-	-	-	-
POS_M124T682	124.04	682.148	11.37	--	--	--	--	--	--	6.10628e+07	1.35942e+08	1.87927e+07	3.98019e+08	9.80355e+07	5.67835e+07	8.89795e+07	9.91818e+07	2.40032e+08	9.01804e+07	4.63069e+07	6.62854e+07	4.95788e+07	4.64567e+07	8.28776e+07	6.04446e+07	9.00535e+07	2.44391e+08	3.96454e+07	8.79637e+07	1.39233e+07	4.88984e+07	1.37498e+07	1.34022e+08	6.22139e+07	6.02158e+07	8.41706e+07	9.99234e+07	4.44901e+07	--	--	--	-	-	-	-
POS_M124T743	124.04	742.85	12.38	--	--	--	--	--	--	7.67261e+07	5.61495e+07	1.71318e+07	5.37656e+07	1.80785e+08	1.54572e+07	1.4071e+07	3.75641e+07	4.14345e+07	1.2096e+08	1.51264e+07	4.70518e+07	4.80659e+07	8.66983e+07	6.33543e+07	2.56822e+08	1.50683e+07	5.06487e+07	4.78506e+07	3.15466e+07	7.68939e+07	3.63024e+07	3.92612e+07	4.38242e+07	5.61575e+07	8.41012e+07	5.59681e+07	3.83734e+07	5.02236e+07	--	--	--	-	-	-	-
POS_M124T333	124.04	333.353	5.56	--	--	--	--	--	--	1.97605e+07	7.50956e+07	2.11996e+07	1.30464e+08	1.60472e+08	1.95195e+07	4.93153e+07	8.19994e+07	3.41219e+07	7.30871e+07	1.53473e+07	1.55243e+07	1.8232e+07	5.6626e+07	1.03042e+08	1.1933e+08	1.67589e+07	1.69768e+07	1.16818e+08	1.72266e+07	1.22726e+08	6.068e+07	1.49029e+08	6.00554e+07	7.34016e+07	1.99049e+07	8.1711e+07	7.2791e+07	5.25232e+07	--	--	--	-	-	-	-
POS_M124T387	124.04	387.173	6.45	--	--	--	--	--	--	2.31629e+07	7.68789e+07	2.88974e+08	2.3723e+08	2.19036e+07	6.91673e+07	1.78918e+07	6.33871e+07	4.60672e+07	1.5585e+08	6.67779e+07	1.60327e+07	1.59566e+07	1.66512e+08	5.22588e+07	1.84935e+07	7.86241e+07	6.66443e+07	5.57799e+07	1.71539e+07	8.29834e+07	6.67838e+07	5.00538e+07	1.53202e+07	2.21761e+07	2.15834e+07	2.0683e+07	1.99793e+07	1.50274e+07	--	--	--	-	-	-	-
POS_M124T669	124.04	669.01	11.15	--	--	--	--	--	--	7.87217e+07	1.82258e+07	8.26972e+07	1.73902e+07	6.5368e+07	4.7824e+07	7.61664e+07	5.39048e+07	1.4938e+07	1.42603e+07	5.07154e+07	6.44999e+07	1.43699e+07	1.54571e+07	5.55958e+07	5.30719e+07	9.81882e+07	1.60845e+07	5.77737e+07	1.39572e+07	1.42466e+07	5.86395e+07	1.24403e+07	1.30744e+07	6.30957e+07	8.13116e+07	6.21817e+07	7.96707e+07	8.52899e+07	--	--	--	-	-	-	-
POS_M124T446	124.04	445.586	7.43	--	--	--	--	--	--	7.33946e+07	2.10597e+07	1.1338e+08	1.95705e+07	1.09898e+08	6.78747e+07	8.43324e+07	1.38902e+07	5.39191e+07	1.41827e+07	1.42741e+07	5.88734e+07	6.11619e+07	1.19997e+08	1.48583e+07	1.49001e+07	4.67963e+07	8.02903e+07	5.91717e+07	7.85177e+07	1.45727e+07	1.4738e+07	1.38635e+07	6.15035e+07	1.10858e+08	8.21705e+07	1.72398e+07	5.84874e+07	6.57146e+07	--	--	--	-	-	-	-
POS_M124T587	124.04	586.873	9.78	--	--	--	--	--	--	7.60115e+07	7.80293e+07	7.41146e+07	6.28851e+07	1.76314e+08	1.59764e+07	8.14434e+07	6.25631e+07	4.519e+07	7.5649e+07	7.4758e+07	1.24725e+07	1.32159e+07	1.2917e+07	7.98535e+07	5.49815e+07	5.21045e+07	1.53923e+08	1.2747e+07	1.05e+08	1.22571e+07	1.32383e+07	6.09562e+07	5.72386e+07	5.36485e+07	6.67713e+07	8.51716e+07	7.71368e+07	1.13244e+07	--	--	--	-	-	-	-
POS_M124T425	124.04	424.549	7.08	--	--	--	--	--	--	2.44429e+08	1.51605e+08	6.6495e+07	1.67428e+07	6.66321e+07	1.05795e+08	6.25729e+07	1.67014e+07	1.52643e+07	6.77345e+07	1.46651e+07	8.49836e+07	1.29063e+07	1.3812e+07	1.23697e+07	1.35878e+07	7.73729e+07	1.3739e+07	6.69195e+07	6.54083e+07	1.17191e+07	1.17647e+07	5.68788e+07	1.3257e+07	4.41424e+07	7.26631e+07	7.2853e+07	1.71446e+07	4.1021e+07	--	--	--	-	-	-	-
POS_M124T814	124.039	814.304	13.57	--	--	--	--	--	--	1.62253e+07	1.5272e+07	4.83494e+07	1.43188e+07	5.4201e+07	8.2234e+07	6.0793e+07	2.26981e+07	1.03817e+08	4.01775e+07	1.12135e+08	8.24272e+07	1.16797e+08	1.29505e+07	2.99387e+07	7.3161e+07	1.40484e+07	5.11383e+07	4.77331e+07	3.40867e+07	4.96453e+07	6.18948e+07	1.02011e+07	5.40733e+07	4.91828e+07	3.74052e+07	3.18081e+07	7.8897e+07	2.98662e+07	--	--	--	-	-	-	-
POS_M124T830	124.039	829.621	13.83	--	--	--	--	--	--	7.50524e+07	1.15766e+07	2.67982e+07	9.2455e+06	4.74618e+07	9.94708e+06	2.28313e+07	4.38338e+07	7.66468e+06	2.48149e+07	7.6315e+06	8.19817e+06	9.27135e+06	2.36394e+07	3.85316e+07	9.28306e+06	3.97918e+07	4.79489e+07	7.6659e+06	3.67136e+07	6.51194e+06	4.51795e+07	2.39488e+07	2.51145e+07	3.55596e+07	2.60233e+07	5.43769e+07	7.9254e+06	2.80811e+07	--	--	--	-	-	-	-
POS_M124T179	124.039	178.732	2.98	--	--	--	--	--	--	3.42669e+08	7.1353e+07	2.89119e+08	6.10033e+07	8.09791e+07	8.63758e+07	6.18707e+07	8.30738e+07	6.19136e+07	6.19527e+07	1.4848e+07	5.79725e+07	7.07266e+07	6.4364e+07	1.09465e+08	9.19031e+07	1.59811e+08	3.1863e+08	2.30894e+08	6.25146e+07	8.23499e+07	6.02064e+07	1.76632e+07	4.91188e+07	7.77422e+07	8.86503e+07	8.24058e+07	7.84682e+07	7.7401e+07	--	--	--	-	-	-	-
POS_M124T149	124.059	149.002	2.48	--	--	--	--	--	--	1.05085e+06	710557	965552	1.83193e+06	1.96162e+06	1.8144e+06	8.2448e+06	1.01324e+07	8.96691e+06	9.42381e+06	8.95324e+06	9.00816e+06	8.32034e+07	7.77546e+07	7.80349e+07	7.53311e+07	7.78452e+07	7.01089e+07	4.63877e+06	1.51846e+06	1.4147e+06	1.50137e+06	1.60962e+06	1.07959e+06	1.88661e+07	1.98225e+07	1.79442e+07	2.0824e+07	2.19701e+07	--	--	--	-	-	-	-
POS_M124T488	124.112	487.982	8.13	--	--	--	--	--	--	1.12641e+07	1.02184e+07	1.0854e+07	1.16693e+07	1.14165e+07	1.02797e+07	5.1046e+06	5.87415e+06	7.00369e+06	1.98729e+06	7.52629e+06	6.07138e+06	4.16179e+06	4.08881e+06	8.31124e+06	5.84589e+06	4.20038e+06	1.24562e+06	8.66832e+06	1.19109e+07	9.18192e+06	9.99637e+06	1.11434e+07	8.49517e+06	7.5901e+06	6.74135e+06	8.27952e+06	8.67376e+06	9.90953e+06	--	--	--	-	-	-	-
POS_M124T694	124.112	694.005	11.57	--	--	--	--	--	--	7.40943e+06	1.77724e+06	6.14587e+06	6.99871e+06	6.68011e+06	1.65363e+06	5.05803e+06	1.73782e+06	5.28833e+06	5.56557e+06	5.4472e+06	4.9071e+06	5.43114e+06	5.75229e+06	5.2003e+06	5.34307e+06	4.9009e+06	5.42239e+06	5.05865e+06	5.24315e+06	4.13755e+06	1.06286e+06	4.38668e+06	4.38938e+06	1.29667e+06	4.57214e+06	5.08547e+06	4.8071e+06	6.10028e+06	--	--	--	-	-	-	-
POS_M125T74_1	125.011	73.6077	1.23	--	--	--	--	--	--	7.28475e+07	7.4207e+07	3.6281e+07	8.92602e+07	7.6588e+07	7.98567e+07	5.7496e+07	6.1929e+07	4.42901e+07	5.81437e+07	6.30659e+07	1.45998e+08	1.10768e+08	1.03297e+08	4.58532e+07	9.98891e+07	1.00293e+08	4.5223e+07	9.42586e+06	2.20281e+07	9.21997e+06	2.46624e+07	2.42664e+07	8.91165e+06	6.49028e+07	4.5516e+07	5.13031e+07	4.94734e+07	5.12794e+07	--	--	--	-	-	-	-
POS_M125T35_1	125.023	34.8672	0.58	--	--	--	--	--	--	1.63465e+07	1.78589e+07	2.08059e+07	2.0732e+07	2.27444e+07	2.97902e+07	2.132e+07	2.08348e+07	1.36799e+07	1.4801e+07	1.51853e+07	2.25364e+07	2.23953e+07	1.3232e+07	1.32249e+07	1.94734e+07	3.51447e+06	3.42384e+06	3.28784e+07	2.10207e+07	3.32875e+07	2.22336e+07	2.29725e+07	1.67673e+07	1.03004e+07	1.10249e+07	1.81993e+07	1.38511e+07	2.53444e+07	--	--	--	-	-	-	-
POS_M125T74_2	125.038	73.5039	1.23	--	--	--	--	--	--	8.26771e+08	8.51522e+08	8.80507e+08	9.2039e+08	8.94395e+08	9.40764e+08	5.59709e+08	5.92078e+08	5.62266e+08	5.79783e+08	5.73873e+08	6.27185e+08	4.57967e+08	4.37833e+08	4.41805e+08	4.09042e+08	4.35035e+08	4.04548e+08	1.05363e+08	9.56613e+07	1.05676e+08	1.00042e+08	1.0654e+08	9.60948e+07	5.0621e+08	4.89541e+08	5.3562e+08	4.79963e+08	5.05108e+08	--	--	--	-	-	-	-
POS_M125T38	125.043	38.2354	0.64	--	--	--	--	--	--	4.11381e+06	1.18724e+07	3.89586e+06	6.55164e+06	3.98223e+06	3.80382e+06	1.18531e+07	2.32797e+06	2.98695e+06	1.22087e+07	1.3047e+07	9.91521e+06	4.85395e+06	1.24636e+07	4.26719e+06	1.19041e+07	3.30644e+06	9.78006e+06	3.96873e+06	5.75402e+06	3.56398e+06	5.4218e+06	6.72773e+06	4.08528e+06	2.10078e+06	2.84244e+06	3.96838e+06	4.80585e+06	4.74312e+06	--	--	--	-	-	-	-
POS_M125T142	125.043	142.358	2.37	--	--	--	--	--	--	5.69782e+07	6.22872e+07	6.57029e+07	5.66473e+07	6.83538e+07	6.5665e+07	3.15351e+07	2.82883e+07	2.74381e+07	3.14658e+07	2.57329e+07	2.28432e+07	3.75813e+07	3.47509e+07	3.96226e+07	3.06542e+07	3.89795e+07	3.7858e+07	4.73171e+07	5.44921e+07	5.04559e+07	4.61847e+07	5.22786e+07	5.11013e+07	3.83586e+07	4.11354e+07	4.56696e+07	3.57453e+07	3.85955e+07	--	--	--	-	-	-	-
POS_M125T530	125.06	530.407	8.84	--	--	--	--	--	--	1.24161e+07	1.28723e+07	1.31941e+07	1.08487e+07	1.23077e+07	1.32006e+07	1.7708e+07	2.06502e+07	2.05028e+07	1.8299e+07	1.85911e+07	1.82943e+07	3.31102e+06	3.12046e+06	3.68555e+06	3.35836e+06	2.92887e+06	3.5028e+06	7.02149e+06	8.58677e+06	1.14228e+07	7.21458e+06	8.3806e+06	1.07725e+07	3.67622e+06	1.95196e+07	2.45454e+07	1.24831e+07	1.76248e+07	--	--	--	-	-	-	-
POS_M125T35_2	125.06	35.0082	0.58	--	3-Hydroxybenzyl alcohol glucoside	--	1.07011	C7H8O2	MS1	1.24752e+07	1.22243e+07	5.99204e+06	1.21428e+07	8.64563e+06	1.10938e+07	8.80555e+06	9.32967e+06	9.59181e+06	1.2378e+07	6.90064e+06	7.64398e+06	9.14388e+06	8.25121e+06	7.39097e+06	6.03297e+06	5.86296e+06	8.75532e+06	1.02686e+07	2.10305e+07	7.47003e+06	8.56874e+06	1.00681e+07	1.56734e+07	7.39321e+06	1.18183e+07	8.2329e+06	9.66169e+06	8.18165e+06	Organooxygen compounds	143995-98-6	HMDB0038331	C03351	ko01120//Microbial metabolism in diverse environments;ko01220//Degradation of aromatic compounds	Global and overview maps	Metabolism
POS_M125T98	125.071	97.6016	1.63	--	--	--	--	--	--	5.79779e+07	5.52705e+07	6.48564e+07	6.75782e+07	7.41964e+07	5.70509e+07	2.2767e+07	2.06445e+07	2.03544e+07	2.06426e+07	2.00163e+07	2.06994e+07	2.58846e+07	1.68536e+07	2.68265e+07	1.67417e+07	3.2548e+06	1.54324e+07	2.52239e+07	1.97027e+07	2.30749e+07	2.1296e+07	2.51638e+07	2.57046e+07	2.07281e+07	2.477e+07	2.56527e+07	2.11283e+07	3.53078e+07	--	--	--	-	-	-	-
POS_M125T64_2	125.06	63.6061	1.06	--	Guaiacol	--	1.00728	C7H8O2	MS1	1.21178e+07	1.66146e+07	1.59849e+07	1.11302e+07	1.67591e+07	1.19261e+07	1.43595e+07	1.37965e+07	6.78291e+06	7.96042e+06	4.18009e+06	1.02337e+07	3.20724e+06	6.45908e+06	1.5227e+07	3.59853e+06	1.07705e+07	7.47842e+06	1.11987e+07	3.81536e+06	3.53229e+06	7.64759e+06	3.60306e+06	3.65238e+06	8.72093e+06	1.43333e+07	1.68196e+07	6.08521e+06	8.8512e+06	Phenols	32994	HMDB0001398	-	-	-	-
POS_M125T703	125.096	703.322	11.72	--	--	--	--	--	--	3.13881e+07	3.5708e+07	3.20502e+07	3.14914e+07	2.74607e+07	2.88408e+07	5.05517e+07	5.37928e+07	5.07969e+07	4.76996e+07	5.37388e+07	4.7283e+07	2.88551e+07	1.51953e+07	1.80717e+07	4.28072e+06	1.78224e+07	3.68328e+06	3.9399e+07	4.80588e+07	2.66303e+07	4.93398e+07	4.66812e+07	4.30171e+07	3.87064e+07	3.36852e+07	3.25558e+07	2.97964e+07	3.16526e+07	--	--	--	-	-	-	-
POS_M125T676	125.096	676.311	11.27	--	--	--	--	--	--	1.92789e+07	4.18452e+06	1.42059e+07	1.63563e+07	1.56812e+07	1.32066e+07	2.15332e+07	2.28332e+07	1.93289e+07	2.13581e+07	2.29075e+07	2.08654e+07	1.65459e+07	1.6911e+07	2.56877e+07	3.53405e+06	3.41621e+06	1.65826e+07	2.56693e+07	2.82802e+07	3.44616e+07	3.47397e+07	3.5551e+07	3.29294e+07	2.08393e+07	1.7248e+07	2.21299e+07	1.98825e+07	1.84569e+07	--	--	--	-	-	-	-
POS_M125T524	125.096	523.728	8.73	--	--	--	--	--	--	4.29106e+06	5.51567e+06	4.64831e+06	4.5036e+06	4.60411e+06	4.02831e+06	1.61302e+07	4.97231e+06	4.7857e+06	1.16072e+07	1.54185e+07	1.58416e+07	5.04886e+06	3.91451e+07	2.25901e+07	5.13763e+06	4.47437e+06	4.16206e+07	6.36201e+07	6.34145e+07	6.42023e+07	6.24443e+07	6.55139e+07	6.71784e+07	2.51698e+07	2.7826e+07	2.58775e+07	2.395e+07	2.71604e+07	--	--	--	-	-	-	-
POS_M125T459	125.096	458.502	7.64	--	1-Methylhistamine	--	6.83575	C6H11N3	MS1	2.41677e+06	2.48692e+06	2.41447e+06	2.27181e+06	2.20339e+06	2.40554e+06	2.06045e+06	2.31001e+06	2.26567e+06	1.85303e+06	2.03997e+06	1.98228e+06	3.39138e+07	3.06203e+07	3.08278e+07	3.32864e+07	3.65914e+07	3.15752e+07	3.85818e+07	3.86609e+07	4.86025e+07	4.0871e+07	4.05148e+07	3.6094e+07	2.11973e+07	2.36609e+07	1.97763e+07	2.11576e+07	1.78009e+07	Organonitrogen compounds	501-75-7	HMDB0000898	C05127	ko00340//Histidine metabolism	Amino acid metabolism	Metabolism
POS_M125T34	125.107	33.8556	0.56	--	--	--	--	--	--	2.56184e+06	2.83497e+06	2.47654e+06	2.65966e+06	2.14675e+06	2.61229e+06	9.09925e+06	1.88337e+06	2.37644e+06	2.15631e+06	3.57961e+06	1.93625e+06	2.42793e+06	2.17141e+06	4.036e+06	2.17724e+06	5.03392e+06	4.94876e+06	3.97678e+06	2.55651e+06	3.01467e+06	2.06959e+06	1.92844e+06	752306	2.16308e+06	3.03247e+06	2.45554e+06	3.06386e+06	939780	--	--	--	-	-	-	-
POS_M126T35_1	125.961	34.9876	0.58	--	--	--	--	--	--	1.31323e+07	2.07083e+07	1.32398e+07	1.40396e+07	1.80271e+07	1.25309e+07	1.48548e+07	1.08255e+07	9.71142e+06	1.09889e+07	1.30907e+07	1.27242e+07	1.61108e+07	1.0664e+07	1.63423e+07	1.20424e+07	1.01957e+07	8.62831e+06	1.76561e+07	1.93961e+07	1.13064e+07	1.19333e+07	1.31183e+07	1.47364e+07	2.07345e+07	1.1547e+07	1.38902e+07	1.14511e+07	1.75432e+07	--	--	--	-	-	-	-
POS_M126T62	125.961	62.0424	1.03	--	--	--	--	--	--	1.32685e+07	1.95102e+07	1.67245e+07	1.27073e+07	1.76556e+07	1.18274e+07	1.35865e+07	6.73501e+06	1.12316e+07	6.05972e+06	1.07401e+07	1.21136e+07	1.25055e+07	9.86554e+06	1.7644e+07	1.42046e+07	6.94458e+06	1.28874e+07	1.34422e+07	1.00481e+07	2.69489e+06	7.42598e+06	6.26185e+06	1.10208e+07	1.11881e+07	1.09579e+07	2.08222e+07	1.55951e+07	1.08262e+07	--	--	--	-	-	-	-
POS_M126T74	125.986	74.123	1.24	--	--	--	--	--	--	4.58868e+07	5.82557e+07	5.01334e+07	9.69773e+07	5.09638e+07	6.00501e+07	4.30784e+06	5.41133e+06	4.41448e+06	5.25843e+06	6.79142e+06	4.69123e+06	3.28617e+07	4.45615e+07	4.26774e+06	2.68772e+07	2.25106e+07	2.12692e+07	2.67189e+07	1.55988e+07	3.63895e+07	2.82845e+07	2.22951e+07	1.99059e+07	3.53357e+06	4.02568e+06	4.39826e+06	3.78436e+06	4.0565e+06	--	--	--	-	-	-	-
POS_M126T42	125.986	41.9996	0.7	--	Taurine	--	0.872083	C2H7NO3S	MS1	3.04705e+07	1.84997e+07	1.0026e+07	1.02311e+07	1.37477e+07	3.7305e+07	2.52538e+07	7.01559e+06	2.02187e+07	7.56182e+06	1.94295e+07	7.84725e+06	2.83484e+07	1.10118e+07	8.35369e+06	3.22213e+07	3.27503e+07	7.97729e+06	4.11328e+07	3.77481e+07	4.25456e+07	3.37599e+07	1.42588e+07	2.12255e+07	1.0842e+07	8.53057e+06	8.50495e+06	9.28025e+06	7.26079e+06	Organic sulfonic acids and derivatives	107-35-7	HMDB0000251	C00245	ko01100//Metabolic pathways;ko02010//ABC transporters;ko00920//Sulfur metabolism;ko00430//Taurine and hypotaurine metabolism	Energy metabolism;Global and overview maps;Membrane transport;Metabolism of other amino acids	Environmental Information Processing;Metabolism
POS_M126T404	126.056	404.49	6.74	--	--	--	--	--	--	4.0478e+08	5.94771e+07	5.57068e+07	2.30104e+08	2.47088e+08	2.40343e+08	1.64457e+08	1.34664e+08	1.51689e+08	4.71619e+07	4.99725e+08	4.87363e+08	2.20485e+08	1.83321e+08	1.79175e+08	3.53648e+08	4.70516e+07	2.44661e+08	2.55427e+08	1.85062e+08	2.08648e+08	1.22074e+08	1.3536e+08	1.33101e+08	2.90552e+08	3.06828e+08	2.68072e+08	1.67433e+08	1.36243e+08	--	--	--	-	-	-	-
POS_M126T245	126.054	245.137	4.09	--	--	--	--	--	--	3.67099e+08	6.31932e+07	6.0409e+07	2.41232e+08	3.5995e+08	3.9593e+08	1.93303e+08	1.31973e+08	2.29116e+08	4.51427e+07	3.77437e+07	2.25401e+08	1.89965e+08	1.93758e+08	3.95527e+08	2.65461e+08	1.66175e+08	1.46992e+08	2.09145e+08	2.05764e+08	4.07015e+07	1.60633e+08	1.81683e+08	1.2882e+08	2.42811e+08	2.3667e+08	2.97978e+08	3.03591e+08	1.62792e+08	--	--	--	-	-	-	-
POS_M126T510	126.054	509.529	8.49	--	--	--	--	--	--	5.94705e+08	7.92718e+07	3.06927e+08	2.37177e+08	5.44036e+08	3.13097e+08	6.23394e+07	2.31118e+08	2.91529e+08	5.77671e+07	2.07635e+08	5.94992e+07	1.54839e+08	3.04417e+08	2.51696e+08	1.6068e+08	1.79399e+08	3.43524e+08	1.35295e+08	2.44612e+08	2.37132e+08	1.89549e+08	3.53379e+08	3.56811e+08	2.90518e+08	4.65726e+08	7.79826e+07	3.14366e+08	1.84511e+08	--	--	--	-	-	-	-
POS_M126T191	126.054	191.013	3.18	--	--	--	--	--	--	4.86178e+08	5.59147e+08	9.72333e+07	3.92637e+08	2.69065e+08	3.02733e+08	7.31087e+08	5.28923e+08	2.26192e+08	7.67506e+07	1.94472e+08	5.15404e+08	1.67782e+08	7.36353e+07	2.38919e+08	2.65349e+08	5.16501e+08	5.58046e+08	2.7653e+08	3.57889e+08	2.83993e+08	6.69458e+08	1.98802e+08	6.18238e+08	2.04677e+08	2.54928e+08	3.70191e+08	5.48418e+08	2.3007e+08	--	--	--	-	-	-	-
POS_M126T216	126.054	216.166	3.6	--	--	--	--	--	--	5.90188e+07	5.87043e+07	5.47564e+07	5.78211e+07	2.34044e+08	1.94744e+08	5.09638e+07	3.91336e+08	4.71399e+07	4.80939e+07	4.60038e+07	4.68985e+07	1.76756e+08	1.91841e+08	4.62196e+07	4.76233e+07	1.61442e+08	5.102e+07	4.67218e+07	1.77454e+08	1.76556e+08	1.68945e+08	2.12715e+08	1.96555e+08	6.19999e+07	2.72501e+08	4.92564e+08	2.5342e+08	3.88795e+08	--	--	--	-	-	-	-
POS_M126T582	126.056	581.972	9.7	--	--	--	--	--	--	5.52755e+08	4.14767e+08	2.55097e+08	1.98078e+08	3.42394e+08	6.12923e+07	1.91582e+08	1.60635e+08	1.33849e+08	4.99501e+07	1.50871e+08	6.46339e+08	1.71419e+08	2.44088e+08	1.68958e+08	3.3982e+08	1.7297e+08	2.26812e+08	1.45721e+08	5.82623e+08	1.59635e+08	2.9266e+08	1.94269e+08	1.17666e+08	1.95557e+08	6.26342e+07	2.09869e+08	1.89108e+08	1.97976e+08	--	--	--	-	-	-	-
POS_M126T266	126.054	265.951	4.43	--	--	--	--	--	--	8.33862e+07	2.13065e+08	7.1099e+07	2.42485e+08	2.2211e+08	2.16657e+08	5.5227e+07	1.579e+08	2.78213e+08	5.69139e+07	3.40146e+08	3.39665e+08	2.38801e+08	2.30422e+08	1.61765e+08	5.23444e+07	2.45504e+08	2.49993e+08	5.42138e+07	1.91343e+08	7.60982e+08	4.81651e+07	1.56831e+08	4.47699e+07	4.3162e+08	5.8825e+08	6.11956e+08	2.95563e+08	1.46045e+08	--	--	--	-	-	-	-
POS_M126T750	126.054	750.204	12.5	--	--	--	--	--	--	6.88322e+08	5.76029e+07	1.65629e+08	2.05101e+08	2.6811e+08	4.79926e+07	1.76201e+08	1.53892e+08	2.81581e+08	4.51984e+07	2.18451e+08	1.97402e+08	4.2753e+07	4.19515e+07	1.17441e+08	1.5787e+08	1.85166e+08	2.19087e+08	1.91446e+08	2.65851e+08	1.25741e+08	1.14682e+08	1.69349e+08	3.71559e+07	9.45188e+07	1.78941e+08	1.75417e+08	1.85736e+08	1.05129e+08	--	--	--	-	-	-	-
POS_M126T533	126.054	532.786	8.88	--	--	--	--	--	--	2.43799e+08	3.89332e+08	2.30235e+08	3.97999e+08	1.61323e+08	2.37896e+08	5.6943e+07	5.16284e+07	2.10816e+08	4.56582e+07	4.69781e+07	4.30581e+08	1.76014e+08	1.35445e+08	1.90923e+08	1.87262e+08	4.63407e+07	2.79134e+08	2.44684e+08	4.62547e+07	3.5751e+08	1.58128e+08	2.43594e+08	4.14005e+07	1.71389e+08	6.7678e+07	2.10664e+08	1.97813e+08	1.41792e+08	--	--	--	-	-	-	-
POS_M126T558	126.054	558.371	9.31	--	--	--	--	--	--	6.18152e+07	6.19209e+07	2.55636e+08	2.00315e+08	2.17885e+08	1.60757e+08	2.16569e+08	4.3889e+07	4.10124e+07	4.01032e+07	4.01619e+07	3.94096e+07	1.80386e+08	3.97783e+07	4.2423e+07	2.56374e+08	4.14092e+07	2.22763e+08	1.73223e+08	4.11767e+07	2.27578e+08	1.44614e+08	3.66289e+07	3.04714e+08	3.75378e+08	5.79138e+07	2.03581e+08	1.9301e+08	1.64735e+08	--	--	--	-	-	-	-
POS_M126T345	126.054	345.217	5.75	5-Aminoimidazole-4-carboxamide	--	0.0937986	0.251053	C4H6N4O	MS2	3.65017e+08	6.49447e+08	2.44482e+08	2.14257e+08	2.34189e+08	5.98042e+08	5.65771e+07	5.2711e+07	5.34704e+07	5.51861e+07	5.31831e+07	3.3218e+08	5.46504e+07	1.6173e+08	4.50919e+08	1.90631e+08	2.09392e+08	5.49544e+07	2.21203e+08	2.44055e+08	4.88306e+07	4.67321e+07	1.70606e+08	4.72372e+07	3.37175e+08	3.54701e+08	2.20868e+08	4.47587e+08	4.88939e+07	Azoles	360-97-4	HMDB0003192	C04051	ko00230//Purine metabolism	Nucleotide metabolism	Metabolism
POS_M126T737	126.054	737.013	12.28	--	--	--	--	--	--	5.42985e+07	7.10788e+08	2.0785e+08	1.6943e+08	2.36449e+08	6.56882e+08	1.53107e+08	1.52525e+08	1.58431e+08	3.95915e+07	1.74604e+08	1.84498e+08	5.78694e+08	4.23573e+07	1.31339e+08	1.92071e+08	1.27756e+08	4.63488e+07	1.15531e+08	1.24175e+08	1.80566e+08	3.77964e+07	2.29931e+08	2.57463e+08	5.30265e+07	2.06008e+08	1.31646e+08	1.48185e+08	1.73023e+08	--	--	--	-	-	-	-
POS_M126T365	126.054	365.085	6.08	--	--	--	--	--	--	6.70153e+07	6.83463e+07	2.14204e+08	2.55029e+08	1.94765e+08	2.18535e+08	5.05949e+07	2.10918e+08	1.86974e+08	4.58339e+07	5.02573e+07	4.79364e+07	6.47963e+08	5.2877e+07	5.01066e+08	2.5148e+08	5.08408e+07	5.36352e+07	1.8049e+08	4.43021e+07	4.61014e+07	4.3339e+08	1.45795e+08	3.81117e+08	2.50767e+08	4.37227e+08	2.84656e+08	2.21408e+08	2.982e+08	--	--	--	-	-	-	-
POS_M126T772	126.056	772.172	12.87	--	--	--	--	--	--	4.2577e+07	1.47563e+08	1.21382e+08	1.74501e+08	4.03063e+07	1.70591e+08	3.43014e+07	1.644e+08	3.4643e+07	3.54418e+07	1.41249e+08	8.79433e+07	1.12336e+08	3.5011e+07	1.26234e+08	2.45892e+08	1.24938e+08	1.63812e+08	2.90177e+07	3.25698e+07	1.64922e+08	3.02452e+08	8.11451e+07	3.21012e+07	2.47077e+08	1.49395e+08	1.63241e+08	1.38467e+08	2.93755e+07	--	--	--	-	-	-	-
POS_M126T198	126.066	197.622	3.29	5-Methylcytosine	--	0.000141654	0.542636	C5H7N3O	MS2	3.1103e+07	3.36471e+07	3.36119e+07	3.44569e+07	2.92332e+07	3.13138e+07	6.7333e+07	6.61307e+07	6.59084e+07	6.30244e+07	6.14373e+07	6.01872e+07	6.75417e+07	5.91921e+07	5.73752e+07	6.26808e+07	5.78871e+07	6.69479e+07	2.2358e+07	1.9462e+07	2.19354e+07	2.00413e+07	2.22973e+07	2.12906e+07	1.54555e+07	1.74171e+07	1.82596e+07	1.65817e+07	1.63424e+07	Diazines	554-01-8	HMDB0002894	C02376	ko00240//Pyrimidine metabolism	Nucleotide metabolism	Metabolism
POS_M126T164	126.066	163.751	2.73	--	--	--	--	--	--	7.95266e+07	8.06152e+07	7.3935e+07	7.3702e+07	6.40699e+07	6.29963e+07	6.87335e+06	7.102e+06	5.23851e+07	6.053e+06	6.06038e+06	6.58512e+06	5.29625e+06	4.51252e+06	6.86248e+06	7.87953e+06	5.50035e+06	4.63126e+06	6.62367e+06	6.76787e+06	5.35018e+06	6.571e+06	6.34704e+06	6.90824e+06	7.00988e+07	6.68103e+07	7.08955e+07	6.71643e+07	4.52539e+07	--	--	--	-	-	-	-
POS_M126T97	126.091	97.2169	1.62	--	--	--	--	--	--	1.08183e+07	3.6941e+07	3.89215e+07	8.02606e+06	6.4798e+06	8.75373e+06	5.48069e+07	4.51076e+07	4.82702e+07	5.91291e+07	4.84288e+07	5.16317e+07	5.70483e+07	3.81471e+07	4.24226e+07	3.49609e+07	3.5963e+07	3.53803e+07	3.55932e+07	3.36732e+07	6.3088e+06	3.34441e+07	3.43849e+07	3.43208e+07	1.16654e+07	1.57991e+07	2.79937e+07	3.16112e+07	3.31504e+07	--	--	--	-	-	-	-
POS_M126T497	126.091	496.888	8.28	--	--	--	--	--	--	8.09514e+07	8.33514e+07	7.40926e+07	7.77007e+07	7.41152e+07	7.54058e+07	5.66437e+07	6.27124e+07	5.9505e+07	9.97409e+06	5.12771e+07	5.74282e+07	2.74309e+07	3.42372e+07	3.13912e+07	3.06172e+07	3.11544e+07	3.59794e+07	1.19704e+08	1.27524e+08	1.09415e+08	1.20399e+08	1.25275e+08	1.12096e+08	4.02476e+07	3.78077e+07	3.99831e+07	4.1273e+07	3.89162e+07	--	--	--	-	-	-	-
POS_M127T34_1	126.955	34.431	0.57	--	--	--	--	--	--	9.56414e+06	6.53267e+06	1.05243e+07	6.98867e+06	8.32607e+06	9.09276e+06	8.32172e+06	5.26604e+06	6.29608e+06	2.33152e+08	7.05018e+06	9.49908e+06	6.11811e+06	6.00264e+06	5.74927e+06	6.23183e+06	5.74488e+06	5.64896e+06	5.53613e+06	6.77893e+06	9.6901e+06	8.66732e+06	7.51464e+06	5.18661e+06	1.11518e+07	1.13333e+07	8.00726e+06	7.8202e+06	8.69301e+06	--	--	--	-	-	-	-
POS_M127T34_2	126.972	33.8449	0.56	--	--	--	--	--	--	2.63081e+07	2.48272e+07	2.41521e+07	2.02945e+07	2.00736e+07	1.91719e+07	1.81988e+07	6.85068e+06	1.54201e+07	1.33624e+07	1.46924e+07	1.34062e+07	1.34136e+07	8.88139e+06	8.90626e+06	1.46714e+07	1.17577e+07	1.31966e+07	1.09614e+07	1.32285e+07	1.47202e+07	8.41256e+06	1.17912e+07	1.46869e+07	7.38684e+06	1.33359e+07	1.93362e+07	2.18426e+07	1.20428e+07	--	--	--	-	-	-	-
POS_M127T64	126.972	63.6106	1.06	--	Dimethyl trisulfide	--	9.13488	C2H6S3	MS1	7.07709e+06	1.66909e+07	1.26928e+07	6.01171e+06	3.38531e+08	1.30963e+07	1.15692e+07	6.82937e+06	4.06136e+06	8.55241e+06	1.04658e+07	1.0589e+07	6.04782e+06	4.80831e+06	1.13509e+07	7.89637e+06	8.38841e+06	7.60287e+06	5.22616e+06	9.40098e+06	1.217e+07	5.8638e+06	5.66634e+06	4.26219e+06	5.85483e+06	6.39994e+06	1.02647e+07	6.03773e+06	5.08592e+06	Organic trisulfides	31499-71-5	HMDB0038891	-	-	-	-
POS_M127T300	127.038	299.851	5	--	--	--	--	--	--	1.89614e+08	2.00284e+08	1.92317e+08	2.19788e+09	4.57435e+08	1.84538e+08	1.48669e+08	1.61754e+09	3.48154e+08	1.41209e+08	1.49679e+08	1.48917e+08	3.01812e+08	7.71529e+08	1.68005e+08	1.76863e+08	1.87342e+08	1.72773e+08	3.98583e+08	1.91821e+09	8.55223e+08	4.59538e+08	1.66568e+09	6.15408e+08	3.61897e+08	7.3455e+08	9.59903e+08	1.02982e+09	1.5369e+08	--	--	--	-	-	-	-
POS_M127T97	127.039	97.2497	1.62	--	--	--	--	--	--	1.98371e+09	2.54824e+09	1.81795e+09	1.94481e+09	2.00881e+09	1.83605e+09	4.9825e+08	6.50683e+08	5.75556e+08	6.73983e+08	9.92495e+08	1.18621e+09	5.21169e+08	1.19878e+08	4.28014e+08	1.35814e+08	1.26169e+08	1.08167e+09	1.29601e+09	1.3067e+09	1.41459e+09	1.25176e+09	1.20714e+09	1.1838e+09	9.63326e+08	9.07492e+08	1.04819e+09	1.02724e+09	1.54699e+09	--	--	--	-	-	-	-
POS_M127T599	127.038	599.027	9.98	--	--	--	--	--	--	2.22275e+08	6.39206e+07	3.66761e+08	3.12513e+08	5.6637e+07	2.0243e+08	2.60995e+08	3.54968e+08	5.60641e+07	2.2382e+08	1.90116e+08	6.15398e+07	5.44578e+08	3.38807e+08	2.91216e+08	3.02942e+08	3.21586e+08	3.353e+08	2.63699e+08	5.63672e+07	1.85447e+08	2.34337e+08	2.01103e+08	2.46969e+08	1.86024e+08	2.36507e+08	4.00171e+08	2.31035e+08	5.57464e+07	--	--	--	-	-	-	-
POS_M127T138	127.038	137.73	2.3	--	--	--	--	--	--	8.46065e+08	1.41269e+09	1.4988e+09	7.53888e+08	2.98074e+09	1.71478e+09	2.40095e+09	6.99306e+08	6.77504e+08	2.0529e+08	5.03268e+08	1.12809e+09	9.0556e+08	2.09568e+08	4.06127e+08	2.29394e+08	5.60415e+08	8.8332e+08	8.31167e+08	3.00898e+09	2.72728e+09	8.43879e+08	6.53733e+08	9.14454e+08	7.75191e+08	1.491e+09	6.74339e+08	7.18915e+08	9.25923e+08	--	--	--	-	-	-	-
POS_M127T367	127.038	367.118	6.12	--	--	--	--	--	--	1.17912e+08	4.66378e+08	2.81341e+08	2.86122e+08	1.22335e+08	6.92043e+08	3.71679e+08	9.94812e+07	9.62849e+07	9.95926e+07	1.34866e+09	1.05375e+08	1.38337e+09	3.95514e+08	9.62788e+07	7.45824e+08	2.77766e+08	1.11724e+08	4.89594e+08	5.95159e+08	5.90801e+08	5.776e+08	4.41396e+08	4.60467e+08	1.2399e+09	1.2909e+09	3.18955e+08	1.61407e+09	7.30814e+08	--	--	--	-	-	-	-
POS_M127T245	127.038	245.205	4.09	--	--	--	--	--	--	1.23707e+09	6.3521e+08	2.22496e+08	8.62594e+08	1.34326e+09	1.07771e+09	1.81837e+08	3.91447e+08	2.33469e+09	8.9668e+08	7.12594e+08	8.57022e+08	4.61115e+08	6.13191e+08	1.86667e+08	1.82476e+09	2.03399e+08	3.54433e+08	1.56087e+09	3.88648e+08	2.05449e+08	4.40212e+08	1.99345e+08	1.86951e+08	1.62946e+08	8.42993e+08	5.29123e+08	7.90449e+08	4.77792e+08	--	--	--	-	-	-	-
POS_M127T161	127.038	160.966	2.68	--	--	--	--	--	--	1.67029e+08	7.66689e+08	1.1471e+09	7.47532e+08	6.52487e+08	6.48739e+08	3.74433e+08	1.17525e+09	9.11487e+08	1.35441e+08	4.40962e+08	7.50357e+08	1.00659e+09	6.76858e+08	4.52844e+08	1.51389e+08	1.52381e+08	5.41231e+08	6.41352e+08	1.68295e+08	1.60174e+08	1.09173e+09	1.82141e+08	4.73999e+08	5.69742e+08	3.95591e+08	3.86789e+08	5.78054e+08	5.35862e+08	--	--	--	-	-	-	-
POS_M127T521	127.038	521.456	8.69	--	--	--	--	--	--	6.74301e+07	2.54699e+08	2.0293e+08	2.805e+08	2.37558e+08	6.92868e+07	1.8595e+08	1.69881e+08	5.9398e+07	6.4572e+07	6.36107e+07	6.30288e+07	7.58955e+07	8.26252e+07	2.86669e+08	7.99203e+07	3.95537e+08	3.56189e+08	1.48638e+09	7.85754e+07	3.07577e+08	2.64404e+08	7.43477e+07	2.71788e+08	2.1015e+08	3.58063e+08	3.36483e+08	1.58452e+08	6.9116e+07	--	--	--	-	-	-	-
POS_M127T120	127.038	119.885	2	--	--	--	--	--	--	1.1485e+09	1.28643e+09	7.81212e+08	7.98731e+08	2.65512e+08	9.25869e+08	1.79503e+08	5.66037e+08	1.07641e+09	1.88268e+08	1.56389e+09	5.00395e+08	7.19289e+08	2.13609e+08	6.4457e+08	2.13918e+08	5.54633e+08	5.71396e+08	8.47275e+08	2.47564e+08	2.46413e+08	9.27039e+08	7.23764e+08	9.0253e+08	1.14736e+09	6.38347e+08	6.92252e+08	1.17548e+09	8.71042e+08	--	--	--	-	-	-	-
POS_M127T282	127.039	281.812	4.7	1,2,3-Trihydroxybenzene	--	6.25e-11	2.95613	C6H6O3	MS2	1.74131e+08	5.40558e+08	4.81291e+09	1.57879e+08	1.70422e+08	1.45522e+09	3.73656e+08	3.76835e+08	5.48545e+08	1.80424e+09	1.40621e+08	1.45221e+08	3.9551e+08	5.54325e+08	6.32159e+08	4.66805e+08	3.52081e+09	5.57101e+08	7.9313e+08	8.8324e+08	1.54805e+08	4.40086e+08	1.47353e+08	6.63918e+08	1.4057e+08	1.43898e+08	1.42501e+08	3.56409e+08	1.38097e+08	Benzene and substituted derivatives	87-66-1	HMDB0013674	C01108	ko01120//Microbial metabolism in diverse environments	Global and overview maps	Metabolism
POS_M127T726	127.039	725.548	12.09	--	5-Hydroxymethyl-2-furancarboxaldehyde	--	2.17704	C6H6O3	MS1	4.40897e+07	1.85703e+08	1.18557e+08	1.82997e+08	1.87807e+08	4.02752e+07	3.69847e+07	1.95978e+08	1.14934e+08	1.91241e+08	4.94158e+07	4.45477e+07	4.14576e+08	5.04526e+07	5.08809e+07	6.62123e+08	5.27963e+07	7.46584e+08	1.955e+08	1.29644e+08	5.74671e+08	4.22474e+07	4.24125e+07	4.12769e+07	8.9906e+07	1.80487e+08	1.61345e+08	1.6458e+08	1.8302e+08	Carbonyl compounds	67-47-0	HMDB0034355	C11101	ko01120//Microbial metabolism in diverse environments	Global and overview maps	Metabolism
POS_M127T660	127.04	660.42	11.01	--	--	--	--	--	--	9.13913e+07	2.38506e+08	8.78837e+07	3.01167e+08	1.30216e+08	7.09123e+08	7.51307e+07	1.98024e+08	7.7565e+07	9.31354e+07	2.67628e+08	8.58773e+07	1.0498e+08	7.5185e+08	1.02159e+08	1.0818e+08	5.48927e+08	8.17366e+08	6.94368e+08	4.79822e+08	2.08228e+08	8.32285e+07	8.78701e+07	8.71289e+07	2.72445e+08	2.71983e+08	3.27841e+08	7.96221e+07	3.67448e+08	--	--	--	-	-	-	-
POS_M127T496	127.038	496.495	8.27	--	--	--	--	--	--	8.61973e+07	5.20146e+08	3.50925e+08	3.78634e+08	3.78914e+08	3.16117e+08	7.31122e+07	3.33652e+08	2.73149e+08	3.23831e+08	2.01322e+08	7.86594e+07	3.85043e+08	9.09722e+07	2.23403e+08	9.24177e+07	4.44762e+08	3.30001e+08	9.33009e+07	8.94466e+07	3.21131e+08	4.84405e+08	8.16469e+07	2.75476e+08	2.63233e+08	7.35319e+07	2.20024e+08	2.55296e+08	7.79771e+07	--	--	--	-	-	-	-
POS_M127T319	127.051	319.235	5.32	--	--	--	--	--	--	4.99904e+06	5.56156e+08	4.39427e+06	4.44129e+06	4.82359e+08	4.46029e+06	1.10958e+09	3.58254e+06	2.97779e+06	3.64216e+06	3.06648e+06	3.28527e+06	9.42398e+06	1.17156e+07	9.90578e+06	1.20047e+07	1.15269e+07	1.3032e+07	5.65738e+07	5.80763e+07	5.42498e+07	5.79516e+07	5.97181e+07	7.22671e+07	1.50209e+07	1.60004e+07	1.68857e+07	2.98908e+07	1.92668e+07	--	--	--	-	-	-	-
POS_M127T263	127.05	263.171	4.39	--	1-Naphthol	--	1.61759	C10H8O	MS1	5.84791e+06	5.80522e+06	5.83244e+06	5.13987e+08	5.78932e+08	4.86983e+06	4.22207e+06	4.19935e+06	4.18953e+06	3.99257e+06	4.03058e+06	4.14151e+06	8.76318e+08	4.19033e+06	4.01863e+06	4.85657e+06	4.33858e+06	4.24544e+06	1.19371e+08	9.40484e+07	7.82467e+07	7.56824e+07	9.20226e+07	8.68394e+07	2.12827e+07	1.34578e+07	2.399e+07	2.81663e+07	3.18858e+07	Naphthalenes	90-15-3	HMDB0012138	-	-	-	-
POS_M127T342	127.05	342.36	5.71	Thymine	--	4.64e-17	1.4662	C5H6N2O2	MS2	6.4124e+07	7.47659e+07	6.64368e+07	7.27723e+07	6.60152e+07	6.18529e+07	3.43269e+07	3.39622e+07	3.80731e+07	3.54913e+07	3.43508e+07	3.18586e+07	3.80298e+07	3.80299e+07	3.50935e+07	3.34724e+07	3.28151e+07	3.76406e+07	4.36989e+08	5.53571e+08	4.85363e+08	4.45298e+08	5.04488e+08	4.89211e+08	1.31863e+08	1.43127e+08	1.4386e+08	1.49512e+08	1.46334e+08	Diazines	65-71-4	HMDB0000262	C00178	ko01100//Metabolic pathways;ko00240//Pyrimidine metabolism	Global and overview maps;Nucleotide metabolism	Metabolism
POS_M127T34_3	127.075	33.8638	0.56	--	Melamine	--	15.5488	C3H6N6	MS1	1.07842e+07	1.1535e+07	1.07752e+07	7.53395e+06	8.38498e+06	5.86808e+06	6.95598e+06	6.08052e+06	1.2217e+07	5.44654e+06	6.87833e+06	3.28856e+06	9.06467e+06	1.13801e+07	6.62746e+06	1.06707e+07	4.65897e+06	9.69457e+06	3.05564e+06	3.66254e+06	6.23181e+06	6.58445e+06	3.06364e+06	1.37475e+07	3.53959e+06	8.56763e+06	8.81773e+06	1.33673e+07	8.10371e+06	Triazines	108-78-1	HMDB0041922	C08737	ko01120//Microbial metabolism in diverse environments	Global and overview maps	Metabolism
POS_M127T36	127.112	35.8914	0.6	--	--	--	--	--	--	1.23957e+07	2.49844e+07	2.04839e+07	2.03341e+07	1.95746e+07	1.81752e+07	3.07672e+07	2.3776e+07	1.5309e+07	2.92671e+07	2.3203e+07	6.85861e+06	1.55951e+07	1.6148e+07	1.32591e+07	1.48764e+07	4.6612e+06	1.30205e+07	4.49161e+06	1.16884e+07	1.04405e+07	5.1629e+06	1.10494e+07	5.07244e+06	3.72323e+06	1.8045e+07	2.09419e+07	2.09934e+07	8.9313e+06	--	--	--	-	-	-	-
POS_M127T73	127.123	73.1729	1.22	--	--	--	--	--	--	5.66686e+07	5.54486e+07	5.85281e+07	7.60799e+07	5.19639e+07	1.31087e+07	4.25397e+07	1.44966e+07	5.16354e+07	5.52226e+07	5.95856e+07	4.41335e+07	9.26753e+07	8.76157e+07	8.76764e+07	8.6848e+07	8.98851e+07	9.89196e+07	5.71994e+06	2.53728e+06	6.62464e+06	3.29203e+06	6.57637e+06	2.79119e+06	5.65665e+07	3.98525e+07	4.64736e+07	4.65104e+07	3.86828e+07	--	--	--	-	-	-	-
POS_M128T33	128.019	32.7711	0.55	--	--	--	--	--	--	9.75911e+06	1.91036e+07	2.00236e+07	1.99082e+07	2.22782e+07	2.14995e+07	1.97807e+07	4.60223e+06	1.02859e+07	1.10562e+07	1.32037e+07	1.26087e+07	1.20364e+07	7.04042e+06	1.21528e+07	9.70936e+06	7.14286e+06	8.29369e+06	6.37836e+06	3.85878e+06	2.95867e+06	3.42176e+06	1.99822e+06	2.52584e+06	2.23823e+06	7.31399e+06	6.45026e+06	8.24375e+06	8.98023e+06	--	--	--	-	-	-	-
POS_M128T74	128.019	73.5268	1.23	--	Barbituric acid	--	27.2946	C4H4N2O3	MS1	2.15359e+10	2.29683e+10	2.24809e+10	2.36795e+10	2.27474e+10	2.4292e+10	1.50024e+10	1.64851e+10	1.54291e+10	1.5531e+10	1.61954e+10	1.62345e+10	1.16193e+10	1.1889e+10	1.18561e+10	1.15569e+10	1.11496e+10	1.12199e+10	2.60086e+09	2.50535e+09	2.81007e+09	2.74254e+09	2.60588e+09	2.53065e+09	1.36695e+10	1.38301e+10	1.41542e+10	1.3085e+10	1.40137e+10	Diazines	67-52-7	HMDB0041833	C00813	ko00240//Pyrimidine metabolism	Nucleotide metabolism	Metabolism
POS_M128T97	128.042	96.8768	1.61	--	--	--	--	--	--	1.35953e+08	1.51932e+08	1.25084e+08	1.29076e+08	1.19142e+08	1.20056e+08	8.09339e+06	1.14636e+07	2.94314e+07	6.30237e+07	3.85601e+07	3.54871e+07	8.63958e+06	6.65251e+06	3.70179e+07	7.57534e+06	6.73203e+06	7.68269e+06	7.98039e+07	9.24119e+07	8.06031e+07	7.62247e+07	8.5727e+07	6.47019e+07	6.45454e+07	6.40457e+07	6.97377e+07	5.60992e+07	6.70489e+07	--	--	--	-	-	-	-
POS_M128T129	128.034	129.129	2.15	--	Ammelide	--	6.65166	C3H4N4O2	MS1	1.35366e+07	1.45144e+07	8.71016e+06	8.06931e+06	8.00465e+06	6.89319e+06	5.99689e+06	9.04119e+06	6.27e+06	7.02821e+06	8.05135e+06	6.12906e+06	5.67459e+07	9.10442e+06	4.63393e+07	1.01896e+07	9.05539e+06	9.79576e+06	5.11363e+07	1.69875e+07	1.25084e+07	1.74595e+07	3.40195e+07	1.7132e+07	4.66576e+06	7.79316e+06	8.69086e+06	6.40904e+06	1.00003e+07	--	--	--	C08734	ko01120//Microbial metabolism in diverse environments	Global and overview maps	Metabolism
POS_M128T98	128.071	98.3138	1.64	--	--	--	--	--	--	1.72137e+08	1.82493e+08	2.20344e+08	1.43483e+08	1.39201e+08	1.61896e+08	2.4834e+08	2.62792e+08	2.42665e+08	2.82428e+08	2.47452e+08	2.70034e+08	2.11648e+08	1.93805e+08	2.00778e+08	1.67901e+08	1.90427e+08	1.94988e+08	8.75927e+07	9.30539e+07	9.4763e+07	1.19259e+08	1.0741e+08	9.04698e+07	1.62049e+08	1.70568e+08	1.48819e+08	2.41527e+08	2.12316e+08	--	--	--	-	-	-	-
POS_M128T141	128.07	140.819	2.35	--	Dihydrothymine	--	2.75314	C5H8N2O2	MS1	9.13841e+07	9.29297e+07	1.03117e+08	1.01517e+08	1.03346e+08	8.80328e+07	9.24288e+07	1.01964e+08	9.59551e+07	9.58255e+07	1.5786e+08	1.02017e+08	1.67573e+08	1.75437e+08	1.1212e+08	1.12533e+08	1.11692e+08	1.05874e+08	9.78958e+07	9.47824e+07	1.41668e+08	1.46224e+08	9.24468e+07	7.82787e+07	1.16836e+08	1.21348e+08	1.34499e+08	8.65717e+07	9.63763e+07	Diazines	696-04-8	HMDB0000079	-	-	-	-
POS_M128T163	128.07	163.016	2.72	--	--	--	--	--	--	5.39608e+07	1.23675e+08	1.26072e+08	5.74513e+07	5.55918e+07	1.02007e+08	5.1203e+07	5.06739e+07	1.11476e+08	4.49858e+07	6.78378e+07	7.53036e+07	1.48007e+08	4.77611e+07	5.47272e+07	7.81853e+07	8.31021e+07	1.62369e+08	9.94999e+07	1.08298e+08	1.0057e+08	1.01149e+08	9.84193e+07	9.03313e+07	5.42046e+07	6.95198e+07	8.30197e+07	5.91012e+07	1.21793e+08	--	--	--	-	-	-	-
POS_M128T315	128.07	314.591	5.24	--	--	--	--	--	--	1.19869e+07	3.8679e+07	2.93994e+07	1.12905e+07	1.25998e+08	1.14556e+07	9.06112e+06	1.0481e+07	1.00853e+07	1.15009e+07	8.9034e+07	4.05537e+07	6.99721e+07	5.08496e+07	9.04452e+07	6.05859e+07	1.20785e+07	4.84838e+07	1.23848e+08	1.25791e+08	1.17907e+08	1.16392e+08	1.12881e+08	1.13629e+08	5.20427e+07	6.22869e+07	6.32004e+07	5.40398e+07	6.83592e+07	--	--	--	-	-	-	-
POS_M128T406	128.07	405.924	6.77	--	--	--	--	--	--	1.09161e+07	5.29686e+07	1.24083e+07	6.51327e+07	5.95426e+07	1.15671e+07	1.02361e+07	1.24161e+08	3.89059e+07	4.61128e+07	6.46907e+07	3.26911e+07	4.3437e+07	5.55665e+07	9.10814e+07	1.18441e+07	1.39727e+07	6.37051e+07	6.54677e+07	5.74661e+07	5.34296e+07	5.8334e+07	1.45158e+07	5.02502e+07	2.79086e+07	3.89431e+07	4.53922e+07	3.97163e+07	5.52399e+07	--	--	--	-	-	-	-
POS_M128T419	128.07	418.847	6.98	--	--	--	--	--	--	4.08933e+07	5.22177e+07	5.71353e+07	4.81129e+07	5.02832e+07	9.84106e+07	4.18289e+07	9.84064e+06	7.01621e+07	2.77917e+07	4.32755e+07	4.75494e+07	3.52217e+07	5.89111e+07	1.06544e+07	4.83554e+07	9.50362e+07	4.95894e+07	1.02478e+08	5.97166e+07	4.91564e+07	5.83277e+07	8.14945e+07	7.17041e+07	3.04387e+07	3.40359e+07	6.60946e+07	8.46804e+06	5.31359e+07	--	--	--	-	-	-	-
POS_M128T805	128.07	805.064	13.42	--	--	--	--	--	--	3.21475e+07	7.66391e+06	2.31894e+07	2.74801e+07	3.54372e+07	2.87954e+07	4.4281e+07	2.29087e+07	9.1438e+06	3.97866e+07	6.58639e+07	5.51501e+07	2.9601e+07	2.87011e+07	5.16368e+07	3.82771e+07	1.52909e+08	5.67807e+07	1.04434e+07	1.48592e+08	2.58285e+07	3.24142e+07	2.36897e+07	3.81288e+07	4.31516e+06	4.4241e+07	2.22663e+07	3.60343e+07	5.06581e+07	--	--	--	-	-	-	-
POS_M128T393	128.07	393.087	6.55	--	--	--	--	--	--	1.59797e+08	5.79212e+07	1.17462e+08	1.2994e+07	4.48715e+07	6.69348e+07	3.07645e+07	1.0779e+07	1.00651e+07	3.22339e+07	6.2748e+07	4.41392e+07	4.20003e+07	6.96391e+07	5.48907e+07	2.39886e+08	3.65318e+07	4.29451e+07	5.31171e+07	4.92783e+07	3.91087e+07	3.87764e+07	5.59808e+07	3.96312e+07	3.78954e+07	2.8715e+07	4.82518e+07	4.04473e+07	1.24093e+07	--	--	--	-	-	-	-
POS_M128T223	128.07	222.69	3.71	--	--	--	--	--	--	3.4621e+07	1.28998e+08	5.29776e+07	6.64688e+07	3.78402e+07	3.46709e+07	3.05581e+07	4.37064e+07	1.4681e+08	1.29999e+08	8.66324e+07	1.29418e+08	7.92068e+07	1.18504e+08	2.17016e+08	4.38062e+07	1.08253e+08	1.19154e+08	7.59087e+07	5.46608e+07	2.63168e+08	1.07887e+08	6.16111e+07	8.85793e+07	5.78646e+07	1.01811e+08	3.97776e+07	4.01309e+07	4.35503e+07	--	--	--	-	-	-	-
POS_M128T332	128.071	332.136	5.54	--	--	--	--	--	--	1.58621e+07	6.12516e+07	5.07957e+07	4.43192e+07	1.47946e+07	4.46847e+07	7.44657e+07	1.01409e+08	3.37482e+07	1.52392e+07	1.47965e+07	1.53084e+07	5.73807e+07	5.61568e+07	1.79795e+07	6.53677e+07	9.55034e+07	3.5976e+07	9.11728e+07	8.5044e+07	1.07514e+08	9.75511e+07	1.09483e+08	9.98691e+07	3.27507e+07	1.33075e+07	7.40168e+07	3.42418e+07	6.65012e+07	--	--	--	-	-	-	-
POS_M128T693	128.071	693.043	11.55	--	--	--	--	--	--	1.5417e+07	6.87954e+07	2.05517e+08	1.21273e+08	4.58249e+07	3.74324e+07	1.40613e+07	1.39857e+07	5.01515e+07	7.68674e+07	7.18043e+07	1.32014e+08	5.91877e+07	6.49979e+07	6.94733e+07	7.95029e+07	5.58293e+07	1.99973e+07	1.62661e+08	4.57375e+07	2.28794e+08	1.6013e+07	7.62644e+07	6.45896e+07	5.72558e+07	8.32331e+07	4.25551e+07	2.74536e+07	4.26894e+07	--	--	--	-	-	-	-
POS_M128T378	128.07	378.392	6.31	--	--	--	--	--	--	1.2695e+07	1.85867e+07	1.1986e+07	7.4736e+07	4.73717e+07	4.32182e+07	1.0518e+07	7.12278e+07	1.04014e+07	3.94856e+07	3.00161e+07	4.06748e+07	5.55719e+07	3.80579e+07	4.26844e+07	1.29225e+07	5.18112e+07	6.50315e+07	4.94879e+07	6.82302e+07	4.94524e+07	6.19993e+07	3.71991e+07	1.22281e+07	3.06272e+07	9.251e+06	3.9737e+07	4.97261e+07	5.10482e+07	--	--	--	-	-	-	-
POS_M128T301	128.07	300.95	5.02	--	--	--	--	--	--	4.85005e+07	3.37449e+07	5.4033e+07	1.14957e+08	1.2119e+07	1.07815e+08	4.14986e+07	2.81001e+07	1.64458e+08	2.00259e+08	1.28028e+07	4.46665e+07	5.7861e+07	1.31926e+07	9.70371e+07	4.56211e+07	5.42816e+07	5.88558e+07	8.83196e+07	1.07332e+08	5.61731e+07	6.46987e+07	4.59284e+07	6.6889e+07	4.19645e+07	3.75549e+07	4.6292e+07	9.59957e+06	4.29884e+07	--	--	--	-	-	-	-
POS_M128T344	128.071	343.849	5.73	--	--	--	--	--	--	9.4249e+06	4.38402e+07	3.19424e+07	4.1357e+07	3.51783e+07	6.83768e+07	8.6448e+06	9.91739e+06	8.51221e+06	4.64091e+07	6.73788e+07	6.51882e+07	1.15318e+07	6.99175e+07	7.14796e+07	6.27484e+07	5.58163e+07	5.87574e+07	1.4204e+07	4.96109e+07	4.6504e+07	5.62943e+07	4.94713e+07	1.46762e+07	4.09497e+07	8.97864e+06	2.76804e+07	4.60658e+07	4.3327e+07	--	--	--	-	-	-	-
POS_M128T204	128.07	204.174	3.4	--	--	--	--	--	--	7.06294e+07	6.13989e+07	3.65428e+07	4.43734e+07	5.59732e+07	1.37523e+07	6.01738e+07	5.21214e+07	3.26952e+07	1.24271e+07	8.39926e+07	1.43731e+07	4.58119e+07	4.67354e+07	1.51794e+07	1.27569e+08	1.56426e+07	7.91422e+07	6.67941e+07	7.71276e+07	1.47987e+07	3.80004e+07	6.05343e+07	7.70535e+07	3.08135e+07	7.06945e+07	1.10929e+08	4.1289e+07	8.6247e+07	--	--	--	-	-	-	-
POS_M128T266	128.07	265.687	4.43	--	--	--	--	--	--	1.34373e+07	1.44542e+07	1.39774e+07	1.23077e+07	3.90907e+07	1.27188e+07	2.90651e+07	1.21873e+07	1.45491e+07	4.45888e+07	4.57732e+07	5.52769e+07	9.40597e+07	2.73127e+08	1.44037e+07	1.54444e+07	4.00516e+07	2.16882e+08	4.92321e+07	4.38398e+07	2.1329e+08	4.4583e+07	1.2621e+07	5.37557e+07	3.24983e+07	1.18761e+07	3.81431e+07	3.07164e+07	3.80087e+07	--	--	--	-	-	-	-
POS_M128T273	128.071	273.068	4.55	--	--	--	--	--	--	4.1808e+07	8.37753e+07	4.21342e+07	4.05232e+07	9.74759e+06	1.01789e+07	8.2385e+06	5.86015e+07	5.00531e+07	9.5077e+06	3.94315e+07	9.78093e+06	1.06117e+07	1.1581e+07	3.75947e+07	1.1376e+07	1.18409e+07	1.18584e+07	1.05503e+07	6.6483e+07	1.22838e+07	4.29283e+07	1.14326e+08	4.8027e+07	2.75101e+07	4.81337e+07	7.96778e+06	4.52454e+07	5.88201e+07	--	--	--	-	-	-	-
POS_M128T758	128.07	757.86	12.63	--	--	--	--	--	--	4.1982e+07	1.01568e+07	4.36437e+07	9.23306e+06	9.95553e+06	8.99979e+06	8.63024e+06	3.26888e+07	4.20207e+07	1.13044e+07	5.04636e+07	4.26665e+07	4.05546e+07	6.99328e+07	1.23372e+07	5.68723e+07	1.32276e+07	4.35363e+07	3.12187e+07	1.80108e+08	4.85219e+07	5.02954e+07	4.56654e+07	9.69965e+07	1.84856e+07	2.9685e+07	1.92565e+07	2.70141e+07	3.74081e+07	--	--	--	-	-	-	-
POS_M128T179	128.07	179.157	2.99	--	--	--	--	--	--	6.3784e+07	6.46029e+07	7.1376e+07	1.61307e+07	4.92507e+07	1.55129e+07	3.92592e+07	3.48037e+07	6.80578e+07	6.28342e+07	5.55047e+07	6.01402e+07	1.83369e+07	5.48324e+07	1.77164e+07	6.52003e+07	5.61773e+07	1.83551e+07	7.67441e+07	5.60181e+07	8.14669e+07	9.59253e+07	1.29724e+08	9.56477e+07	3.06216e+07	5.34195e+07	6.44746e+07	4.45216e+07	1.48455e+07	--	--	--	-	-	-	-
POS_M128T545	128.071	545.366	9.09	--	--	--	--	--	--	1.55477e+07	5.27212e+07	4.45832e+07	6.29688e+07	5.48132e+07	3.96368e+07	1.78399e+08	2.99604e+07	4.29172e+07	4.46058e+07	6.44327e+07	1.3638e+08	2.11908e+07	4.50183e+07	2.16181e+08	2.33404e+08	7.81255e+07	1.11231e+08	1.15224e+08	2.07751e+08	3.72204e+07	3.93716e+07	1.53771e+08	1.69843e+07	7.08033e+07	4.86121e+07	3.94178e+07	6.78003e+07	4.88933e+07	--	--	--	-	-	-	-
POS_M128T608	128.07	607.942	10.13	--	--	--	--	--	--	1.35138e+07	1.04905e+08	1.85867e+08	5.01248e+07	1.32459e+07	1.47438e+07	4.93769e+07	1.39806e+07	4.80597e+07	1.41317e+07	9.61884e+07	1.5478e+07	7.96394e+07	1.7849e+07	1.74486e+07	1.91252e+07	6.54684e+07	2.02522e+07	1.65087e+07	8.68505e+07	1.09753e+08	7.84652e+07	1.67313e+07	1.07351e+08	2.63869e+07	2.40887e+07	3.46843e+07	9.51293e+06	1.63965e+07	--	--	--	-	-	-	-
POS_M128T531	128.071	530.833	8.85	--	--	--	--	--	--	3.69068e+07	4.94541e+07	5.73868e+07	5.0545e+07	3.31698e+07	3.88962e+07	9.72058e+06	6.03946e+07	1.02798e+07	4.25355e+07	1.07727e+07	1.26953e+07	1.17756e+07	6.31645e+07	1.30557e+07	1.42831e+07	1.39262e+07	1.37507e+07	6.19409e+07	1.07993e+07	1.23346e+07	4.37608e+07	9.89262e+06	4.47183e+07	6.25116e+06	4.11685e+07	3.11315e+07	4.63808e+07	5.6645e+07	--	--	--	-	-	-	-
POS_M128T718	128.07	718.418	11.97	--	--	--	--	--	--	1.33599e+07	3.89322e+07	1.14834e+07	5.56071e+07	4.09879e+07	4.02673e+07	1.09179e+07	4.67074e+07	8.1488e+07	1.34272e+07	1.00612e+08	6.35952e+07	6.89022e+07	7.0799e+07	9.80525e+07	1.03042e+08	8.51381e+07	1.85055e+07	1.02759e+08	5.73346e+07	1.61704e+07	2.29707e+08	4.20112e+07	5.28619e+07	2.45786e+07	4.87214e+07	3.81662e+07	5.99083e+07	4.87035e+07	--	--	--	-	-	-	-
POS_M128T788	128.07	787.692	13.13	--	--	--	--	--	--	2.7495e+07	5.96233e+07	6.17142e+07	3.10214e+07	6.96375e+06	3.14084e+07	7.92248e+06	3.80829e+07	9.06683e+06	5.35036e+07	8.78187e+06	4.40837e+07	9.59549e+06	8.81454e+06	3.99812e+07	4.49481e+07	3.37128e+07	1.02129e+07	9.62181e+06	8.65847e+06	3.98364e+07	3.07932e+07	7.80833e+06	3.11475e+07	1.55446e+07	4.37999e+06	2.52518e+07	2.37789e+07	3.47385e+07	--	--	--	-	-	-	-
POS_M128T245	128.07	245.111	4.09	--	--	--	--	--	--	1.22732e+08	1.19008e+07	4.64416e+07	1.32844e+08	1.01815e+08	1.32671e+08	3.88684e+07	4.44105e+07	1.28485e+07	8.67827e+07	4.28345e+07	4.82163e+07	4.52968e+07	1.47325e+07	1.44096e+07	1.43111e+07	5.4875e+07	1.5412e+07	4.03806e+07	4.94088e+07	1.37592e+07	4.20181e+07	1.16407e+08	4.2686e+07	3.80517e+07	4.75714e+07	4.10187e+07	3.37234e+07	4.16957e+07	--	--	--	-	-	-	-
POS_M128T599	128.071	598.849	9.98	--	--	--	--	--	--	3.27288e+07	4.04333e+07	1.17639e+07	4.88307e+07	1.01268e+07	1.06615e+07	9.0632e+06	6.22558e+07	5.33063e+07	1.37159e+08	7.26388e+07	5.8287e+07	1.33601e+07	1.45843e+07	2.32096e+08	1.23972e+08	1.39652e+07	5.22759e+07	5.5551e+07	1.28736e+07	1.29891e+07	1.23047e+07	4.99105e+07	1.1934e+07	2.4816e+07	3.76194e+07	2.31206e+07	8.60179e+06	5.08678e+07	--	--	--	-	-	-	-
POS_M128T666	128.071	665.709	11.1	--	--	--	--	--	--	1.06234e+08	5.49266e+07	1.5051e+07	3.51854e+07	7.89351e+07	4.37901e+07	4.9315e+07	4.60967e+07	4.20875e+07	1.89068e+07	1.87136e+07	6.88909e+07	7.37905e+07	1.30651e+08	5.14851e+07	2.13627e+07	2.36008e+08	2.06747e+07	4.73018e+07	6.4941e+07	4.65163e+07	3.83863e+07	6.03354e+07	7.98211e+07	4.74902e+07	7.73931e+07	6.94784e+07	4.85269e+07	5.21731e+07	--	--	--	-	-	-	-
POS_M128T565	128.071	564.609	9.41	--	--	--	--	--	--	1.19229e+07	6.19245e+07	4.43163e+07	6.12867e+07	3.67232e+07	4.84752e+07	1.15398e+07	6.37904e+07	4.93888e+07	1.03159e+08	5.40605e+07	1.57439e+07	1.02207e+08	1.63492e+07	1.58849e+07	1.68136e+07	1.67377e+07	1.35309e+08	1.56071e+07	1.47746e+07	8.05824e+07	1.3955e+07	1.32862e+07	1.67529e+08	3.2991e+07	3.22198e+07	2.48703e+07	9.8812e+06	5.04691e+07	--	--	--	-	-	-	-
POS_M128T282	128.07	282.363	4.71	--	--	--	--	--	--	1.16304e+07	6.0276e+07	5.03341e+07	5.33343e+07	4.69947e+07	5.35457e+07	3.545e+07	5.42698e+07	1.19374e+07	1.12185e+07	7.04113e+07	4.08635e+07	6.31666e+07	1.41106e+07	1.38835e+07	5.67141e+07	9.14796e+07	1.41966e+07	5.4983e+07	1.18535e+07	1.29983e+07	6.28922e+07	1.17759e+07	5.35584e+07	2.71693e+07	1.01536e+07	3.22394e+07	9.73363e+06	1.334e+07	--	--	--	-	-	-	-
POS_M128T588	128.07	588.04	9.8	--	--	--	--	--	--	1.26028e+07	3.60191e+07	1.24286e+07	3.21761e+07	7.54866e+07	9.6718e+07	4.08734e+07	7.78714e+07	3.86673e+07	1.40488e+07	1.47755e+07	1.60361e+07	7.47706e+07	2.45474e+08	1.58834e+07	6.67131e+07	1.81647e+08	5.39855e+07	1.60481e+07	8.64896e+07	4.41434e+07	4.37582e+07	5.74578e+07	5.75383e+07	3.12643e+07	3.73578e+07	2.947e+07	9.91594e+06	4.60094e+07	--	--	--	-	-	-	-
POS_M128T514	128.07	513.566	8.56	--	D-1-Piperideine-2-carboxylic acid	--	1.60274	C6H9NO2	MS1	3.89195e+07	8.46874e+07	5.05755e+07	3.20606e+07	4.2669e+07	3.01919e+07	2.86753e+07	7.97806e+07	1.39545e+07	4.37607e+07	3.04474e+07	5.75543e+07	1.49654e+07	7.78315e+07	1.14969e+08	9.05356e+07	6.54949e+07	5.77257e+07	3.78241e+07	1.34797e+07	4.81129e+07	6.61765e+07	4.78455e+07	7.32115e+07	5.18451e+07	2.89719e+07	3.47702e+07	6.68839e+07	4.25468e+07	Pyridines and derivatives	2756-89-0	HMDB0001084	C04092	ko01100//Metabolic pathways;ko00960//Tropane, piperidine and pyridine alkaloid biosynthesis;ko00310//Lysine degradation	Amino acid metabolism;Biosynthesis of other secondary metabolites;Global and overview maps	Metabolism
POS_M128T366	128.143	366.309	6.11	--	(S)-2-Propylpiperidine	--	0.623642	C8H17N	MS1	1.60106e+08	2.34e+08	1.32882e+08	1.88059e+08	2.13782e+08	1.22165e+08	1.291e+08	1.05998e+08	9.7022e+07	1.51665e+08	1.73582e+08	1.77946e+08	1.51091e+08	9.83852e+07	5.35181e+07	1.41199e+08	1.35095e+08	1.11211e+08	1.2779e+08	1.36766e+08	1.84252e+08	1.62966e+08	1.21704e+08	6.01624e+07	4.8867e+07	4.57916e+07	4.80302e+07	4.57941e+07	4.45263e+07	-	458-88-8	HMDB0030285	-	-	-	-
POS_M129T35_1	128.95	34.9402	0.58	--	--	--	--	--	--	2.51068e+08	1.27653e+08	2.18085e+08	1.30108e+08	2.02927e+08	2.35938e+08	1.75066e+08	1.00035e+08	1.18682e+08	1.03376e+08	1.13542e+08	1.02259e+08	1.1861e+08	1.61221e+08	8.51507e+07	1.14532e+08	1.56705e+08	9.22216e+07	1.57642e+08	9.81028e+07	1.07168e+08	1.15473e+08	1.8809e+08	1.23257e+08	1.75315e+08	1.33949e+08	2.24236e+08	1.65754e+08	1.2348e+08	--	--	--	-	-	-	-
POS_M129T63_1	128.95	63.4057	1.06	--	--	--	--	--	--	1.32773e+08	1.3358e+08	1.75489e+08	1.71457e+08	1.34007e+08	1.18603e+08	1.13279e+08	5.92904e+07	1.63296e+08	1.24466e+08	1.55193e+08	1.47097e+08	5.81096e+07	6.96758e+07	1.11146e+08	1.20386e+08	5.39679e+07	1.55271e+08	7.52164e+07	1.18417e+08	7.05079e+07	1.82024e+08	6.44888e+07	1.36891e+08	7.18983e+07	1.00675e+08	1.14243e+08	1.21701e+08	5.13098e+07	--	--	--	-	-	-	-
POS_M129T34_1	128.971	33.8648	0.56	--	--	--	--	--	--	4.4215e+06	4.15985e+06	3.86144e+06	2.63546e+06	2.73205e+06	2.70914e+06	2.54175e+06	1.77329e+07	2.69101e+06	2.68641e+06	1.3255e+06	2.15674e+07	2.93764e+07	2.70908e+06	1.88968e+06	3.22222e+06	3.57992e+06	2.18365e+06	2.52185e+07	2.45659e+07	1.88048e+06	2.26759e+07	4.44231e+06	3.93723e+06	6.58943e+06	3.28899e+06	2.70817e+06	2.85535e+06	3.74462e+06	--	--	--	-	-	-	-
POS_M129T73	129.019	73.4258	1.22	--	--	--	--	--	--	3.23826e+09	2.87218e+09	3.27392e+09	2.56111e+09	2.80806e+09	3.51286e+09	1.65184e+09	2.1042e+09	1.77324e+09	2.06234e+09	1.9446e+09	2.07324e+09	9.58077e+08	1.64339e+09	1.7571e+09	1.44654e+09	1.17009e+09	1.60471e+09	3.12937e+08	3.19968e+08	3.62747e+08	3.88369e+08	3.06755e+08	3.32158e+08	1.75906e+09	1.45287e+09	1.71736e+09	1.9006e+09	1.42895e+09	--	--	--	-	-	-	-
POS_M129T158	129.018	157.569	2.63	--	--	--	--	--	--	9.5777e+08	1.05703e+09	1.01669e+09	1.13461e+09	1.64052e+09	1.10181e+09	2.48289e+09	2.17795e+09	2.06956e+09	2.03376e+09	2.09497e+09	2.05036e+09	1.04211e+09	1.00569e+09	9.73981e+08	1.07186e+09	1.84132e+09	1.02438e+09	8.53497e+07	1.20719e+08	8.29418e+07	9.08348e+07	7.64203e+07	8.04436e+07	9.05771e+08	1.02341e+09	9.93764e+08	1.0265e+09	1.06989e+09	--	--	--	-	-	-	-
POS_M129T127	129.018	127.173	2.12	--	--	--	--	--	--	7.69383e+08	7.37023e+08	6.5314e+08	5.91049e+08	1.7128e+08	6.06759e+08	1.58288e+09	2.45466e+09	1.44857e+09	2.26747e+09	1.65339e+09	2.30414e+09	5.75961e+08	5.65588e+08	7.35226e+08	5.08821e+08	1.38396e+08	5.7908e+08	8.24784e+07	1.50455e+07	1.66492e+07	2.46351e+07	7.35788e+07	1.51826e+07	7.78774e+08	6.55476e+08	9.05566e+08	9.03188e+08	7.14529e+08	--	--	--	-	-	-	-
POS_M129T35_2	129.054	35.0363	0.58	--	--	--	--	--	--	4.03131e+08	6.43749e+08	3.55717e+08	6.20918e+08	3.64762e+08	5.71161e+06	4.47561e+06	2.78984e+08	4.19268e+08	2.70604e+08	7.68199e+06	2.69871e+08	6.80101e+06	5.5199e+08	1.40667e+07	3.58023e+08	4.07852e+08	3.52886e+08	3.46423e+08	7.26752e+06	1.16343e+07	5.27145e+08	3.04824e+08	4.02759e+08	8.20134e+07	3.33416e+08	3.85424e+08	3.09688e+08	3.13808e+08	--	--	--	-	-	-	-
POS_M129T114	129.054	114.377	1.91	--	--	--	--	--	--	5.59418e+08	1.47869e+08	5.2191e+08	5.78471e+08	4.07905e+08	6.9164e+08	5.68634e+08	4.66707e+08	3.21213e+08	3.26446e+08	3.35504e+08	5.50409e+08	2.02272e+09	2.44406e+08	4.91863e+08	2.90366e+08	3.65977e+08	5.65654e+08	4.39013e+08	7.1469e+08	2.44804e+08	7.13576e+08	6.98765e+08	5.38326e+08	6.0317e+08	1.08697e+08	4.01318e+08	5.21819e+08	7.33937e+08	--	--	--	-	-	-	-
POS_M129T838	129.054	838.441	13.97	--	--	--	--	--	--	1.10057e+07	2.02211e+07	1.51292e+07	2.11982e+07	9.70713e+06	2.40501e+07	1.22793e+07	2.39277e+07	8.09219e+06	1.52114e+07	1.55658e+07	8.88926e+06	2.41717e+07	2.2212e+07	9.85089e+06	2.99111e+07	1.51652e+07	7.62332e+07	1.17714e+07	4.16782e+07	3.04082e+07	9.42624e+06	9.01849e+06	1.54899e+07	1.16527e+07	2.4209e+07	1.26947e+07	7.79295e+06	8.80115e+06	--	--	--	-	-	-	-
POS_M129T753	129.054	752.908	12.55	--	--	--	--	--	--	5.08402e+07	1.29553e+07	6.3471e+07	1.196e+07	6.54599e+07	1.1956e+07	4.60389e+07	1.35566e+07	4.27695e+07	3.78973e+07	4.96703e+07	4.57259e+07	1.84126e+08	4.56746e+07	4.01137e+07	1.2792e+07	1.06845e+07	3.27947e+07	1.02248e+08	3.39822e+07	9.0635e+07	4.32687e+07	4.54953e+07	1.26987e+07	2.69252e+07	6.46929e+07	3.50529e+07	8.32755e+06	4.0236e+07	--	--	--	-	-	-	-
POS_M129T283	129.054	282.79	4.71	--	--	--	--	--	--	1.00799e+08	3.5002e+08	6.43648e+08	3.34377e+08	7.49932e+07	3.20331e+08	2.93338e+08	7.8815e+07	7.94647e+08	1.5372e+09	2.63053e+08	9.29426e+07	3.85766e+08	2.58876e+08	9.40806e+08	2.1027e+08	2.55945e+09	1.13104e+08	3.18968e+08	1.01404e+08	3.08554e+08	3.86199e+08	1.09021e+08	8.96207e+08	2.63286e+08	9.25931e+07	3.5135e+08	2.52989e+08	8.9377e+07	--	--	--	-	-	-	-
POS_M129T735	129.054	735.426	12.26	--	--	--	--	--	--	7.92666e+07	1.17761e+07	9.74173e+07	1.16152e+07	5.00688e+07	3.76219e+07	4.16273e+07	4.13483e+07	9.74029e+06	3.16321e+07	1.23802e+07	5.86874e+07	1.16209e+07	4.74901e+07	1.17068e+07	1.23422e+07	6.56381e+07	1.32414e+07	5.84691e+07	1.00498e+07	4.24721e+07	7.87213e+07	2.97281e+07	1.02594e+07	5.42084e+07	3.39154e+07	3.08039e+07	4.45021e+07	6.1022e+07	--	--	--	-	-	-	-
POS_M129T338	129.054	337.752	5.63	--	--	--	--	--	--	3.53072e+07	3.69439e+07	1.386e+08	2.04221e+08	1.72481e+08	3.66084e+07	1.36574e+08	1.5422e+08	1.23357e+08	3.18736e+07	1.26354e+08	2.04736e+08	1.80088e+08	1.74296e+08	1.27811e+08	3.26452e+08	1.7765e+08	3.26077e+07	1.38406e+08	1.15052e+08	1.62072e+08	2.18769e+08	1.35713e+08	3.4718e+07	1.82786e+08	1.39394e+08	3.02715e+08	1.45175e+08	2.70338e+08	--	--	--	-	-	-	-
POS_M129T576	129.054	576.366	9.61	--	--	--	--	--	--	1.72289e+07	1.65283e+08	1.66412e+07	1.58858e+07	8.55948e+07	1.03407e+08	1.24806e+08	7.5862e+07	2.46335e+08	6.21776e+07	1.65681e+07	7.85251e+07	1.55462e+08	6.40308e+07	1.44866e+07	1.93026e+07	1.5572e+07	8.45759e+07	1.88374e+07	7.40225e+07	8.26598e+07	1.62713e+07	4.50025e+07	9.14268e+07	7.45839e+07	7.60802e+07	5.42834e+07	7.99126e+07	6.40751e+07	--	--	--	-	-	-	-
POS_M129T359	129.054	358.87	5.98	--	--	--	--	--	--	5.32606e+07	2.81512e+08	1.70042e+08	1.20772e+08	2.72398e+08	5.03458e+07	1.15733e+08	3.90857e+07	1.35613e+08	3.61641e+08	2.58438e+08	1.71594e+08	1.51227e+08	1.84219e+08	2.04487e+08	4.89723e+07	1.60626e+08	4.82295e+08	4.92588e+07	2.46106e+08	1.79627e+08	2.15297e+08	1.17516e+08	2.27522e+08	4.30504e+07	1.36929e+08	2.29378e+08	9.7819e+07	9.78085e+07	--	--	--	-	-	-	-
POS_M129T817	129.054	817.443	13.62	--	--	--	--	--	--	6.09181e+07	3.72889e+07	3.03638e+07	3.60507e+07	1.1304e+07	3.77609e+07	2.84024e+07	6.71102e+07	7.03691e+06	4.10912e+07	9.49372e+06	7.04573e+07	2.87782e+07	4.79546e+07	8.45762e+07	3.61211e+07	2.91966e+07	9.23381e+06	2.87927e+07	3.06872e+07	9.41767e+06	6.77596e+07	9.16377e+06	2.68791e+07	2.51232e+07	2.50575e+07	7.75679e+06	3.6072e+07	8.95917e+06	--	--	--	-	-	-	-
POS_M129T792	129.054	792.304	13.21	--	--	--	--	--	--	9.2051e+07	3.56922e+07	3.22351e+07	2.78523e+07	1.15645e+07	3.16982e+07	4.9315e+07	2.58971e+07	9.15691e+06	2.98053e+07	1.73448e+08	2.83812e+07	5.33236e+07	3.34371e+07	5.14041e+07	7.72142e+07	8.57687e+07	5.24058e+07	3.97856e+07	2.61058e+07	1.06195e+07	3.5932e+07	5.59118e+07	8.9187e+07	3.94082e+07	3.18743e+07	3.27426e+07	1.06047e+07	2.81786e+07	--	--	--	-	-	-	-
POS_M129T804	129.054	803.696	13.39	--	--	--	--	--	--	9.40817e+06	5.99174e+07	3.7443e+07	3.26355e+07	1.70263e+08	3.34111e+07	8.73633e+06	4.09505e+07	1.14514e+08	5.03229e+07	9.59851e+06	2.65525e+07	3.58426e+07	3.70856e+07	8.3574e+06	9.81563e+06	9.10642e+06	3.28862e+07	3.10807e+07	3.14081e+07	9.57794e+07	2.59592e+07	8.6902e+07	3.11114e+07	8.37043e+06	2.68101e+07	4.79036e+07	4.45448e+07	2.45255e+07	--	--	--	-	-	-	-
POS_M129T481	129.054	480.774	8.01	--	--	--	--	--	--	1.86139e+08	2.63319e+07	3.41312e+08	2.25789e+08	2.49362e+07	2.83182e+07	8.2513e+07	8.98998e+07	5.7581e+07	2.32567e+07	2.24233e+07	1.04415e+08	2.29167e+07	1.03272e+08	7.6088e+07	2.56638e+07	2.11739e+07	2.35891e+07	8.79548e+07	1.65382e+08	2.45515e+07	2.35973e+07	6.23859e+07	1.12121e+08	8.32284e+07	9.3465e+07	1.24344e+08	7.11535e+07	1.3356e+08	--	--	--	-	-	-	-
POS_M129T831	129.054	830.856	13.85	--	--	--	--	--	--	2.83621e+07	4.31743e+07	4.36732e+07	2.45806e+07	7.30204e+07	7.04705e+07	2.24518e+07	7.45925e+07	6.81929e+07	2.43216e+07	6.62164e+07	6.85481e+07	3.28021e+07	7.0667e+07	6.85157e+07	7.88976e+07	3.12612e+07	7.53316e+07	2.73577e+07	6.71242e+07	6.49129e+07	6.88197e+07	6.61231e+07	2.93688e+07	2.04755e+07	2.17648e+07	3.67047e+07	4.50583e+07	6.23062e+07	--	--	--	-	-	-	-
POS_M129T217	129.054	217.468	3.62	--	--	--	--	--	--	2.97457e+08	3.93174e+08	2.70411e+08	1.12642e+09	1.11953e+09	5.34786e+08	3.89422e+08	2.50976e+08	2.85793e+08	3.67875e+08	2.4258e+08	2.43182e+08	2.97345e+08	8.95126e+08	1.37641e+09	9.3157e+07	6.01495e+08	2.634e+08	3.842e+08	3.62842e+08	9.57642e+08	8.56653e+07	9.9713e+07	4.11586e+08	3.55115e+08	2.95909e+08	3.02012e+08	3.46684e+08	3.34426e+08	--	--	--	-	-	-	-
POS_M129T309	129.054	308.889	5.15	--	--	--	--	--	--	6.38205e+08	3.896e+08	2.56442e+08	4.53339e+08	2.09424e+08	4.84221e+08	3.62688e+08	2.57907e+08	3.18566e+08	7.76016e+07	2.84172e+08	7.37513e+07	3.28526e+08	3.19764e+08	3.17414e+08	3.35155e+08	7.74575e+07	2.66205e+08	7.22949e+08	4.99231e+08	5.74422e+08	3.24792e+08	2.16775e+08	3.14673e+08	1.82056e+08	1.94838e+08	3.47712e+08	2.93775e+08	2.51945e+08	--	--	--	-	-	-	-
POS_M129T493	129.054	493.102	8.22	--	--	--	--	--	--	2.34314e+07	1.98922e+07	2.41574e+07	2.43635e+07	2.0574e+07	2.3796e+07	2.02744e+07	2.01092e+07	7.54248e+07	7.81061e+07	7.37561e+07	7.71202e+07	1.42078e+08	1.13722e+08	1.14807e+08	2.37483e+07	5.86443e+07	1.41838e+08	1.38382e+08	2.29974e+07	9.29135e+07	6.6666e+07	1.10109e+08	2.16308e+07	8.07914e+07	7.92249e+07	8.38683e+07	5.32639e+07	1.67882e+07	--	--	--	-	-	-	-
POS_M129T163	129.054	163.322	2.72	gamma-Amino-gamma-cyanobutanoate	--	5.51e-05	5.25658	C5H8N2O2	MS2	1.01743e+08	1.05338e+08	5.75041e+08	1.13321e+08	9.41078e+07	3.40063e+08	2.84372e+08	5.91176e+08	3.23416e+08	3.49495e+08	3.34512e+08	6.66867e+08	7.56792e+07	6.38604e+08	2.90879e+08	9.52913e+07	4.25174e+08	1.00406e+08	2.81792e+08	1.03944e+08	1.03892e+08	2.74373e+08	5.31126e+08	5.0401e+08	3.20624e+08	2.18144e+08	2.19346e+08	4.1709e+08	3.63177e+08	--	--	--	C05715	ko00460//Cyanoamino acid metabolism	Metabolism of other amino acids	Metabolism
POS_M129T348	129.054	348.224	5.8	--	--	--	--	--	--	3.25202e+08	3.85997e+07	1.63616e+08	1.93488e+08	1.7801e+08	5.30088e+07	1.61988e+08	3.21359e+08	1.61627e+08	3.53591e+07	3.97342e+07	1.36353e+08	3.962e+07	1.51527e+08	1.95146e+08	2.4899e+08	1.99223e+08	4.1138e+07	4.3022e+07	1.31038e+08	2.33209e+08	1.98328e+08	1.78216e+08	2.78297e+08	1.1456e+08	2.08494e+08	3.95545e+07	1.29914e+08	8.97111e+07	--	--	--	-	-	-	-
POS_M129T438	129.054	437.781	7.3	--	--	--	--	--	--	3.32528e+07	1.12916e+08	3.16763e+07	1.51553e+08	1.06845e+08	8.77379e+07	1.24752e+08	9.40097e+07	1.37859e+08	1.03086e+08	8.57082e+07	1.27614e+08	7.96411e+07	2.72549e+08	1.13815e+08	3.03572e+07	1.22269e+08	2.19665e+08	2.98745e+08	1.2058e+08	1.56709e+08	1.03469e+08	7.20024e+07	1.90722e+08	2.26725e+07	1.27144e+08	1.08409e+08	6.02469e+07	7.57875e+07	--	--	--	-	-	-	-
POS_M129T560	129.054	560.369	9.34	--	--	--	--	--	--	2.15287e+07	2.22852e+07	2.16655e+07	9.26779e+07	1.1379e+08	1.30127e+08	5.20117e+07	1.12356e+08	2.026e+07	2.11012e+07	6.61316e+07	2.07651e+07	2.25351e+07	9.79611e+07	5.50184e+07	2.25265e+07	2.05414e+07	1.14837e+08	5.00794e+07	1.04011e+08	8.53056e+07	3.94912e+08	8.82819e+07	7.11192e+07	8.66349e+07	1.97457e+07	5.7238e+07	9.71896e+07	6.79547e+07	--	--	--	-	-	-	-
POS_M129T290	129.054	290.098	4.83	--	--	--	--	--	--	9.51552e+08	1.01871e+08	1.04493e+08	9.27423e+07	5.64645e+08	2.94509e+08	3.24374e+08	3.26061e+08	3.46965e+06	9.56092e+07	3.91095e+08	1.16707e+09	3.01443e+08	3.40451e+08	9.54668e+07	4.18694e+08	8.77982e+07	4.71615e+08	9.52108e+07	9.25175e+08	2.46997e+08	4.84539e+08	1.06905e+08	9.3193e+07	2.87601e+08	2.43647e+08	2.30564e+08	2.08178e+08	6.07672e+08	--	--	--	-	-	-	-
POS_M129T634	129.054	633.592	10.56	--	--	--	--	--	--	5.36878e+07	2.0616e+08	1.81795e+07	7.75354e+07	4.76664e+07	1.06047e+08	1.87531e+07	2.09738e+07	1.9891e+07	6.69034e+07	4.92841e+07	1.82397e+07	1.82465e+08	7.78973e+07	6.91766e+07	2.23471e+07	1.88671e+07	1.90469e+07	2.30941e+07	9.84119e+07	7.35856e+07	2.09816e+07	5.83457e+07	2.0306e+07	6.52359e+07	7.56133e+07	4.30249e+07	1.35307e+08	5.85401e+07	--	--	--	-	-	-	-
POS_M129T614	129.054	613.944	10.23	--	--	--	--	--	--	2.35786e+07	2.30153e+07	1.57512e+08	2.24588e+07	8.75597e+07	1.12119e+08	1.01913e+08	8.15441e+07	2.03335e+07	6.65442e+07	1.35202e+08	6.23089e+07	2.21596e+07	6.27949e+07	8.72406e+07	2.1306e+07	1.96569e+07	2.20119e+07	9.5474e+07	2.04025e+07	2.03918e+07	1.36294e+08	1.84138e+07	1.96195e+07	1.97888e+07	6.68872e+07	7.1847e+07	4.73719e+07	1.79708e+07	--	--	--	-	-	-	-
POS_M129T423	129.054	422.998	7.05	--	--	--	--	--	--	3.30859e+07	1.32084e+08	2.91874e+07	1.15955e+08	1.43099e+08	1.52759e+08	9.89541e+07	1.13146e+08	2.92421e+07	2.84432e+07	1.25689e+08	3.28554e+07	3.25971e+07	2.75199e+07	9.88072e+07	3.2376e+07	2.97491e+07	3.00754e+07	2.7742e+07	1.57381e+08	1.06076e+08	7.85907e+07	3.03373e+07	1.25569e+08	2.7556e+07	7.8631e+07	1.18379e+08	1.01335e+08	9.10508e+07	--	--	--	-	-	-	-
POS_M129T781	129.054	780.86	13.01	--	--	--	--	--	--	1.01469e+07	5.39545e+07	4.08361e+07	9.58848e+06	2.8514e+07	7.8666e+06	7.34969e+07	4.93101e+07	2.20937e+07	9.64902e+06	1.02196e+07	3.28294e+07	9.23232e+06	9.99322e+06	4.81374e+07	9.70571e+06	9.84087e+06	1.02068e+07	1.06628e+07	3.68597e+07	3.45487e+07	3.04256e+07	8.542e+06	1.14537e+07	7.19498e+06	2.24062e+07	2.33488e+07	3.76124e+07	3.07548e+07	--	--	--	-	-	-	-
POS_M129T523	129.054	523.063	8.72	--	--	--	--	--	--	1.32709e+08	2.31936e+08	7.42118e+07	7.79477e+07	2.29207e+07	2.6436e+07	2.18032e+07	2.16794e+07	2.07104e+07	6.35569e+07	6.76031e+07	1.12678e+08	1.03871e+08	1.52792e+08	9.31413e+07	1.01896e+08	6.45134e+07	7.16734e+07	1.1623e+08	2.02174e+07	1.82394e+08	2.35448e+07	2.11369e+07	2.32372e+08	5.84445e+07	4.32158e+07	1.18205e+08	1.88457e+07	9.44694e+07	--	--	--	-	-	-	-
POS_M129T511	129.054	510.647	8.51	--	--	--	--	--	--	8.19403e+07	2.00306e+07	1.10371e+08	7.70372e+07	1.72195e+07	2.57955e+08	3.94838e+08	1.74764e+07	1.11288e+08	1.65706e+07	7.63822e+07	1.03852e+08	6.8667e+07	1.05514e+08	8.58576e+07	2.14284e+07	1.07074e+08	1.0309e+08	8.74862e+07	8.2787e+07	2.13035e+07	7.54485e+07	8.97168e+07	2.08685e+07	5.34832e+07	5.71844e+07	9.69061e+07	6.53419e+07	1.80727e+07	--	--	--	-	-	-	-
POS_M129T587	129.054	586.978	9.78	--	--	--	--	--	--	2.11679e+07	2.03858e+07	3.39008e+08	2.2935e+08	2.02843e+07	2.07987e+07	1.99246e+07	2.01205e+07	1.88564e+07	4.83805e+07	2.11013e+08	1.04607e+08	2.04538e+07	2.29411e+07	1.36893e+08	7.54903e+07	1.98755e+07	7.60994e+07	1.81524e+08	1.92666e+07	1.99992e+07	2.18438e+07	1.80064e+07	7.56312e+07	2.08914e+07	5.88028e+07	5.17299e+07	4.64824e+07	6.09104e+07	--	--	--	-	-	-	-
POS_M129T139	129.054	139.038	2.32	--	--	--	--	--	--	1.22333e+09	1.27898e+08	8.74736e+08	9.81709e+08	1.4218e+09	9.61083e+08	6.65193e+08	4.45842e+08	5.98938e+08	5.66177e+08	4.37945e+08	4.17909e+08	1.06344e+08	4.60154e+08	3.90555e+08	4.28398e+08	4.85013e+08	3.3151e+08	3.78359e+08	4.96801e+08	8.53595e+08	3.92043e+08	3.71878e+08	6.29049e+08	3.89778e+08	9.97267e+07	4.09645e+08	4.19223e+08	4.36912e+08	--	--	--	-	-	-	-
POS_M129T598	129.054	597.822	9.96	--	--	--	--	--	--	2.80431e+07	2.91699e+07	2.70941e+07	3.13265e+07	6.83408e+07	8.1546e+07	7.64902e+07	8.38399e+07	2.52908e+07	4.85417e+07	2.75414e+07	6.08805e+07	3.10052e+07	4.92136e+07	2.94605e+07	3.07663e+07	2.21359e+08	5.26954e+07	3.03474e+07	5.82285e+07	1.59551e+08	7.88559e+07	1.88961e+08	2.98106e+07	2.40093e+07	8.73477e+07	2.31648e+07	8.13864e+07	6.03322e+07	--	--	--	-	-	-	-
POS_M129T685	129.07	685.207	11.42	--	--	--	--	--	--	7.59839e+06	7.28553e+06	7.39821e+06	6.27462e+06	1.73214e+07	6.71471e+06	7.52752e+06	9.54402e+06	9.26157e+06	1.43028e+06	1.69616e+07	7.85677e+06	6.75851e+06	1.0523e+07	6.90004e+06	6.27199e+06	6.24355e+06	7.34346e+06	8.7597e+06	1.00855e+07	1.06047e+07	1.60108e+07	1.03222e+07	1.08433e+07	1.42707e+07	1.36574e+07	1.48898e+07	2.23022e+07	7.79836e+06	--	--	--	-	-	-	-
POS_M129T93	129.066	93.0287	1.55	--	--	--	--	--	--	1.85627e+07	2.15048e+07	2.34965e+07	2.23642e+07	2.7831e+07	1.64289e+07	1.25953e+07	9.03365e+06	9.52222e+06	6.52021e+06	4.24653e+07	1.42966e+07	9.94536e+06	7.05942e+06	1.74047e+07	8.91316e+06	4.33839e+07	4.99359e+07	4.27555e+07	4.70474e+07	5.06755e+07	4.18747e+07	5.2826e+07	4.45616e+07	4.79749e+06	2.25331e+07	1.78047e+07	2.13757e+07	2.1063e+07	--	--	--	-	-	-	-
POS_M129T35_3	129.091	35.0533	0.58	--	--	--	--	--	--	1.29909e+07	4.96238e+06	3.14227e+06	8.53686e+06	1.00474e+08	4.78412e+06	1.60905e+07	7.33102e+07	3.44207e+06	5.76082e+06	3.33373e+06	6.90462e+06	1.03228e+08	7.05643e+06	1.11586e+08	4.06973e+06	6.817e+06	5.28789e+06	8.86184e+07	1.03327e+07	7.49169e+06	3.70409e+06	2.91356e+06	9.69888e+06	2.75286e+06	1.12296e+07	8.18332e+06	3.47542e+06	5.48032e+06	--	--	--	-	-	-	-
POS_M129T218	129.102	218.124	3.64	(S)-Piperidine-2-carboxamide	--	0.0201921	0.147922	C6H12N2O	MS2	4.46536e+06	5.52851e+06	5.9712e+06	4.67478e+06	6.14209e+06	6.01534e+06	1.2151e+07	1.31591e+07	1.23158e+07	1.32499e+07	1.24728e+07	1.4374e+07	9.61999e+06	1.19978e+07	1.03853e+07	9.97181e+06	1.21098e+07	1.09035e+07	4.42759e+06	5.02009e+06	1.17757e+07	6.01403e+06	4.86649e+06	5.69516e+06	7.41404e+06	7.82925e+06	8.44767e+06	8.34358e+06	9.37274e+06	--	--	--	-	-	-	-
POS_M129T602	129.127	601.942	10.03	--	Sulcatol	--	2.39041	C8H16O	MS1	9.51082e+07	1.05876e+08	1.01819e+08	1.03335e+08	1.06928e+08	1.0452e+08	9.98678e+07	1.12099e+08	9.5773e+07	1.06148e+08	1.0936e+08	9.90911e+07	1.05438e+08	1.03851e+08	1.0324e+08	1.08356e+08	9.96505e+07	1.01444e+08	1.09541e+08	1.01314e+08	1.06444e+08	1.04296e+08	1.06094e+08	1.02672e+08	8.1139e+07	8.42636e+07	7.88207e+07	8.13374e+07	8.95373e+07	--	--	--	-	-	-	-
POS_M129T829	129.127	829.472	13.82	--	--	--	--	--	--	3.0704e+08	2.74835e+08	2.74929e+08	2.78161e+08	2.74711e+08	2.8759e+08	2.4734e+08	3.27353e+08	2.74756e+08	2.58557e+08	2.645e+08	2.608e+08	2.6511e+08	2.86801e+08	2.61745e+08	3.1407e+08	2.71675e+08	2.99303e+08	2.68078e+08	2.92149e+08	2.56153e+08	2.72583e+08	2.68337e+08	2.41029e+08	2.16556e+08	2.21368e+08	2.32165e+08	2.45179e+08	2.57851e+08	--	--	--	-	-	-	-
POS_M129T69	129.139	69.4002	1.16	--	--	--	--	--	--	8.67944e+07	9.58566e+07	8.60528e+07	9.26744e+07	7.81415e+07	7.85705e+07	8.64525e+07	8.05607e+07	8.9355e+07	2.6331e+06	6.80597e+07	7.62692e+07	2.90122e+08	2.8658e+08	2.42811e+08	2.57676e+08	2.49622e+08	2.7096e+08	7.31965e+07	8.02565e+07	7.12302e+07	7.7191e+07	8.28739e+07	7.66754e+07	1.03189e+08	1.07539e+08	1.08632e+08	9.25445e+07	1.02353e+08	--	--	--	-	-	-	-
POS_M129T366	129.147	366.348	6.11	--	Trientine	--	8.27997	C6H18N4	MS1	1.34253e+07	2.03052e+07	1.08431e+07	1.46688e+07	1.89819e+07	1.1958e+07	1.17438e+07	1.02892e+07	6.87399e+06	1.27251e+07	1.52998e+07	1.58045e+07	1.04066e+07	7.05338e+06	3.42958e+07	1.15399e+07	1.1464e+07	7.65396e+06	1.12577e+07	1.32563e+07	1.60151e+07	1.53375e+07	1.04654e+07	4.13159e+07	4.74128e+06	3.37237e+07	3.88027e+07	3.07514e+07	3.50959e+07	--	--	--	-	-	-	-
POS_M130T34_1	129.952	34.3781	0.57	--	--	--	--	--	--	6.47038e+06	2.57512e+06	4.12286e+06	3.27776e+06	4.43173e+06	5.11897e+06	2.95096e+06	1.99402e+06	3.29131e+06	2.10811e+06	3.76944e+06	2.92433e+06	1.95604e+06	3.29239e+06	1.54011e+06	2.08318e+06	3.41962e+06	3.08219e+06	2.86621e+06	2.10849e+06	2.38142e+06	2.98892e+06	4.97524e+06	5.62302e+06	4.12422e+06	3.11433e+06	5.32801e+06	3.11129e+06	1.61964e+06	--	--	--	-	-	-	-
POS_M130T60	129.952	60.2172	1	--	--	--	--	--	--	3.36061e+06	2.71492e+06	6.14148e+06	5.9832e+06	1.01707e+06	6.06415e+06	2.12474e+06	1.80224e+06	1.69534e+06	8.54195e+06	1.67588e+06	1.33823e+06	2.84058e+06	2.45889e+06	6.1387e+06	5.80478e+06	6.91639e+06	6.71125e+06	6.4443e+06	6.16951e+06	6.16794e+06	1.05021e+06	6.38495e+06	1.05769e+06	1.43376e+06	3.53179e+06	3.72562e+06	3.0856e+06	5.8326e+06	--	--	--	-	-	-	-
POS_M130T65	129.979	65.2682	1.09	--	--	--	--	--	--	7.63361e+06	6.58979e+06	7.80634e+07	4.44146e+06	4.88533e+06	4.49992e+06	6.02329e+07	2.4978e+06	4.62325e+06	6.80717e+06	4.85085e+06	4.39021e+06	2.97382e+06	3.67058e+06	9.0236e+06	4.58525e+06	3.79954e+07	2.11785e+07	1.1622e+07	4.36382e+06	4.22541e+06	4.53894e+06	6.20942e+06	9.48796e+06	2.54479e+06	7.45556e+06	2.73528e+06	2.54174e+06	3.20616e+06	--	--	--	-	-	-	-
POS_M130T34_2	129.979	33.8255	0.56	--	--	--	--	--	--	8.85226e+06	4.52524e+06	3.07666e+06	4.61296e+06	2.924e+06	2.00872e+06	2.55001e+06	1.29736e+06	1.76229e+06	4.47984e+06	1.68822e+06	1.13942e+06	2.40409e+06	2.40402e+06	1.25894e+06	1.08971e+06	2.44946e+06	515305	2.02725e+06	1.26193e+06	1.81097e+06	1.30045e+06	2.54485e+06	1.44131e+06	6.60374e+06	2.74347e+06	4.31693e+06	3.50233e+06	2.21379e+06	--	--	--	-	-	-	-
POS_M130T42	129.979	41.9271	0.7	--	--	--	--	--	--	4.01779e+06	4.30064e+06	1.47469e+07	4.18423e+06	4.17152e+06	4.67724e+06	3.80901e+06	6.73969e+06	3.1416e+06	4.96817e+06	3.73428e+06	3.29282e+06	2.38189e+06	3.17031e+06	3.14869e+06	2.7993e+06	4.45569e+06	4.17692e+06	4.09146e+06	5.32098e+06	4.81918e+06	8.3542e+06	4.7057e+06	4.69516e+06	2.7621e+06	3.77705e+06	2.84403e+06	3.38068e+06	7.79012e+06	--	--	--	-	-	-	-
POS_M130T53	129.979	53.2892	0.89	--	--	--	--	--	--	4.42871e+06	4.60547e+06	4.98388e+06	1.86402e+06	4.82632e+06	3.76382e+06	1.35689e+07	2.51698e+06	4.4221e+06	5.2546e+06	2.15472e+06	4.92696e+06	3.30463e+06	3.43033e+06	4.11958e+06	2.75914e+06	4.83825e+06	5.30909e+06	1.45738e+07	4.00057e+06	4.11549e+06	4.31523e+06	6.1883e+06	4.00486e+06	3.7071e+06	3.80691e+06	4.07447e+06	4.56185e+06	4.23146e+06	--	--	--	-	-	-	-
POS_M130T41	130.008	40.7773	0.68	--	Fluorouracil	--	0.398981	C4H3FN2O2	MS1	6.47789e+06	9.45912e+06	4.82006e+06	7.29946e+06	1.23124e+07	6.58465e+06	1.05611e+07	5.21084e+06	5.32466e+06	5.20203e+06	4.23075e+06	7.49076e+06	4.64902e+06	5.24589e+06	9.43535e+06	9.08205e+06	3.52955e+06	7.38345e+06	4.13487e+06	8.42824e+06	1.05546e+07	7.87615e+06	9.09389e+06	6.87474e+06	8.13713e+06	5.09349e+06	9.80476e+06	9.55252e+06	6.5126e+06	Diazines	51-21-8	HMDB0014684	-	-	-	-
POS_M130T74	130.017	73.5159	1.23	--	2,5-Dioxopentanoate	--	1.24399	C5H6O4	MS1	3.25914e+09	3.29513e+09	3.30955e+09	3.59429e+09	3.33321e+09	3.56177e+09	2.24384e+09	2.36647e+09	2.26346e+09	2.27623e+09	2.39459e+09	2.41497e+09	1.71006e+09	1.76275e+09	1.77519e+09	1.73371e+09	1.65541e+09	1.67729e+09	3.89412e+08	3.79166e+08	4.10559e+08	3.91364e+08	3.8945e+08	3.82078e+08	2.03311e+09	2.0054e+09	2.10329e+09	1.89286e+09	2.06056e+09	Keto acids and derivatives	-	HMDB0060365	C00433	ko01100//Metabolic pathways;ko00330//Arginine and proline metabolism;ko00053//Ascorbate and aldarate metabolism;ko00040//Pentose and glucuronate interconversions	Amino acid metabolism;Carbohydrate metabolism;Global and overview maps	Metabolism
POS_M130T157	130.022	157.318	2.62	--	--	--	--	--	--	5.50655e+07	5.48541e+07	5.70033e+07	6.42723e+07	6.15774e+07	6.03834e+07	1.00893e+08	1.19409e+08	1.09885e+08	1.1248e+08	1.20487e+08	1.09919e+08	5.71901e+07	9.6525e+07	5.0387e+07	5.60735e+07	9.03277e+07	5.50851e+07	3.27697e+06	3.09414e+06	3.58182e+06	2.57669e+06	2.83705e+06	3.05845e+06	5.315e+07	5.62893e+07	5.30148e+07	5.45889e+07	5.79694e+07	--	--	--	-	-	-	-
POS_M130T127	130.022	126.746	2.11	--	--	--	--	--	--	3.19977e+07	3.2728e+07	3.44895e+07	3.17563e+07	4.66698e+07	2.91218e+07	8.38049e+07	1.33914e+08	1.02815e+08	1.18003e+08	8.79253e+07	1.24802e+08	3.00631e+07	2.93593e+07	2.67635e+07	2.69393e+07	2.84841e+07	2.86582e+07	1.72985e+07	1.96332e+07	1.55515e+07	1.72531e+07	1.75693e+07	1.72202e+07	3.51063e+07	3.3355e+07	3.10477e+07	3.16497e+07	3.62224e+07	--	--	--	-	-	-	-
POS_M130T169	130.049	169.304	2.82	--	--	--	--	--	--	3.92142e+08	4.10974e+08	4.1155e+08	4.20974e+08	4.18938e+08	4.56045e+08	4.72424e+08	5.31814e+08	4.73873e+08	4.87685e+08	4.99374e+08	4.7557e+08	3.72261e+08	3.77889e+08	3.34973e+08	3.78364e+08	3.45872e+08	3.76719e+08	1.0916e+09	1.14967e+09	1.09686e+09	1.10803e+09	1.16663e+09	1.11806e+09	4.62227e+08	5.20752e+08	5.45678e+08	5.13697e+08	6.61097e+08	--	--	--	-	-	-	-
POS_M130T86	130.049	86.1836	1.44	Pipecolic acid	--	3.04e-14	14.7882	C6H11NO2	MS2	1.58861e+09	1.53612e+09	1.5295e+09	1.57019e+09	1.43712e+09	1.55096e+09	1.57768e+09	1.71157e+09	1.6306e+09	1.74679e+09	1.74508e+09	1.97209e+09	9.98921e+08	1.17448e+09	1.04799e+09	1.06154e+09	1.11257e+09	1.12748e+09	3.27401e+08	7.87461e+07	7.02746e+07	7.66711e+07	7.30652e+07	2.8331e+08	9.7806e+08	1.10852e+09	9.17801e+08	9.68782e+08	8.62217e+08	Carboxylic acids and derivatives	3105-95-1	HMDB0000716	C00408	ko01100//Metabolic pathways;ko01110//Biosynthesis of secondary metabolites;ko00960//Tropane, piperidine and pyridine alkaloid biosynthesis;ko00310//Lysine degradation	Amino acid metabolism;Biosynthesis of other secondary metabolites;Global and overview maps	Metabolism
POS_M130T100	130.05	99.8618	1.66	--	--	--	--	--	--	4.73092e+08	4.9991e+08	4.51197e+08	3.97147e+08	4.21461e+08	4.24205e+08	4.87297e+08	4.30577e+08	5.94794e+08	3.85456e+08	3.92583e+08	5.46036e+08	3.34688e+08	3.39946e+08	2.22575e+08	3.31647e+08	3.19553e+08	3.12579e+08	1.42743e+08	1.6977e+08	1.46698e+08	4.56647e+07	1.23103e+08	1.35055e+08	2.46624e+08	2.47693e+08	4.07483e+08	2.3776e+08	3.53055e+08	--	--	--	-	-	-	-
POS_M130T152	130.049	151.81	2.53	--	--	--	--	--	--	2.06259e+08	2.08977e+08	2.03342e+08	2.2832e+08	2.53755e+08	2.24337e+08	3.80526e+08	4.26059e+08	3.87695e+08	4.14111e+08	4.23359e+08	3.98312e+08	1.84288e+08	1.88868e+08	1.95097e+08	1.73789e+08	1.72903e+08	1.8764e+08	5.69717e+08	6.09507e+08	5.69864e+08	5.57278e+08	5.79778e+08	5.78008e+08	2.86042e+08	3.04916e+08	2.94551e+08	3.1712e+08	8.47473e+07	--	--	--	-	-	-	-
POS_M130T123	130.05	123.499	2.06	--	--	--	--	--	--	1.84802e+08	1.17914e+08	1.29126e+08	1.55204e+08	1.60623e+08	3.46809e+07	2.45374e+08	2.20176e+08	2.71553e+08	1.82419e+08	1.67926e+08	1.57413e+08	7.15653e+07	1.15089e+08	1.01092e+08	1.18165e+08	1.0801e+08	6.64687e+07	1.552e+07	1.77352e+07	1.49422e+07	1.59453e+07	1.67212e+07	1.35643e+07	1.17529e+08	1.16799e+08	1.45587e+08	1.13117e+08	2.13299e+08	--	--	--	-	-	-	-
POS_M130T495	130.049	495.423	8.26	--	--	--	--	--	--	2.13531e+07	3.06586e+07	2.30138e+07	2.04236e+07	2.26997e+07	4.9755e+06	5.36612e+06	2.57867e+07	1.35559e+07	2.98878e+07	3.9265e+07	2.32188e+07	3.80208e+07	5.26304e+07	5.9061e+06	3.12648e+07	3.90078e+07	2.49199e+07	1.92529e+07	6.13993e+06	5.87536e+06	1.60055e+07	2.51959e+07	1.97545e+07	1.49294e+07	2.04215e+07	1.65476e+07	1.98121e+07	3.43616e+07	--	--	--	-	-	-	-
POS_M130T292	130.049	292.178	4.87	--	--	--	--	--	--	3.61596e+07	6.68936e+06	6.69071e+06	6.51301e+06	1.91742e+07	6.20386e+06	2.91139e+07	2.3967e+07	2.46508e+07	2.27872e+07	2.24002e+07	1.11184e+08	5.62839e+06	1.93343e+07	2.98078e+07	2.10348e+07	5.46858e+06	3.13788e+07	2.62401e+07	6.01043e+06	1.55877e+07	2.5325e+07	2.26356e+07	1.87878e+07	4.89791e+06	2.20234e+07	2.0153e+07	2.13082e+07	5.44765e+06	--	--	--	-	-	-	-
POS_M130T691_1	130.049	691.211	11.52	--	--	--	--	--	--	3.40213e+07	7.08182e+06	2.71783e+07	2.19253e+07	5.84785e+07	6.51839e+06	4.03047e+07	6.37951e+06	6.58663e+06	6.6003e+06	6.03503e+07	6.96302e+06	2.65918e+07	4.55737e+07	3.57646e+07	7.53977e+06	3.38167e+07	6.45972e+06	1.73144e+07	5.71531e+06	2.80647e+07	3.157e+07	4.67657e+07	2.35299e+07	1.8789e+07	5.77707e+06	5.68632e+06	1.73415e+07	2.15299e+07	--	--	--	-	-	-	-
POS_M130T483	130.049	482.667	8.04	--	--	--	--	--	--	2.77305e+07	3.35384e+07	2.10903e+07	2.28649e+07	2.5155e+07	5.02754e+06	2.23973e+07	4.31831e+06	4.33279e+06	3.66119e+06	4.99838e+06	1.71644e+07	3.93893e+06	4.85899e+06	2.41735e+07	2.52443e+07	1.84575e+07	5.0279e+06	2.36811e+07	5.56e+06	4.24095e+06	3.91407e+06	2.02103e+07	1.86467e+07	1.15132e+07	1.90763e+07	4.5782e+06	1.60455e+07	2.49699e+07	--	--	--	-	-	-	-
POS_M130T571	130.049	571.297	9.52	--	--	--	--	--	--	2.01769e+07	6.02015e+06	4.17347e+07	2.82544e+07	2.9819e+07	5.01912e+06	7.61153e+07	5.7762e+06	1.47899e+07	3.53241e+07	2.45823e+07	3.94462e+07	2.58861e+07	2.75361e+07	5.7868e+06	2.16369e+07	2.12661e+07	1.90508e+07	4.69432e+06	6.1868e+06	2.41419e+07	4.36695e+06	2.50885e+07	5.80787e+06	1.7232e+07	2.30547e+07	1.98261e+07	1.5563e+07	1.64581e+07	--	--	--	-	-	-	-
POS_M130T558	130.049	558.072	9.3	--	--	--	--	--	--	5.70771e+06	8.25219e+07	6.04099e+06	2.97672e+07	2.02961e+07	5.87104e+06	6.11653e+06	6.24316e+06	2.06985e+07	8.92934e+06	2.06262e+07	2.18708e+07	2.42618e+07	6.62131e+06	5.87955e+06	2.46993e+07	3.4443e+07	2.90491e+07	4.00221e+07	6.00182e+06	2.0271e+07	4.00059e+07	5.12148e+06	7.88042e+07	2.4389e+07	1.7627e+07	1.60634e+07	2.26708e+07	2.91899e+07	--	--	--	-	-	-	-
POS_M130T358	130.049	358.149	5.97	--	--	--	--	--	--	5.30409e+06	2.37001e+07	2.74186e+07	1.6192e+07	6.84574e+06	5.45503e+06	2.82344e+07	2.91167e+07	1.83736e+07	2.30207e+07	3.07463e+07	1.93958e+07	3.26805e+07	2.71884e+07	1.65238e+07	2.12919e+07	1.41164e+07	6.18035e+06	1.91573e+07	6.28164e+06	4.37096e+07	1.9471e+07	2.93381e+07	2.71978e+07	2.22481e+07	4.80396e+07	1.89039e+07	6.06874e+07	2.49478e+07	--	--	--	-	-	-	-
POS_M130T522	130.049	522.433	8.71	--	--	--	--	--	--	5.58134e+07	7.18194e+07	2.79769e+07	2.30056e+07	3.74043e+07	6.40127e+06	6.38696e+06	1.89047e+07	3.57763e+07	5.80944e+06	2.6218e+07	2.33143e+07	4.95816e+07	4.87122e+07	6.4573e+06	5.98307e+06	1.73886e+07	3.14235e+07	1.743e+07	7.49748e+06	6.50171e+06	3.03168e+07	2.45017e+07	2.27314e+07	5.06468e+06	1.93863e+07	2.11802e+07	2.54875e+07	3.95898e+07	--	--	--	-	-	-	-
POS_M130T670	130.05	669.581	11.16	--	--	--	--	--	--	3.52666e+07	5.60575e+06	5.97e+06	3.18286e+07	2.95888e+07	5.13979e+06	2.25475e+07	5.40669e+06	5.81958e+06	2.54435e+07	1.99428e+07	3.24388e+07	3.04727e+07	7.09763e+06	4.19212e+07	6.29202e+06	2.67642e+07	7.29239e+06	6.50043e+06	6.76556e+06	7.10405e+06	3.03693e+07	2.04252e+07	6.16532e+06	1.92032e+07	2.30308e+07	5.44378e+06	5.26741e+06	1.87949e+07	--	--	--	-	-	-	-
POS_M130T443	130.049	443.188	7.39	--	--	--	--	--	--	3.0485e+07	2.64006e+07	1.84588e+07	4.24974e+07	5.73843e+06	6.34841e+06	1.58362e+07	4.97326e+06	5.15711e+06	2.02762e+07	5.06286e+06	6.14691e+07	2.36562e+07	2.46942e+07	3.02716e+07	7.87744e+07	2.87296e+07	6.83353e+06	1.42676e+07	5.83829e+06	2.01706e+07	4.733e+06	1.77132e+07	5.2e+06	1.24822e+07	1.65625e+07	5.37288e+06	4.73002e+06	5.47087e+06	--	--	--	-	-	-	-
POS_M130T509_1	130.049	509.321	8.49	--	--	--	--	--	--	6.34974e+06	7.10335e+06	2.83881e+07	3.5653e+07	1.75731e+07	6.90824e+06	2.54246e+07	1.92823e+07	2.21572e+07	4.70311e+07	6.64565e+06	3.74736e+07	5.80048e+06	6.46255e+06	5.35523e+06	4.02525e+07	6.29109e+06	2.34253e+07	2.3593e+07	6.48156e+06	1.18155e+08	2.16306e+07	3.05209e+07	1.6048e+07	1.95906e+07	1.20748e+07	2.13469e+07	2.10107e+07	2.96242e+07	--	--	--	-	-	-	-
POS_M130T746	130.049	745.636	12.43	--	--	--	--	--	--	3.10003e+07	2.70788e+07	2.72329e+07	2.84629e+07	8.65956e+07	6.67438e+06	5.49618e+06	4.30241e+07	2.13583e+07	6.79117e+06	3.29062e+07	1.90317e+07	6.65068e+06	2.15212e+07	4.5363e+07	7.32698e+06	3.97089e+07	3.54451e+07	1.97319e+07	6.72809e+06	1.69927e+07	2.61226e+07	2.31077e+07	2.40153e+07	2.16228e+07	2.54396e+07	5.96127e+06	3.79657e+07	4.66982e+07	--	--	--	-	-	-	-
POS_M130T813	130.049	812.882	13.55	--	--	--	--	--	--	9.29623e+06	1.15895e+08	2.96899e+07	3.29415e+07	3.89975e+07	1.0015e+07	8.7422e+06	9.82296e+06	3.40277e+07	7.31241e+07	2.23706e+07	2.38852e+07	4.09915e+07	1.04939e+07	3.29175e+07	2.44456e+07	4.03256e+07	9.9845e+07	8.46465e+06	8.99485e+06	8.00465e+07	8.61561e+06	6.03868e+07	3.63945e+07	2.30691e+07	6.30494e+07	2.42953e+07	7.38859e+07	3.03602e+07	--	--	--	-	-	-	-
POS_M130T702	130.049	702.488	11.71	--	--	--	--	--	--	2.90921e+07	5.78702e+06	1.64353e+07	5.54989e+06	5.06057e+06	5.8035e+06	4.51473e+06	1.69069e+07	5.99588e+07	4.65136e+06	6.05395e+06	1.73896e+07	1.85222e+07	6.3664e+06	5.91269e+06	1.41275e+08	3.63642e+07	1.87986e+07	3.33431e+07	5.95377e+06	3.52922e+07	2.3783e+07	5.75284e+06	2.09244e+07	1.66956e+07	1.95887e+07	5.76947e+06	2.18453e+07	2.95655e+07	--	--	--	-	-	-	-
POS_M130T723	130.049	723.354	12.06	--	--	--	--	--	--	8.00774e+06	9.51768e+06	2.9453e+07	9.00161e+06	2.15663e+07	8.02165e+06	6.18683e+07	7.69127e+06	2.40915e+07	1.08886e+08	2.96207e+07	8.46356e+07	1.1706e+08	5.48604e+07	2.64351e+07	8.81792e+06	3.39266e+07	7.15605e+07	2.90138e+07	8.50256e+06	2.21103e+07	3.06329e+07	2.65284e+07	8.33559e+06	2.20592e+07	2.39951e+07	6.43293e+06	2.61986e+07	2.79797e+07	--	--	--	-	-	-	-
POS_M130T35	130.058	35.0312	0.58	--	--	--	--	--	--	2.83219e+07	2.35214e+07	2.15349e+07	3.61663e+07	2.49477e+07	3.28339e+07	2.97498e+07	3.58394e+07	2.57675e+07	1.84107e+07	1.72674e+07	1.76499e+07	2.39127e+07	3.21965e+07	2.25116e+07	2.05127e+07	2.49151e+07	3.23613e+07	2.06542e+07	2.38501e+07	2.97215e+07	2.78072e+07	2.21566e+07	3.60578e+07	4.25762e+07	1.88117e+07	1.9669e+07	2.09903e+07	2.05089e+07	--	--	--	-	-	-	-
POS_M130T531	130.066	530.898	8.85	--	--	--	--	--	--	4.63988e+07	4.73778e+07	4.6634e+07	4.61165e+07	4.91832e+07	4.83539e+07	9.9645e+07	1.0193e+08	1.00101e+08	9.19769e+07	1.0101e+08	9.907e+07	9.04075e+07	9.54243e+07	8.90616e+07	8.5857e+07	8.74183e+07	1.11644e+08	5.35783e+07	5.89372e+07	5.97871e+07	6.23459e+07	5.57713e+07	5.27447e+07	6.80515e+07	7.25031e+07	6.40971e+07	7.09152e+07	6.8512e+07	--	--	--	-	-	-	-
POS_M130T400	130.065	400.323	6.67	Adipate semialdehyde	--	6.93e-06	0.674514	C6H10O3	MS2	9.79972e+07	7.03324e+07	6.94622e+07	7.2394e+07	6.8715e+07	7.62889e+07	5.35824e+07	5.22082e+07	5.10615e+07	4.33394e+07	4.68486e+07	4.44248e+07	5.87002e+07	7.46687e+07	5.45365e+07	1.04363e+08	5.23922e+07	5.53751e+07	5.19243e+07	5.11163e+07	6.16179e+07	5.52023e+07	5.37689e+07	4.73209e+07	5.79518e+07	6.0288e+07	5.86707e+07	3.62178e+07	5.29026e+07	Fatty Acyls	928-81-4	HMDB0012882	C06102	ko01100//Metabolic pathways;ko01120//Microbial metabolism in diverse environments;ko01220//Degradation of aromatic compounds	Global and overview maps	Metabolism
POS_M130T99	130.086	98.5464	1.64	--	--	--	--	--	--	1.77955e+08	1.84316e+08	1.86558e+08	1.80106e+08	1.90388e+08	1.65968e+08	2.2292e+08	2.1839e+08	2.20128e+08	2.17025e+08	2.12752e+08	2.10128e+08	2.71765e+08	2.73387e+08	2.39997e+08	2.70235e+08	2.50924e+08	2.64424e+08	1.3677e+09	1.48404e+09	1.78324e+09	1.46807e+09	1.54729e+09	1.33457e+09	5.25907e+08	4.84222e+08	6.07798e+08	5.60356e+08	5.08659e+08	--	--	--	-	-	-	-
POS_M130T76	130.086	76.0379	1.27	--	--	--	--	--	--	1.83782e+08	1.87029e+08	1.87421e+08	1.75523e+08	1.91349e+08	1.86265e+08	9.38048e+07	9.59365e+07	9.31906e+07	9.25255e+07	1.05566e+08	9.158e+07	1.36178e+08	1.53609e+08	1.49135e+08	1.37155e+08	1.46198e+08	1.43793e+08	1.09646e+08	1.03711e+08	9.17093e+07	9.94313e+07	9.70187e+07	9.51824e+07	1.03855e+08	1.0572e+08	1.3211e+08	1.07117e+08	1.15601e+08	--	--	--	-	-	-	-
POS_M130T142_1	130.086	142.284	2.37	--	(2E)-Decenoyl-ACP	--	1.35288	C6H11NO2	MS1	1.50134e+08	1.58696e+08	1.87064e+08	1.46326e+08	1.65911e+08	1.85214e+08	2.11508e+08	2.25588e+08	1.85873e+08	2.1333e+08	1.96934e+08	1.72144e+08	2.15575e+08	2.05932e+08	2.38729e+08	1.9663e+08	2.00042e+08	2.01747e+08	1.60588e+09	1.48563e+09	1.56505e+09	1.58783e+09	1.73634e+09	1.58906e+09	4.80056e+08	5.68838e+08	5.77068e+08	5.16866e+08	5.01248e+08	Carboxylic acids and derivatives	52-52-8	HMDB0062225	-	-	-	-
POS_M130T34_3	130.086	33.8451	0.56	--	--	--	--	--	--	4.28249e+07	4.13316e+07	3.97136e+07	3.51725e+07	5.11744e+07	3.59998e+07	3.57943e+07	3.23915e+07	3.68022e+07	4.08423e+07	4.77876e+07	3.47166e+07	1.0212e+07	1.00313e+07	4.33159e+07	1.03589e+07	4.86075e+07	4.52445e+07	4.58379e+07	5.14437e+07	5.2543e+07	3.23589e+07	3.51426e+07	3.61266e+07	2.96144e+07	4.22478e+07	3.48235e+07	3.72676e+07	4.41131e+07	--	--	--	-	-	-	-
POS_M130T579	130.086	578.635	9.64	--	--	--	--	--	--	4.03469e+07	7.66728e+06	2.35663e+07	7.64182e+06	2.35912e+07	6.33898e+06	6.4066e+06	7.07438e+06	2.81217e+07	6.83732e+06	3.63959e+07	7.70026e+06	8.38268e+06	8.56606e+06	6.81507e+06	8.36081e+06	2.62453e+07	1.67024e+07	3.44595e+07	5.84391e+07	3.61446e+07	1.98301e+07	5.7492e+07	5.43399e+07	5.22078e+06	1.36909e+07	2.53072e+07	2.61337e+07	2.23065e+07	--	--	--	-	-	-	-
POS_M130T330	130.086	330.242	5.5	--	--	--	--	--	--	2.7245e+07	9.10822e+06	2.64066e+07	8.54644e+06	2.4538e+07	4.75452e+07	6.06243e+06	6.44109e+06	1.71535e+07	6.61225e+06	2.27758e+07	7.36308e+06	7.69722e+06	7.60538e+06	7.7994e+06	8.27072e+06	7.92882e+06	1.13114e+08	4.10063e+07	3.92411e+07	5.37169e+07	4.10992e+07	3.92697e+07	9.4195e+07	7.55264e+06	3.15816e+07	2.20221e+07	3.97787e+07	2.79885e+07	--	--	--	-	-	-	-
POS_M130T601	130.086	600.625	10.01	--	--	--	--	--	--	2.82245e+07	6.51525e+06	4.1163e+07	6.08779e+06	3.28196e+07	6.6523e+07	6.20176e+06	6.69854e+06	2.09115e+07	6.61486e+06	2.31732e+07	6.29003e+06	7.22289e+06	7.81804e+06	7.37983e+06	8.56924e+06	2.6709e+07	2.53837e+07	2.87364e+07	3.19978e+07	2.70776e+07	4.79392e+07	5.52316e+07	3.89187e+07	4.98219e+06	2.62279e+07	1.91996e+07	2.24011e+07	4.08709e+07	--	--	--	-	-	-	-
POS_M130T828	130.086	828.208	13.8	--	--	--	--	--	--	4.45e+07	1.28e+07	1.91279e+07	1.14701e+07	3.07787e+07	1.098e+07	9.51396e+06	1.10909e+07	1.41181e+07	1.03906e+07	3.98897e+07	1.07562e+07	1.21357e+07	1.19167e+07	1.16846e+07	1.19965e+07	3.43494e+07	4.08327e+07	1.78105e+07	1.11385e+07	4.18714e+07	3.75013e+07	3.98828e+07	2.45585e+07	8.85282e+06	3.905e+07	1.45532e+07	2.00962e+07	3.3029e+07	--	--	--	-	-	-	-
POS_M130T366	130.086	365.517	6.09	--	--	--	--	--	--	2.30476e+07	1.19852e+07	1.21654e+07	1.13945e+07	4.1559e+07	4.17002e+07	1.14225e+07	1.23509e+07	1.61709e+07	1.13629e+07	2.84709e+07	1.13717e+07	1.40232e+07	1.22064e+07	1.1134e+07	1.19091e+07	1.21131e+07	2.81493e+07	6.82575e+07	3.91627e+07	2.27109e+07	4.27088e+07	2.86127e+07	2.0012e+07	1.07004e+07	2.09006e+07	1.7473e+07	2.89428e+07	1.39755e+07	--	--	--	-	-	-	-
POS_M130T509_2	130.086	509.12	8.49	--	--	--	--	--	--	5.58795e+06	5.75486e+06	2.57959e+07	4.54999e+06	4.78202e+06	2.0964e+07	4.06509e+06	5.01667e+06	2.97236e+07	4.10611e+06	1.48088e+07	5.28203e+06	5.01019e+06	5.29009e+06	5.88758e+06	5.82552e+06	3.65286e+07	2.45965e+07	2.64914e+07	6.23334e+07	2.6094e+07	3.07831e+07	1.45721e+07	3.39885e+07	3.54554e+06	1.70376e+07	1.41728e+07	4.57977e+06	1.17485e+07	--	--	--	-	-	-	-
POS_M130T121	130.086	120.896	2.01	--	L-Pipecolic acid	--	1.00513	C6H11NO2	MS1	2.46399e+07	2.23043e+07	9.70566e+07	2.22756e+07	6.92288e+07	4.56046e+07	3.52485e+07	3.0385e+07	1.31739e+08	3.1707e+07	1.44599e+08	3.66993e+07	1.90009e+07	1.94246e+07	2.01091e+07	2.03206e+07	1.71607e+07	6.72814e+07	1.84535e+08	2.29335e+08	2.11411e+08	6.73429e+08	1.94635e+08	1.90285e+08	2.19237e+07	1.37467e+08	1.53455e+08	9.76064e+07	2.25394e+08	Carboxylic acids and derivatives	-	HMDB0062767	C00408	ko01100//Metabolic pathways;ko01110//Biosynthesis of secondary metabolites;ko00960//Tropane, piperidine and pyridine alkaloid biosynthesis;ko00310//Lysine degradation	Amino acid metabolism;Biosynthesis of other secondary metabolites;Global and overview maps	Metabolism
POS_M130T616	130.123	615.594	10.26	--	--	--	--	--	--	2.20435e+07	2.0363e+07	2.07781e+07	2.00192e+07	2.00508e+07	2.35729e+07	2.21331e+07	2.1009e+07	2.34613e+07	2.39773e+07	2.36285e+07	2.32812e+07	2.11747e+07	2.46241e+07	2.30711e+07	2.71583e+07	2.45721e+07	3.0018e+07	2.50205e+07	2.27799e+07	2.70369e+07	2.80452e+07	2.63225e+07	2.58106e+07	1.99935e+07	1.91936e+07	1.85716e+07	1.9626e+07	1.88034e+07	--	--	--	-	-	-	-
POS_M130T37	130.122	36.8894	0.61	--	--	--	--	--	--	1.41578e+07	4.51687e+06	1.39291e+07	1.25925e+07	3.56047e+06	1.18638e+07	1.14897e+07	2.23602e+06	3.26369e+06	6.29866e+06	6.42145e+06	5.96203e+06	5.23563e+06	3.74053e+06	6.37219e+06	3.27689e+06	3.25819e+06	4.24929e+06	1.57324e+07	1.15203e+07	1.50009e+07	8.71581e+06	5.57482e+06	6.39959e+06	9.60877e+06	1.3555e+07	1.21229e+07	3.01394e+06	6.99648e+06	--	--	--	-	-	-	-
POS_M130T564	130.123	563.71	9.4	--	--	--	--	--	--	5.77705e+06	5.84024e+06	1.31926e+07	6.19902e+06	5.1365e+06	6.66106e+06	5.07887e+06	5.4683e+06	5.20379e+06	4.78335e+06	8.31658e+06	5.54364e+06	5.46435e+06	6.25144e+06	6.2014e+06	5.83469e+06	5.83895e+06	1.38017e+07	2.61609e+08	2.98021e+08	2.63918e+08	2.63134e+08	2.86138e+08	2.94775e+08	6.8681e+07	7.10869e+07	6.71321e+07	6.50805e+07	6.93075e+07	--	--	--	-	-	-	-
POS_M130T142_2	130.123	142.383	2.37	--	--	--	--	--	--	3.69588e+07	6.78945e+06	3.89169e+07	3.72949e+07	5.87655e+06	3.53355e+07	4.63427e+07	4.94538e+07	4.90053e+07	1.75193e+06	5.03309e+07	4.41347e+07	5.22669e+07	5.00504e+07	4.92369e+07	4.70382e+07	4.57433e+07	4.84862e+07	6.52772e+07	6.50043e+07	6.30564e+07	6.90598e+07	7.19177e+07	7.17899e+07	2.07896e+07	2.62901e+07	3.06598e+07	2.24648e+07	2.40013e+07	--	--	--	-	-	-	-
POS_M130T63	130.122	63.1089	1.05	--	--	--	--	--	--	7.61735e+06	2.48339e+06	7.98448e+06	7.88736e+06	1.37016e+06	8.02665e+06	7.78858e+06	2.48848e+06	2.73311e+06	2.56638e+06	7.17401e+06	2.54931e+06	8.94091e+06	9.44252e+06	3.15353e+06	6.22375e+06	1.71108e+06	3.48971e+06	8.78138e+06	8.22525e+06	8.25444e+06	7.30021e+06	3.32971e+06	3.66335e+06	6.32789e+06	6.76474e+06	6.77073e+06	1.13288e+06	2.843e+06	--	--	--	-	-	-	-
POS_M130T602	130.131	601.904	10.03	--	--	--	--	--	--	6.65794e+06	8.18642e+06	7.93165e+06	6.4486e+06	1.01159e+07	6.86405e+06	8.66694e+06	9.95624e+06	8.20441e+06	7.80566e+06	5.98922e+06	7.68564e+06	7.10356e+06	7.75362e+06	8.68132e+06	8.54234e+06	7.76816e+06	6.71245e+06	9.52091e+06	7.64474e+06	7.24151e+06	8.57669e+06	7.14343e+06	9.32143e+06	6.11619e+06	6.54121e+06	6.64308e+06	5.88136e+06	5.31571e+06	--	--	--	-	-	-	-
POS_M130T441	130.158	441.072	7.35	--	--	--	--	--	--	6.70835e+08	6.80329e+08	6.23881e+08	6.57961e+08	6.78531e+08	6.40443e+08	4.8264e+08	4.85477e+08	4.6407e+08	5.12259e+08	4.81459e+08	5.09171e+08	5.44036e+08	4.99993e+08	4.82171e+08	5.57634e+08	5.2743e+08	5.56699e+08	5.42588e+08	5.83143e+08	5.84948e+08	5.63344e+08	5.33729e+08	5.71882e+08	5.42946e+08	4.77734e+08	4.67062e+08	4.6327e+08	4.7212e+08	--	--	--	-	-	-	-
POS_M130T755	130.159	754.559	12.58	--	--	--	--	--	--	5.32752e+07	1.00618e+08	5.34805e+07	5.81818e+07	7.94442e+07	7.15266e+07	5.72107e+07	5.11016e+07	1.51281e+07	1.02295e+08	5.94801e+07	1.2882e+08	6.57855e+07	9.3856e+07	1.54082e+07	8.78204e+07	1.48443e+07	1.64628e+07	7.59468e+07	6.76988e+07	4.97344e+07	6.17195e+07	5.17804e+07	6.77913e+07	5.23591e+07	5.04255e+07	7.44234e+07	4.97585e+07	4.86774e+07	--	--	--	-	-	-	-
POS_M130T699	130.159	698.801	11.65	--	--	--	--	--	--	3.7704e+07	3.87747e+07	8.48125e+06	3.89916e+07	7.30948e+06	3.73429e+07	2.87333e+07	3.1591e+07	9.16977e+06	3.16585e+07	4.91333e+07	2.55849e+07	9.50595e+06	5.72861e+07	8.67536e+06	4.70367e+07	1.0322e+07	4.91545e+07	3.87605e+07	4.30598e+07	3.44809e+07	5.58645e+07	8.68167e+06	4.50172e+07	3.29476e+07	3.14719e+07	3.22636e+07	3.04114e+07	2.86342e+07	--	--	--	-	-	-	-
POS_M130T575	130.159	574.568	9.58	--	--	--	--	--	--	3.01521e+07	4.12482e+07	4.45927e+07	1.03241e+07	3.27796e+07	8.8201e+06	3.42249e+07	3.69034e+07	1.58521e+08	4.01075e+07	2.26234e+08	2.85592e+07	9.76529e+06	9.7078e+07	2.36068e+07	3.68116e+07	3.7835e+07	3.90502e+07	5.18163e+07	4.13213e+07	3.62612e+07	5.44707e+07	3.84715e+07	3.65558e+07	3.09582e+07	3.21881e+07	3.34674e+07	2.93911e+07	6.31418e+07	--	--	--	-	-	-	-
POS_M130T691_2	130.159	690.761	11.51	--	--	--	--	--	--	5.54321e+07	4.47584e+07	8.58316e+06	3.77665e+07	4.74136e+07	7.90042e+06	3.07031e+07	4.00552e+07	9.7192e+06	3.32023e+07	8.31141e+06	2.91725e+07	4.01367e+07	8.12554e+06	3.90244e+07	4.75765e+07	1.00613e+08	3.89238e+07	3.96839e+07	8.11554e+06	4.99954e+07	6.95578e+06	7.61137e+07	6.38216e+06	2.54454e+07	5.96586e+06	3.14959e+07	3.01861e+07	2.48358e+07	--	--	--	-	-	-	-
POS_M130T775	130.159	774.583	12.91	--	--	--	--	--	--	5.63344e+07	6.26126e+07	5.06404e+07	5.5391e+07	8.38334e+07	8.23367e+07	4.49914e+07	7.85759e+07	1.7531e+07	9.56137e+07	4.5315e+07	4.04557e+07	4.66424e+07	5.28479e+07	1.80258e+07	1.18199e+08	1.78421e+07	2.47268e+08	6.07657e+07	4.37908e+07	9.88929e+07	4.94479e+07	4.29322e+07	8.83146e+07	5.77525e+07	5.05985e+07	1.29803e+07	3.94394e+07	9.31297e+07	--	--	--	-	-	-	-
POS_M130T767	130.159	766.917	12.78	--	--	--	--	--	--	3.80908e+07	1.51256e+07	5.55885e+07	7.06274e+07	1.33691e+07	1.56624e+07	1.39581e+07	1.32717e+07	1.23505e+08	1.50557e+07	4.8688e+07	1.38196e+07	7.46381e+07	1.38796e+07	2.32167e+08	1.68504e+07	2.29443e+08	1.58248e+07	3.5497e+07	4.59711e+07	1.42081e+07	3.15612e+07	4.1225e+07	1.15084e+07	4.64932e+07	6.60143e+07	5.28817e+07	4.54731e+07	1.17634e+07	--	--	--	-	-	-	-
POS_M130T789	130.159	789.174	13.15	--	--	--	--	--	--	7.00056e+07	1.1477e+07	6.02112e+07	5.08785e+07	5.22744e+07	5.39865e+07	5.18828e+07	5.603e+07	1.24135e+07	1.34471e+07	1.14842e+07	4.55259e+07	5.66378e+07	3.77706e+07	1.2614e+07	5.09061e+07	1.09419e+07	1.29557e+07	4.02124e+07	5.48265e+07	1.02762e+07	1.11313e+07	1.0763e+07	1.049e+07	5.18933e+07	5.86433e+07	8.22043e+07	4.68664e+07	9.98043e+06	--	--	--	-	-	-	-
POS_M130T803	130.159	803.161	13.39	--	--	--	--	--	--	6.64078e+07	1.54572e+08	7.21215e+07	6.60255e+07	5.65582e+07	7.78027e+07	5.93412e+07	4.74258e+07	1.23241e+07	1.13887e+08	1.27522e+07	1.24506e+07	5.61432e+07	3.76431e+07	1.10983e+07	3.78414e+07	1.36556e+07	1.43799e+07	1.14237e+07	1.17445e+07	1.21461e+07	1.2396e+07	1.40124e+07	1.22723e+07	5.43409e+07	4.41484e+07	4.38238e+07	5.61794e+07	1.37745e+08	--	--	--	-	-	-	-
POS_M131T62	130.966	62.0525	1.03	--	--	--	--	--	--	7.41101e+07	5.58601e+07	3.05683e+07	3.52137e+07	6.11449e+07	5.17418e+07	1.43424e+07	3.10325e+07	5.47523e+07	2.1553e+07	2.3112e+07	6.59322e+07	6.45099e+07	6.46388e+07	4.9309e+07	4.626e+07	2.19254e+07	4.8919e+07	4.70501e+07	5.77929e+07	3.31015e+07	5.63539e+07	3.31845e+07	6.33998e+07	3.50567e+07	1.67959e+07	5.36535e+07	5.52299e+07	4.46928e+07	--	--	--	-	-	-	-
POS_M131T35_1	130.966	34.9427	0.58	Creatine	--	0.00533658	7.92883	C4H9N3O2	MS2	1.06358e+08	6.09189e+07	6.61201e+07	5.54347e+07	5.73098e+07	6.45564e+07	5.11976e+07	4.22138e+07	7.30553e+07	4.11253e+07	4.67969e+07	6.3268e+07	6.84263e+07	7.53382e+07	3.40053e+07	4.85119e+07	7.34e+07	4.15524e+07	4.63105e+07	4.54299e+07	4.96455e+07	5.10716e+07	4.55671e+07	6.26147e+07	7.78873e+07	4.64683e+07	5.87729e+07	4.9321e+07	3.36137e+07	Carboxylic acids and derivatives	57-00-1	HMDB0000064	C00300	ko01100//Metabolic pathways;ko00330//Arginine and proline metabolism;ko00260//Glycine, serine and threonine metabolism	Amino acid metabolism;Global and overview maps	Metabolism
POS_M131T74_1	131.02	73.5039	1.23	--	--	--	--	--	--	9.28574e+07	9.74651e+07	1.03219e+08	1.06461e+08	9.06524e+07	1.11122e+08	6.82778e+07	7.36856e+07	7.2984e+07	6.86157e+07	7.65171e+07	8.1644e+07	4.85199e+07	4.46139e+07	5.08266e+07	4.55492e+07	4.92701e+07	5.05893e+07	5.24406e+06	8.06931e+06	6.25267e+06	4.60459e+06	1.17404e+07	5.82186e+06	5.42619e+07	6.35797e+07	6.25285e+07	6.26472e+07	6.41121e+07	--	--	--	-	-	-	-
POS_M131T157	131.023	157.443	2.62	--	Iminoaspartic acid	--	5.99449	C4H5NO4	MS1	7.58862e+06	7.56063e+06	7.64791e+06	7.78463e+06	8.06868e+06	1.05099e+07	1.43166e+07	2.35526e+07	1.46177e+07	1.61903e+07	1.57877e+07	1.62645e+07	7.11028e+06	7.827e+06	6.77745e+06	8.65844e+06	5.46863e+06	7.4317e+06	8.80122e+06	1.04144e+07	1.11208e+07	6.64943e+06	8.63838e+06	1.23784e+07	5.19886e+06	8.71974e+06	7.09954e+06	9.39846e+06	6.79069e+06	Carboxylic acids and derivatives	79067-61-1	HMDB0001131	C05840	ko01100//Metabolic pathways;ko00760//Nicotinate and nicotinamide metabolism	Global and overview maps;Metabolism of cofactors and vitamins	Metabolism
POS_M131T148	131.034	147.641	2.46	Itaconic acid	--	4.54e-16	0.0103492	C5H6O4	MS2	2.81465e+06	1.87588e+07	2.51767e+06	3.09288e+06	1.18443e+07	1.35288e+07	3.95376e+07	4.76482e+07	3.97421e+07	4.25034e+07	4.62831e+07	4.61581e+07	8.35772e+07	7.86715e+07	7.48546e+07	7.32219e+07	7.91279e+07	7.68954e+07	6.58278e+07	6.03105e+07	6.43628e+07	1.13908e+08	6.34498e+07	1.13405e+08	3.2185e+07	3.46248e+07	3.6838e+07	3.67867e+07	4.44663e+07	Fatty Acyls	97-65-4	HMDB0002092	C00490	ko00660//C5-Branched dibasic acid metabolism	Carbohydrate metabolism	Metabolism
POS_M131T344	131.049	343.773	5.73	--	--	--	--	--	--	9.02201e+07	9.31608e+07	9.13152e+07	8.42426e+07	9.41558e+07	9.55757e+07	6.11983e+07	5.6665e+07	5.7273e+07	5.73568e+07	5.92912e+07	6.5684e+07	5.78912e+07	6.07059e+07	5.92449e+07	6.21294e+07	5.817e+07	5.83839e+07	1.09153e+08	1.22642e+08	1.10959e+08	1.26175e+08	1.25171e+08	1.26274e+08	8.11524e+07	8.04582e+07	7.53879e+07	8.4379e+07	8.38779e+07	--	--	--	-	-	-	-
POS_M131T688	131.049	688.206	11.47	--	--	--	--	--	--	5.09031e+07	4.78797e+07	4.79629e+07	4.89531e+07	4.92194e+07	4.57011e+07	2.2742e+07	2.20962e+07	2.17094e+07	2.1656e+07	1.93434e+07	2.00446e+07	451224	567982	520909	442862	588211	361763	9.33e+07	9.92461e+07	9.31376e+07	1.00122e+08	9.57156e+07	9.36786e+07	4.57816e+07	4.32561e+07	4.50803e+07	4.37278e+07	4.00949e+07	--	--	--	-	-	-	-
POS_M131T559	131.049	558.922	9.32	--	--	--	--	--	--	2.55429e+07	2.67445e+07	2.71175e+07	2.92893e+07	2.78718e+07	2.61221e+07	2.32692e+07	1.37639e+07	1.18469e+07	1.34483e+07	1.32946e+07	1.36766e+07	8.77376e+06	8.5826e+06	9.30094e+06	2.35465e+06	1.99518e+07	8.42551e+06	2.3042e+06	8.05439e+06	2.11346e+06	6.59189e+06	2.52007e+06	9.14334e+06	1.43059e+07	1.42028e+07	1.26825e+07	1.37456e+07	1.31105e+07	--	--	--	-	-	-	-
POS_M131T456	131.049	456.441	7.61	--	--	--	--	--	--	2.45643e+06	2.86478e+06	1.84911e+06	2.91458e+06	3.5166e+06	3.53934e+06	1.38531e+07	1.39928e+07	1.40642e+07	1.31508e+07	1.39177e+07	1.29867e+07	2.336e+07	2.59202e+07	2.72478e+07	2.68658e+07	2.36803e+07	6.19838e+07	1.14059e+07	1.33082e+07	1.31007e+07	1.26917e+07	1.37369e+07	1.12545e+07	1.2743e+07	1.55668e+07	1.31239e+07	1.48588e+07	1.50425e+07	--	--	--	-	-	-	-
POS_M131T516	131.049	515.952	8.6	--	--	--	--	--	--	4.6929e+07	3.60002e+07	3.57282e+07	3.90048e+07	3.68506e+07	4.9956e+07	2.15084e+07	2.46783e+07	1.20803e+07	2.28113e+07	1.21965e+07	3.17261e+06	1.14242e+07	1.23734e+07	3.30228e+07	2.80886e+06	1.22171e+07	1.31664e+07	3.39614e+06	1.48643e+07	3.92271e+06	1.49409e+07	4.04301e+06	1.42872e+07	1.66497e+07	1.37918e+07	1.48962e+07	1.78265e+07	1.5704e+07	--	--	--	-	-	-	-
POS_M131T420	131.049	420.184	7	--	--	--	--	--	--	3.70509e+07	4.02093e+07	4.00457e+07	4.08288e+07	3.89778e+07	4.02162e+07	1.55392e+07	1.74227e+07	1.38411e+07	1.71007e+07	1.63823e+07	1.60446e+07	1.04135e+07	1.06018e+07	1.07678e+07	9.50058e+06	1.09778e+07	1.04104e+07	2.38222e+06	2.34638e+06	2.39451e+06	2.17787e+06	2.58022e+06	9.64967e+06	9.55705e+06	1.79899e+07	1.67876e+07	1.87913e+07	1.81733e+07	--	--	--	-	-	-	-
POS_M131T432	131.049	432.138	7.2	--	--	--	--	--	--	2.50716e+07	2.47934e+07	2.71382e+07	2.46835e+07	2.50862e+07	2.65644e+07	1.31338e+06	1.51648e+06	1.22241e+06	1.37822e+06	1.39023e+06	1.43605e+06	6.05708e+06	5.19474e+06	4.26162e+06	5.84103e+06	6.16783e+06	1.72642e+06	1.58903e+06	1.44656e+06	1.8183e+06	1.53709e+06	1.6262e+06	1.63845e+06	1.20459e+07	8.74874e+06	9.26572e+06	2.24914e+06	8.9048e+06	--	--	--	-	-	-	-
POS_M131T169	131.053	169.304	2.82	--	L-Glutamic gamma-semialdehyde	--	0.209498	C5H9NO3	MS1	2.18705e+07	2.12477e+07	2.18289e+07	2.37765e+07	2.29417e+07	2.45025e+07	2.63129e+07	2.91678e+07	2.59427e+07	2.53878e+07	2.68518e+07	2.56376e+07	1.88636e+07	2.13491e+07	1.88225e+07	2.10581e+07	1.75937e+07	2.13971e+07	6.18979e+07	6.26901e+07	5.91351e+07	6.05094e+07	5.98394e+07	6.21434e+07	2.52547e+07	2.83336e+07	2.87066e+07	2.87003e+07	3.52983e+07	Carboxylic acids and derivatives	496-92-4	HMDB0002104	C01165	ko01100//Metabolic pathways;ko01110//Biosynthesis of secondary metabolites;ko01130//Biosynthesis of antibiotics;ko01230//Biosynthesis of amino acids;ko00330//Arginine and proline metabolism;ko00332//Carbapenem biosynthesis	Amino acid metabolism;Biosynthesis of other secondary metabolites;Global and overview maps	Metabolism
POS_M131T151	131.053	150.997	2.52	--	--	--	--	--	--	8.62885e+06	1.07431e+07	8.05676e+06	2.90476e+06	1.33687e+07	9.37812e+06	1.86507e+07	2.08087e+07	1.96131e+07	5.73698e+06	1.99544e+07	1.87913e+07	9.40276e+06	1.03015e+07	8.11494e+06	8.92661e+06	7.33727e+06	8.42155e+06	3.07735e+07	3.53878e+07	7.24986e+06	3.04505e+07	2.96013e+07	2.00887e+07	1.47558e+07	1.6142e+07	1.59894e+07	1.52335e+07	4.16893e+06	--	--	--	-	-	-	-
POS_M131T531	131.069	530.835	8.85	--	Beta-Guanidinopropionic acid	--	6.4544	C4H9N3O2	MS1	3.42807e+06	5.23608e+06	1.62387e+06	3.68483e+06	7.14023e+06	3.99813e+06	8.52538e+06	8.35214e+06	9.09196e+06	8.89847e+06	9.51989e+06	9.65516e+06	7.94911e+06	8.10967e+06	6.93494e+06	7.32719e+06	8.27608e+06	8.36923e+06	3.77019e+06	4.66439e+06	3.64126e+06	3.46313e+06	4.08959e+06	3.33973e+06	6.10011e+06	6.77469e+06	4.57629e+06	2.96949e+06	5.35831e+06	Organonitrogen compounds	-	HMDB0013222	-	-	-	-
POS_M131T65	131.07	64.9746	1.08	--	--	--	--	--	--	9.14143e+06	3.45048e+06	2.54015e+06	3.14346e+06	1.00823e+06	1.63166e+06	881221	3.80447e+06	2.07875e+06	693822	3.71655e+06	5.04201e+06	673489	6.44667e+06	3.31381e+06	844347	8.30755e+06	879800	655994	2.58614e+06	904124	8.88217e+06	965571	1.02568e+06	4.03865e+06	2.89276e+06	2.27691e+06	742795	3.79914e+06	--	--	--	-	-	-	-
POS_M131T35_2	131.07	35.0493	0.58	--	--	--	--	--	--	6.79534e+06	4.50456e+06	4.00024e+06	4.56755e+06	8.23207e+06	9.70577e+06	3.61261e+06	3.1332e+06	8.07872e+06	2.32962e+06	3.59827e+06	2.76964e+06	1.39578e+07	8.94836e+06	5.5353e+06	5.45979e+06	4.63951e+06	1.16955e+06	6.83847e+06	5.66096e+06	7.10309e+06	1.01322e+07	3.15269e+06	8.59643e+06	2.9433e+06	4.80512e+06	5.62657e+06	3.08081e+06	7.36977e+06	--	--	--	-	-	-	-
POS_M131T703	131.085	703.376	11.72	--	--	--	--	--	--	4.16248e+07	4.8981e+07	4.65048e+07	4.41612e+07	4.62059e+07	3.99818e+07	7.40145e+07	7.96841e+07	6.81216e+07	8.05604e+07	8.13298e+07	7.99972e+07	1.48316e+07	2.49677e+07	1.57009e+07	1.52893e+07	2.14251e+07	1.82213e+07	2.57548e+07	2.2083e+07	2.01188e+07	1.85709e+07	4.88292e+06	2.35811e+07	7.31725e+07	4.62152e+07	4.43133e+07	4.44884e+07	3.35321e+07	--	--	--	-	-	-	-
POS_M131T676	131.085	676.397	11.27	--	--	--	--	--	--	2.22933e+07	2.34307e+07	2.15101e+07	2.28521e+07	2.26947e+07	2.19895e+07	4.25645e+07	4.94705e+07	3.62303e+07	4.13007e+07	4.09638e+07	3.93068e+07	1.96939e+07	1.85151e+07	1.66021e+07	1.83788e+07	1.74249e+07	1.91316e+07	4.59478e+06	1.81784e+07	2.19176e+07	4.13601e+06	4.44089e+06	1.47086e+07	2.53892e+07	2.48474e+07	2.50134e+07	2.59079e+07	2.48302e+07	--	--	--	-	-	-	-
POS_M131T783	131.085	783.299	13.05	--	--	--	--	--	--	1.91852e+07	2.38866e+07	2.01819e+07	2.33685e+07	2.02875e+07	2.6493e+07	1.0816e+07	1.50166e+07	1.07552e+07	1.27365e+07	1.26789e+07	1.40342e+07	1.53872e+07	1.02537e+07	1.18779e+07	1.19117e+07	1.48045e+07	3.1218e+06	1.9678e+07	2.24193e+07	2.31298e+07	3.23889e+07	5.85735e+06	2.45631e+07	2.14441e+07	4.73452e+06	1.93798e+07	2.43251e+07	2.15371e+07	--	--	--	-	-	-	-
POS_M131T469	131.086	468.83	7.81	--	--	--	--	--	--	1.0789e+06	1.19746e+06	930792	1.17736e+06	1.13552e+06	1.28489e+06	961966	1.00441e+06	1.07054e+06	897995	921566	914854	9.56588e+06	9.62844e+06	1.11692e+07	9.06086e+06	9.33262e+06	2.70571e+06	1.76345e+07	1.79661e+07	1.85786e+07	1.88691e+07	1.81284e+07	1.96788e+07	9.78978e+06	2.46781e+06	9.17613e+06	1.01723e+07	8.49696e+06	--	--	--	-	-	-	-
POS_M131T98_1	131.09	98.4953	1.64	--	--	--	--	--	--	9.64841e+06	3.07957e+07	3.0111e+07	2.98561e+07	2.62464e+07	2.83381e+07	1.86335e+07	2.02225e+07	1.08778e+07	1.73963e+07	2.10718e+07	1.00199e+07	1.47293e+07	1.63625e+07	2.17111e+07	2.00849e+07	1.29891e+07	1.60411e+07	9.15772e+07	9.61517e+07	1.01715e+08	9.72892e+07	1.04254e+08	8.46035e+07	3.28751e+07	2.93306e+07	3.7139e+07	3.12876e+07	2.82761e+07	--	--	--	-	-	-	-
POS_M131T142	131.09	142.284	2.37	--	--	--	--	--	--	2.78184e+06	3.03043e+06	3.02957e+06	3.08898e+06	2.80934e+06	2.50823e+06	3.55604e+06	1.29813e+07	9.50352e+06	2.90913e+06	1.25395e+07	8.26133e+06	1.3129e+07	3.22936e+06	2.42914e+06	9.94382e+06	2.8695e+06	2.84663e+06	1.07808e+08	1.05627e+08	1.0398e+08	1.0904e+08	1.2292e+08	1.11515e+08	7.6441e+06	3.60121e+07	3.68736e+07	3.08889e+07	3.46652e+07	--	--	--	-	-	-	-
POS_M131T460	131.107	459.798	7.66	--	Heptanoic acid	--	0.192747	C7H14O2	MS1	1.12616e+07	3.24664e+06	9.22867e+06	9.09862e+06	1.14711e+07	9.24083e+06	6.55149e+06	9.47414e+06	8.64137e+06	8.73824e+06	5.20801e+06	7.20479e+06	6.8971e+06	4.47991e+06	5.21996e+06	4.82654e+06	4.77747e+06	1.15792e+07	1.29624e+07	1.16523e+07	8.02937e+06	8.61595e+06	8.19045e+06	8.99971e+06	4.85939e+06	5.06765e+06	4.51022e+06	4.88066e+06	1.08713e+07	Fatty Acyls	111-14-8	HMDB0000666	-	-	-	-
POS_M131T84	131.129	83.8189	1.4	Agmatine	--	1.34e-06	1.03709	C5H14N4	MS2	2.18721e+08	6.65351e+07	5.35333e+07	2.09157e+08	1.93844e+08	7.67486e+07	3.91131e+07	2.11111e+07	2.90476e+07	3.98468e+07	3.63702e+07	3.70733e+07	4.79557e+07	4.85701e+07	3.60899e+07	5.53362e+07	4.87138e+07	5.58388e+07	8.4084e+08	8.53606e+08	7.83483e+08	8.06078e+08	7.50294e+08	1.09136e+09	2.75184e+08	2.11597e+08	2.50773e+08	2.57802e+08	1.71823e+08	Organonitrogen compounds	306-60-5	HMDB0001432	C00179	ko01100//Metabolic pathways;ko00330//Arginine and proline metabolism	Amino acid metabolism;Global and overview maps	Metabolism
POS_M131T74_2	131.129	73.7542	1.23	--	--	--	--	--	--	4.20844e+08	6.37655e+08	6.66767e+08	4.4247e+08	4.19092e+08	6.62006e+08	1.61971e+07	1.7296e+07	1.64483e+07	1.70568e+07	1.59368e+07	1.61706e+07	1.56323e+08	1.41579e+08	1.56286e+08	1.41865e+08	1.48467e+08	1.49358e+08	6.4083e+08	5.55535e+08	1.61006e+08	6.29715e+08	6.22187e+08	1.34454e+08	4.67623e+08	4.36918e+08	4.06445e+08	3.92731e+08	3.87019e+08	--	--	--	-	-	-	-
POS_M131T74_3	131.154	73.6327	1.23	--	--	--	--	--	--	2.73677e+08	3.00111e+08	3.20672e+08	3.01876e+08	2.91512e+08	2.89715e+08	3.3394e+07	8.04367e+06	3.14019e+07	3.41777e+07	6.55999e+06	7.56169e+06	9.98472e+07	9.03362e+07	1.00692e+08	9.50762e+07	1.02609e+08	1.01212e+08	3.55398e+08	3.40626e+08	3.82418e+08	3.56208e+08	3.63997e+08	3.26808e+08	2.26002e+08	2.17616e+08	2.1213e+08	2.05243e+08	1.89618e+08	--	--	--	-	-	-	-
POS_M131T440	131.163	440.376	7.34	--	--	--	--	--	--	5.79802e+07	5.72692e+07	5.24011e+07	5.86584e+07	5.54047e+07	5.48523e+07	4.36519e+07	4.09484e+07	3.90007e+07	4.15276e+07	4.24209e+07	4.50485e+07	4.67226e+07	3.24286e+07	4.0761e+07	5.01833e+07	4.33616e+07	3.67372e+07	4.87551e+07	5.31696e+07	5.33289e+07	4.96061e+07	4.75317e+07	4.70572e+07	4.388e+07	4.03984e+07	3.96663e+07	3.89889e+07	3.70601e+07	--	--	--	-	-	-	-
POS_M132T723	131.533	723.268	12.05	--	--	--	--	--	--	3.67109e+08	1.42775e+08	2.05145e+08	2.64079e+07	3.22231e+07	3.74296e+08	2.23396e+08	1.51117e+08	3.40031e+07	3.92439e+07	3.61559e+07	1.17534e+08	1.67959e+08	3.56765e+07	3.59494e+07	3.74834e+07	1.25377e+08	1.62994e+08	1.11207e+08	3.14937e+07	1.0416e+08	3.67922e+08	3.28185e+07	1.02089e+08	1.25358e+08	2.75624e+07	1.03057e+08	1.05567e+08	3.09465e+07	--	--	--	-	-	-	-
POS_M132T34	131.929	33.7969	0.56	--	--	--	--	--	--	1.07417e+07	9.90538e+06	1.61597e+07	6.01902e+06	1.02796e+07	1.65652e+07	7.40543e+06	5.19202e+06	8.44904e+06	1.28932e+07	1.27681e+07	5.79204e+06	6.20697e+06	5.74952e+06	4.37009e+06	8.70607e+06	5.94462e+06	6.36111e+06	6.6814e+06	7.76076e+06	5.85738e+06	9.25982e+06	8.17289e+06	9.89833e+06	6.05797e+06	7.13774e+06	9.06179e+06	8.125e+06	5.75089e+06	--	--	--	-	-	-	-
POS_M132T65	131.929	64.9799	1.08	--	--	--	--	--	--	1.04638e+07	6.79354e+06	6.78576e+06	7.81444e+06	6.49393e+06	1.37468e+07	7.31392e+06	7.19405e+06	8.88187e+06	5.58293e+06	1.13205e+07	6.94103e+06	6.26528e+06	7.55273e+06	1.36523e+07	1.511e+07	9.07736e+06	9.89491e+06	8.63423e+06	1.81964e+07	8.96123e+06	1.70616e+07	1.41957e+07	1.08186e+07	3.67686e+06	5.13119e+06	6.11245e+06	1.31643e+07	7.13574e+06	--	--	--	-	-	-	-
POS_M132T55	131.929	54.8425	0.91	--	--	--	--	--	--	1.81117e+06	5.7906e+06	1.04771e+07	1.00028e+07	9.13165e+06	2.02498e+06	1.6846e+06	1.09632e+07	5.91567e+06	7.3686e+06	7.09376e+06	1.64801e+06	1.28189e+07	1.05897e+07	1.78002e+06	1.75817e+06	1.92329e+06	8.86066e+06	1.02811e+07	2.60714e+06	1.22965e+07	2.16337e+06	2.34096e+06	1.72249e+07	7.15294e+06	6.33157e+06	7.67634e+06	1.48413e+06	7.53337e+06	--	--	--	-	-	-	-
POS_M132T66	131.974	65.779	1.1	--	--	--	--	--	--	7.33553e+07	6.70503e+07	6.38715e+07	7.37547e+07	5.73923e+07	8.21304e+07	9.66922e+07	6.86829e+07	6.65748e+07	1.13117e+08	6.00044e+07	6.756e+07	6.50783e+07	6.86874e+07	7.0702e+07	1.77707e+07	6.79366e+07	9.14274e+07	1.48891e+08	8.64501e+07	8.79806e+07	1.46622e+08	9.66437e+07	9.20356e+07	5.15833e+07	5.61528e+07	5.65339e+07	5.61522e+07	6.02774e+07	--	--	--	-	-	-	-
POS_M132T41	131.974	40.8956	0.68	--	--	--	--	--	--	4.36028e+07	4.43464e+07	4.22361e+07	3.86555e+07	3.71371e+07	3.80011e+07	3.55247e+07	1.18399e+08	1.08011e+08	1.28263e+08	1.2904e+08	1.13357e+08	3.14419e+07	1.1137e+08	1.34335e+08	3.10518e+07	1.29616e+08	6.91389e+07	1.3164e+08	1.32681e+08	1.40585e+08	1.3455e+08	1.50915e+08	1.36243e+08	4.09523e+07	3.57227e+07	3.56003e+07	3.79859e+07	9.92712e+07	--	--	--	-	-	-	-
POS_M132T81	132.003	80.898	1.35	--	Oxalacetic acid	--	0.0525076	C4H4O5	MS1	6.79945e+06	8.08281e+06	7.10851e+06	7.79474e+06	7.26698e+06	7.66218e+06	6.77281e+06	3.04877e+06	7.36877e+06	2.02746e+06	2.83589e+06	5.01601e+06	1.99996e+06	1.08403e+06	4.67832e+06	5.02273e+06	1.23781e+06	5.49905e+06	3.92272e+06	3.93076e+06	2.12194e+06	3.33789e+06	3.26801e+06	2.58962e+06	5.85151e+06	5.82193e+06	5.29375e+06	5.06507e+06	1.51285e+06	Keto acids and derivatives	328-42-7	HMDB0000223	C00036	ko01100//Metabolic pathways;ko01110//Biosynthesis of secondary metabolites;ko01120//Microbial metabolism in diverse environments;ko01130//Biosynthesis of antibiotics;ko01230//Biosynthesis of amino acids;ko01210//2-Oxocarboxylic acid metabolism;ko01200//Carbon metabolism;ko00630//Glyoxylate and dicarboxylate metabolism;ko00250//Alanine, aspartate and glutamate metabolism;ko00020//Citrate cycle (TC…	Amino acid metabolism;Carbohydrate metabolism;Energy metabolism;Global and overview maps	Metabolism
POS_M132T37	132.065	36.6247	0.61	--	4-Hydroxyproline	--	1.06474	C5H9NO3	MS1	2.21492e+07	1.08223e+07	8.7265e+06	1.84776e+07	1.77727e+07	1.19165e+07	7.56799e+06	7.66577e+06	1.64632e+07	6.63936e+06	5.80175e+06	8.97595e+06	1.44055e+07	8.91117e+06	9.34218e+06	2.73631e+07	6.33325e+06	1.39144e+07	9.88503e+06	7.9367e+06	6.77384e+06	8.30918e+06	8.6461e+06	1.59209e+07	1.59857e+07	6.26128e+06	6.14476e+06	1.57135e+07	5.45897e+06	Carboxylic acids and derivatives	618-27-9	HMDB0240251	C01157	ko01100//Metabolic pathways;ko00330//Arginine and proline metabolism	Amino acid metabolism;Global and overview maps	Metabolism
POS_M132T399	132.081	399.125	6.65	--	--	--	--	--	--	1.53031e+08	1.5385e+08	1.56422e+08	1.51229e+08	1.63688e+08	1.63961e+08	2.04692e+07	1.92848e+07	1.8408e+07	1.17903e+07	2.00493e+07	1.8651e+07	1.99546e+07	8.58758e+06	2.07207e+07	1.84241e+07	1.88725e+07	1.03563e+07	9.00934e+07	1.00872e+08	8.1614e+07	1.13329e+08	1.00448e+08	1.01311e+08	6.60949e+07	7.5709e+07	6.77453e+07	6.43843e+07	7.4834e+07	--	--	--	-	-	-	-
POS_M132T531	132.081	530.992	8.85	--	--	--	--	--	--	1.5713e+07	1.64767e+07	6.03006e+06	1.8202e+07	1.6524e+07	7.45415e+06	8.32278e+06	8.13587e+06	8.60849e+06	6.69848e+06	8.25095e+06	8.65791e+06	6.90252e+06	7.03174e+06	7.35459e+06	6.24294e+06	8.07904e+06	8.85838e+06	6.70074e+06	7.93539e+06	6.93732e+06	7.21342e+06	1.0966e+07	1.16453e+07	8.33084e+06	8.98407e+06	1.08162e+07	8.34168e+06	5.95731e+06	--	--	--	-	-	-	-
POS_M132T703	132.081	703.465	11.72	--	--	--	--	--	--	1.01719e+07	1.50818e+07	1.10969e+07	1.27615e+07	1.15799e+07	1.33087e+07	2.219e+07	1.98075e+07	2.0238e+07	2.51008e+07	1.9952e+07	1.50126e+07	7.42568e+06	7.19127e+06	7.12001e+06	5.8634e+06	5.7946e+06	7.11765e+06	7.59443e+06	8.39412e+06	7.95699e+06	7.91545e+06	8.08065e+06	5.82062e+06	1.07699e+07	1.17924e+07	1.34146e+07	1.13006e+07	1.01413e+07	--	--	--	-	-	-	-
POS_M132T676	132.081	676.188	11.27	--	--	--	--	--	--	5.23748e+06	7.97079e+06	7.25368e+06	1.06986e+07	7.33797e+06	1.01154e+07	1.03082e+07	1.74582e+07	1.07954e+07	9.08112e+06	9.02585e+06	1.0278e+07	5.66856e+06	8.30564e+06	7.01613e+06	7.38017e+06	7.01517e+06	5.26733e+06	7.57008e+06	8.93079e+06	9.10456e+06	8.56133e+06	7.97808e+06	8.74581e+06	6.77943e+06	1.63154e+07	7.20686e+06	9.45193e+06	7.2649e+06	--	--	--	-	-	-	-
POS_M132T38	132.081	37.9461	0.63	--	--	--	--	--	--	1.00458e+07	9.19796e+06	1.35452e+07	6.08711e+06	9.95318e+06	1.03004e+07	2.25629e+06	4.40023e+06	6.44866e+06	6.04874e+06	7.43627e+06	5.89912e+06	3.23069e+06	2.78319e+06	3.80454e+06	6.32665e+06	6.89371e+06	3.55e+06	6.90405e+06	7.09905e+06	1.07534e+07	8.99725e+06	3.10442e+06	4.35912e+06	1.86668e+07	1.73613e+07	7.40761e+06	1.41777e+07	4.16896e+06	--	--	--	-	-	-	-
POS_M132T62	132.081	62.1279	1.04	--	--	--	--	--	--	1.15906e+07	7.75026e+06	3.99707e+06	6.83635e+06	6.06962e+06	5.04427e+06	5.73419e+06	6.54427e+06	6.44851e+06	3.11501e+06	1.98435e+06	5.51475e+06	1.14071e+06	4.2839e+06	3.42956e+06	5.29353e+06	4.46036e+06	2.06128e+06	4.30285e+06	4.54119e+06	5.72154e+06	5.50335e+06	3.14377e+06	2.27561e+06	3.71882e+06	1.05535e+07	8.99583e+06	7.99036e+06	2.7734e+06	--	--	--	-	-	-	-
POS_M132T89	132.102	89.4919	1.49	--	--	--	--	--	--	1.33372e+08	1.72759e+08	1.29221e+08	1.29019e+08	1.53583e+08	1.42394e+08	1.36407e+08	1.38175e+08	1.25953e+08	1.40709e+08	1.23986e+08	1.30801e+08	1.69207e+08	2.19179e+08	1.76926e+08	1.93546e+08	2.12484e+08	1.86843e+08	3.22473e+08	3.20819e+08	2.54929e+08	3.21522e+08	2.65655e+08	2.94242e+08	1.9977e+08	1.98541e+08	1.88652e+08	1.82152e+08	2.15178e+08	--	--	--	-	-	-	-
POS_M132T368	132.102	368.219	6.14	Beta-Leucine	--	0.14224	2.95114	C6H13NO2	MS2	1.03291e+08	1.29342e+08	1.15632e+08	1.2353e+08	1.26418e+08	1.28146e+08	1.0426e+08	9.88709e+07	8.47756e+07	8.59094e+07	8.38371e+07	8.75583e+07	8.73503e+07	8.41925e+07	8.29628e+07	8.75474e+07	7.83631e+07	8.97007e+07	8.25306e+07	8.91206e+07	6.44133e+07	1.15243e+08	7.00469e+07	7.40908e+07	8.72125e+07	9.59404e+07	8.74251e+07	1.06932e+08	8.41613e+07	Carboxylic acids and derivatives	5699-54-7	HMDB0003640	-	-	-	-
POS_M132T98	132.102	97.9583	1.63	--	--	--	--	--	--	1.06399e+09	1.1322e+09	1.13688e+09	1.10154e+09	1.1453e+09	1.10745e+09	6.51692e+08	6.8018e+08	6.57724e+08	6.94036e+08	7.58807e+08	6.41513e+08	1.82061e+08	2.01884e+08	2.01277e+08	2.09754e+08	4.82892e+07	2.00478e+08	7.72566e+08	8.69125e+08	9.602e+08	8.66296e+08	9.02899e+08	8.23447e+08	7.40126e+08	6.97258e+08	7.6974e+08	6.80863e+08	6.52258e+08	--	--	--	-	-	-	-
POS_M132T212	132.101	212.202	3.54	L-Isoleucine	--	1.96e-19	4.03822	C6H13NO2	MS2	1.60397e+10	1.79527e+10	1.7817e+10	1.69543e+10	1.79435e+10	1.77299e+10	1.00272e+10	1.05484e+10	1.01578e+10	1.01933e+10	1.04962e+10	1.00463e+10	7.53797e+09	7.47796e+09	7.39511e+09	7.32209e+09	7.14455e+09	7.81696e+09	9.58242e+09	9.27743e+09	8.75674e+09	9.41425e+09	9.93033e+09	9.44191e+09	9.71907e+09	1.1375e+10	1.07321e+10	1.09805e+10	1.10004e+10	Carboxylic acids and derivatives	1509-34-8	HMDB0000557	C00407	ko01100//Metabolic pathways;ko01110//Biosynthesis of secondary metabolites;ko01130//Biosynthesis of antibiotics;ko01230//Biosynthesis of amino acids;ko02010//ABC transporters;ko01210//2-Oxocarboxylic acid metabolism;ko00960//Tropane, piperidine and pyridine alkaloid biosynthesis;ko00970//Aminoacyl-tRNA biosynthesis;ko00460//Cyanoamino acid metabolism;ko00290//Valine, leucine and isoleucine biosyn…	Amino acid metabolism;Biosynthesis of other secondary metabolites;Global and overview maps;Membrane transport;Metabolism of other amino acids;Translation	Environmental Information Processing;Genetic Information Processing;Metabolism
POS_M132T234	132.101	233.509	3.89	L-Leucine	--	7.83e-26	4.4185	C6H13NO2	MS2	2.02607e+10	2.3165e+10	2.18001e+10	2.20974e+10	2.15559e+10	2.2211e+10	8.2769e+09	8.71297e+09	8.2007e+09	8.02504e+09	8.67927e+09	8.29353e+09	9.51951e+09	9.22786e+09	9.74242e+09	8.9684e+09	9.29314e+09	9.71755e+09	1.26773e+10	1.27936e+10	1.27831e+10	1.32908e+10	1.3743e+10	1.31735e+10	1.20496e+10	1.27288e+10	1.21172e+10	1.25202e+10	1.27811e+10	Carboxylic acids and derivatives	61-90-5	HMDB0000687	C00123	ko01100//Metabolic pathways;ko01110//Biosynthesis of secondary metabolites;ko01230//Biosynthesis of amino acids;ko02010//ABC transporters;ko01210//2-Oxocarboxylic acid metabolism;ko00970//Aminoacyl-tRNA biosynthesis;ko00290//Valine, leucine and isoleucine biosynthesis;ko00966//Glucosinolate biosynthesis;ko00280//Valine, leucine and isoleucine degradation	Amino acid metabolism;Biosynthesis of other secondary metabolites;Global and overview maps;Membrane transport;Translation	Environmental Information Processing;Genetic Information Processing;Metabolism
POS_M132T318	132.102	318.052	5.3	Glutaric acid	--	2.97e-05	0.180561	C5H8O4	MS2	2.12012e+08	2.48835e+08	2.2237e+08	1.51926e+08	3.63463e+07	2.83004e+08	1.01279e+08	8.3534e+07	7.1427e+07	8.67782e+07	8.51446e+07	8.46509e+07	8.02368e+07	7.95499e+07	8.02407e+07	7.06513e+07	7.76993e+07	8.44256e+07	1.22021e+08	1.77545e+08	1.26426e+08	1.45983e+08	1.25801e+08	1.18481e+08	2.49609e+08	1.40573e+08	1.44476e+08	2.35015e+08	1.22007e+08	Carboxylic acids and derivatives	110-94-1	HMDB0000661	C00489	ko01120//Microbial metabolism in diverse environments;ko00310//Lysine degradation;ko00071//Fatty acid degradation	Amino acid metabolism;Global and overview maps;Lipid metabolism	Metabolism
POS_M132T838_2	132.101	838.418	13.97	--	--	--	--	--	--	2.51307e+07	4.25051e+07	1.80589e+07	2.55886e+07	1.66512e+07	1.73827e+07	1.98583e+07	1.21226e+07	464.001	1.40872e+07	1.59283e+07	464.001	2.24619e+07	464.001	1.51824e+07	1.82289e+07	1.10035e+07	2.46479e+07	1.28986e+07	1.64387e+07	2.02539e+07	2.66749e+07	2.9217e+07	3.11145e+07	2.30329e+07	1.59385e+07	1.45658e+07	1.9382e+07	1.17301e+07	--	--	--	-	-	-	-
POS_M132T424	132.102	423.564	7.06	--	--	--	--	--	--	7.76261e+07	9.37409e+07	1.87526e+07	2.04604e+08	6.57076e+07	1.21386e+08	4.55797e+07	1.29696e+07	1.19942e+07	3.39756e+07	3.51797e+07	1.13157e+07	3.91252e+07	1.95195e+08	1.04223e+07	1.16841e+07	5.96157e+07	6.33622e+07	9.5613e+07	1.01788e+08	9.13221e+07	9.64225e+07	9.83906e+07	9.19729e+07	1.40931e+08	7.29419e+07	7.20243e+07	6.7364e+07	7.78267e+07	--	--	--	-	-	-	-
POS_M132T396	132.101	395.508	6.59	--	--	--	--	--	--	7.92069e+07	1.20741e+08	4.76905e+07	1.11936e+08	8.54706e+07	1.31635e+08	4.62484e+07	4.99058e+07	1.19428e+07	1.28459e+07	3.88545e+07	1.35929e+07	5.3663e+07	1.23621e+07	1.26196e+07	1.2512e+07	6.74841e+07	4.88892e+07	3.0709e+07	5.61559e+07	5.73038e+07	3.83145e+07	5.17119e+07	3.34665e+07	6.56621e+07	5.93766e+07	2.51471e+07	4.81086e+07	2.77455e+07	--	--	--	-	-	-	-
POS_M132T408	132.102	408.425	6.81	cis-4-Hydroxy-D-proline	--	2.18e-05	27.5359	C5H9NO3	MS2	1.21923e+08	7.7117e+07	2.4937e+08	3.00204e+07	9.38345e+07	6.9821e+07	5.31568e+07	5.17405e+07	1.35134e+07	4.53874e+07	4.97966e+07	1.41486e+07	4.21541e+07	1.30607e+07	1.60995e+08	1.33517e+07	5.34671e+07	5.26799e+07	1.41289e+08	8.68417e+07	6.33853e+07	5.64413e+07	9.21319e+07	8.628e+07	1.50296e+07	6.7302e+07	8.00616e+07	8.41031e+07	6.39722e+07	Carboxylic acids and derivatives	2584-71-6	HMDB0060460	C03440	ko00330//Arginine and proline metabolism	Amino acid metabolism	Metabolism
POS_M132T767	132.101	766.807	12.78	--	--	--	--	--	--	2.39795e+07	2.17894e+07	8.39234e+06	3.44098e+07	3.28975e+07	4.08815e+07	6.03113e+06	6.77527e+06	5.8096e+06	1.85339e+07	5.61931e+07	5.74833e+06	2.00149e+07	3.80267e+07	1.96273e+07	2.38855e+07	5.08755e+06	5.60473e+06	2.03379e+07	6.69579e+06	2.72817e+07	3.19808e+07	1.68193e+08	2.27005e+07	4.38786e+06	2.50936e+07	5.3503e+07	3.33793e+07	3.12832e+07	--	--	--	-	-	-	-
POS_M132T381	132.102	381.145	6.35	6-Aminohexanoate	--	0.0626613	1.43659	C6H13NO2	MS2	9.08595e+07	1.14682e+08	9.46215e+07	2.59271e+07	2.56993e+07	9.16969e+07	6.88054e+07	5.99482e+07	1.25668e+07	8.6925e+07	4.14165e+07	1.48594e+07	6.22284e+07	1.32368e+07	6.5854e+07	1.22944e+07	4.83648e+07	1.38265e+07	4.50043e+07	6.21367e+07	6.9758e+07	5.28714e+07	4.63684e+07	5.37846e+07	1.47823e+07	6.11226e+07	6.69891e+07	6.42042e+07	5.20588e+07	Fatty Acyls	60-32-2	HMDB0001901	C02378	ko01100//Metabolic pathways;ko01120//Microbial metabolism in diverse environments	Global and overview maps	Metabolism
POS_M132T443	132.101	442.507	7.38	--	--	--	--	--	--	9.22185e+07	9.78437e+07	1.90785e+07	1.18713e+08	7.94624e+07	7.88678e+07	3.84315e+07	9.63411e+07	9.29933e+06	1.07061e+07	4.94499e+07	1.05659e+07	3.0184e+07	1.0509e+07	1.02409e+07	1.03264e+07	1.01766e+07	4.59227e+07	1.19007e+07	5.4621e+07	7.52875e+07	8.52969e+07	7.77498e+07	1.04214e+08	1.21932e+07	5.27719e+07	7.04129e+07	4.95325e+07	6.01706e+07	--	--	--	-	-	-	-
POS_M132T481	132.101	480.921	8.02	--	--	--	--	--	--	7.62319e+07	7.17508e+07	5.82718e+07	2.77848e+08	2.21393e+08	1.0347e+08	4.18327e+07	1.03236e+07	9.07533e+06	9.32099e+06	9.09159e+06	9.88139e+06	6.20656e+07	4.40454e+07	2.96959e+07	1.06146e+07	4.25462e+07	8.58893e+06	1.24389e+07	4.18505e+07	1.01299e+07	3.97537e+07	4.53921e+07	1.06252e+07	9.67895e+06	4.54518e+07	5.26661e+07	4.27103e+07	4.53345e+07	--	--	--	-	-	-	-
POS_M132T688	132.101	688.253	11.47	--	--	--	--	--	--	3.41121e+07	7.51928e+07	8.98e+07	2.82775e+07	6.50978e+07	5.32564e+07	1.17746e+07	3.75214e+07	9.68722e+06	6.22309e+07	1.11518e+08	8.99362e+06	9.74773e+06	9.28307e+06	9.37299e+06	3.76862e+07	9.46571e+06	3.16825e+07	4.1376e+07	1.09991e+07	1.08687e+07	6.6423e+07	1.09792e+07	6.55225e+07	2.44698e+07	3.78218e+07	1.00141e+07	8.50332e+06	3.68859e+07	--	--	--	-	-	-	-
POS_M132T729	132.101	729.214	12.15	--	--	--	--	--	--	6.62784e+07	3.52746e+07	3.61823e+07	5.05841e+07	4.87193e+07	1.12768e+07	3.09834e+07	6.73323e+07	7.01887e+06	3.85578e+07	2.15685e+07	6.89973e+06	3.85388e+07	7.85681e+06	2.45798e+07	2.34731e+07	7.53171e+06	3.21485e+07	2.4507e+07	3.51351e+07	4.47961e+07	7.80096e+06	4.10762e+07	4.88078e+07	3.61327e+07	2.65905e+07	2.69345e+07	1.73031e+07	2.10212e+07	--	--	--	-	-	-	-
POS_M132T554	132.102	554.049	9.23	--	--	--	--	--	--	1.52527e+07	1.56184e+07	8.87826e+07	1.62586e+07	5.53836e+07	1.46352e+07	9.96303e+06	8.53637e+06	7.80034e+06	8.88991e+06	3.46875e+07	8.5173e+06	3.32857e+07	9.84993e+06	1.09575e+08	9.02479e+06	4.16297e+07	3.19263e+07	3.66342e+07	4.22857e+07	6.6792e+07	1.09375e+07	1.07684e+08	1.15228e+07	4.70085e+07	3.53209e+07	3.5407e+07	9.28682e+06	4.32021e+07	--	--	--	-	-	-	-
POS_M132T457	132.102	456.818	7.61	--	--	--	--	--	--	9.19713e+07	9.0898e+07	1.70325e+08	2.1833e+07	2.16311e+07	8.27559e+07	7.00644e+07	8.25918e+07	1.08784e+07	1.66159e+08	1.12446e+07	1.24199e+07	2.95745e+07	3.02903e+07	4.81611e+07	3.18085e+08	1.25112e+08	1.09162e+07	1.35537e+08	1.60292e+07	4.76935e+07	1.3564e+07	4.32952e+07	1.56921e+07	3.49312e+07	7.22738e+07	4.83074e+07	5.88831e+07	4.60512e+07	--	--	--	-	-	-	-
POS_M132T707	132.101	707.027	11.78	--	--	--	--	--	--	7.39707e+06	6.89382e+07	9.6033e+06	3.94248e+07	5.96357e+07	3.25767e+07	8.1464e+06	8.08117e+06	7.4063e+06	2.0772e+07	7.38999e+06	6.80721e+06	2.77851e+07	5.98042e+06	1.04529e+07	3.29268e+07	6.69795e+06	6.57988e+06	4.01145e+07	9.07314e+07	3.5711e+07	7.09266e+06	2.6865e+07	7.62916e+06	2.01019e+07	2.29101e+07	7.63374e+06	6.8348e+06	2.12534e+07	--	--	--	-	-	-	-
POS_M132T468	132.102	468.37	7.81	--	--	--	--	--	--	7.41885e+07	7.7682e+07	2.03748e+07	2.05309e+07	2.01999e+07	8.72782e+07	1.11988e+07	1.14187e+07	1.08994e+07	9.11088e+06	9.77269e+07	1.15938e+07	9.29591e+06	3.18984e+07	3.27339e+07	1.12995e+07	1.02851e+07	1.08175e+08	1.16658e+07	1.04247e+08	6.93241e+07	3.26088e+07	5.24567e+07	1.30127e+07	3.51356e+07	5.10757e+07	6.43216e+07	3.80646e+07	4.93696e+07	--	--	--	-	-	-	-
POS_M132T573	132.101	572.914	9.55	--	--	--	--	--	--	1.40097e+07	1.71871e+07	5.53941e+07	5.23555e+07	6.56242e+07	1.63505e+07	6.3476e+07	3.06011e+07	8.69847e+06	6.24424e+07	8.06531e+07	1.0229e+07	2.95498e+07	2.6067e+07	8.76935e+06	2.80093e+07	9.55044e+06	2.78446e+07	4.52577e+07	1.11931e+07	3.77102e+07	8.60014e+07	7.84471e+07	6.181e+07	5.92241e+07	9.57798e+06	4.77501e+07	3.76723e+07	7.52187e+07	--	--	--	-	-	-	-
[truncated: 6,541 more rows]

## Sheet: all.exp.NEG
name	mz	rt	rtmin	MS2_name	MS1_name	identify.pvalue	ppm	formula	MS_type	Root-1	Root-2	Root-3	Root-4	Root-5	Root-6	Stem-1	Stem-2	Stem-3	Stem-4	Stem-5	Stem-6	Leaf-1	Leaf-2	Leaf-3	Leaf-4	Leaf-5	Leaf-6	Seed-1	Seed-2	Seed-3	Seed-4	Seed-5	Seed-6	QC1	QC2	QC3	QC4	QC5	Class	CAS	HMDB	C_ID	Pathway	KEGG_B_class	KEGG_A_class
[truncated: 5,113 more rows]
