# Supplementary material for: Metabolomics Analyses Provide Insights Into Nutritional Value and Abiotic Stress Tolerance in Halophyte Halogeton glomeratus
Source: Front Plant Sci. 2021 Jul 5;12:703255. doi: 10.3389/fpls.2021.703255 (PMC8287573; doi:10.3389/fpls.2021.703255)
Supplement: Supplementary Table 2 — Category summary of all identified metabolites in H. glomeratus. [file Table_2.XLS]

name	Class	CAS	HMDB
POS_M81T703	Diazines	25247-63-6	HMDB0003361
POS_M83T489	Azoles	7554-65-6	HMDB0015344
POS_M85T34	Dihydrofurans	497-23-4	HMDB0032330
POS_M85T96	Keto acids and derivatives	541-50-4	HMDB0000060
POS_M86T233	Piperidines	110-89-4	HMDB0034301
POS_M87T34	Organooxygen compounds	431-03-8	HMDB0003407
POS_M87T180	Hydroxy acids and derivatives	625-72-9	HMDB0000011
POS_M88T837	Fatty Acyls	107-92-6	HMDB0000039
POS_M88T765	Oxazinanes	110-91-8	HMDB0031581
POS_M88T616	Carbonyl compounds	78-84-2	HMDB0031243
POS_M88T811	Organooxygen compounds	4390-05-0	HMDB0001080
POS_M88T326	Organonitrogen compounds	107-85-7	HMDB0031659
POS_M89T600	Carboxylic acids and derivatives	79-31-2	HMDB0001873
POS_M89T578	Organooxygen compounds	123-51-3	HMDB0006007
POS_M89T64	Carboxylic acids and derivatives	302-72-7	HMDB0062251
POS_M89T37	Keto acids and derivatives	127-17-3	HMDB0000243
POS_M89T75	Organonitrogen compounds	110-60-1	HMDB0001414
POS_M92T73_2	Benzene and substituted derivatives	123-30-8	HMDB0001169
POS_M94T35	Benzene and substituted derivatives	87-66-1	HMDB0013674
POS_M94T64	Benzene and substituted derivatives	62-53-3	HMDB0003012
POS_M95T565	Sulfonyls	67-71-0	HMDB0004983
POS_M96T63	Pyridines and derivatives	142-08-5	HMDB0013751
POS_M97T96	Carbonyl compounds	98-01-1	HMDB0032914
POS_M99T66	Carboxylic acids and derivatives	110-16-7	HMDB0000176
POS_M99T703	Carbonyl compounds	505-57-7	HMDB0031496
POS_M100T34_2	Organonitrogen compounds	108-91-8	HMDB0031404
POS_M101T35_2	Fatty Acyls	-	HMDB0132474
POS_M101T117	Amines	121-44-8	HMDB0032539
POS_M101T822	Pyrrolidines	930-55-2	HMDB0031642
POS_M102T734	Carboxylic acids and derivatives	22059-21-8	HMDB0036458
POS_M102T767	Organonitrogen compounds	7418-61-3	HMDB0001252
POS_M102T619	Organooxygen compounds	-	HMDB0012815
POS_M102T416	Organonitrogen compounds	462-94-2	HMDB0002322
POS_M102T150	Amines	111-26-2	HMDB0032323
POS_M103T141	Keto acids and derivatives	600-18-0	HMDB0000005
POS_M104T145	Hydroxy acids and derivatives	600-15-7	HMDB0000008
POS_M104T90	Carboxylic acids and derivatives	56-12-2	HMDB0000112
POS_M104T124	Carboxylic acids and derivatives	144-90-1	HMDB0003911
POS_M104T293	Carboxylic acids and derivatives	2623-91-8	HMDB0000650
POS_M104T282	Carboxylic acids and derivatives	1492-24-6	HMDB0000452
POS_M104T189	Carboxylic acids and derivatives	1118-68-9	HMDB0000092
POS_M104T316	Carboxylic acids and derivatives	2140-95-6	HMDB0002299
POS_M104T101	Organonitrogen compounds	62-49-7	HMDB0000097
POS_M104T150	Hydroxy acids and derivatives	1113-60-6	HMDB0001352
POS_M105T382	Benzene and substituted derivatives	56011-02-0	HMDB0041615
POS_M105T101	Organonitrogen compounds	62-49-7	HMDB0000097
POS_M107T344	Benzene and substituted derivatives	100-52-7	HMDB0006115
POS_M107T63_1	Benzene and substituted derivatives	95-53-4	HMDB0041965
POS_M107T41	Benzene and substituted derivatives	100-46-9	HMDB0033871
POS_M107T676	Benzene and substituted derivatives	-	HMDB0059810
POS_M107T493	Benzene and substituted derivatives	-	HMDB0059851
POS_M109T97	Organooxygen compounds	106-51-4	HMDB0003364
POS_M109T661	Phenols	106-44-5	HMDB0001858
POS_M109T707	Phenols	108-39-4	HMDB0002048
POS_M110T390	Phenols	123-31-9	HMDB0002434
POS_M111T777	Pyrroles	634-97-9	HMDB0004230
POS_M111T118	Carbonyl compounds	620-02-0	HMDB0033002
POS_M111T182	Benzene and substituted derivatives	108-46-3	HMDB0032037
POS_M111T741	Phenols	120-80-9	HMDB0000957
POS_M112T98	Diazines	71-30-7	HMDB0000630
POS_M112T75	Organonitrogen compounds	51-45-6	HMDB0000870
POS_M113T793	Fatty Acyls	498-23-7	HMDB0000634
POS_M113T100	Furans	88-14-2	HMDB0000617
POS_M113T198	Diazines	66-22-8	HMDB0000300
POS_M113T830_2	Organooxygen compounds	765-87-7	HMDB0031344
POS_M113T313	Keto acids and derivatives	816-66-0	HMDB0000695
POS_M114T66	Carboxylic acids and derivatives	60-27-5	HMDB0000562
POS_M114T74_1	Carboxylic acids and derivatives	-	HMDB0060245
POS_M114T99	Pyrrolines	2139-03-9	HMDB0006875
POS_M114T37	Carboxylic acids and derivatives	2906-39-0	HMDB0001301
POS_M114T547	Lactones	-	HMDB0060476
POS_M114T534	Lactams	105-60-2	HMDB0062769
POS_M115T35_1	Diazines	504-07-4	HMDB0000076
POS_M116T35	Indoles and derivatives	59-48-3	HMDB0061918
POS_M116T94	Fatty Acyls	5746-02-1	HMDB0012233
POS_M116T548	Carboxylic acids and derivatives	147-85-3	HMDB0000162
POS_M117T341	Keto acids and derivatives	759-05-7	HMDB0000019
POS_M117T395	Carboxylic acids and derivatives	110-17-8	HMDB0000134
POS_M117T458	Fatty Acyls	142-62-1	HMDB0000535
POS_M118T90_1	Carboxylic acids and derivatives	-	HMDB0059606
POS_M118T703_1	Carboxylic acids and derivatives	1758-80-1	HMDB0006284
POS_M118T485	Heteroaromatic compounds	109-97-7	HMDB0035924
POS_M118T141	Carboxylic acids and derivatives	72-18-4	HMDB0000883
POS_M119T74	Carboxylic acids and derivatives	1068-84-4	HMDB0001147
POS_M119T203	Carboxylic acids and derivatives	110-15-6	HMDB0000254
POS_M119T401	Fatty Acyls	13392-69-3	HMDB0061927
POS_M120T527	Imidazopyrimidines	120-73-0	HMDB0001366
POS_M120T207	Pyridines and derivatives	54-85-3	HMDB0015086
POS_M120T154	Carboxylic acids and derivatives	24830-94-2	HMDB0004041
POS_M120T122	Carboxylic acids and derivatives	72-19-5	HMDB0000167
POS_M121T415	Benzene and substituted derivatives	99-96-7	HMDB0000500
POS_M121T345	Benzene and substituted derivatives	96-09-3	HMDB0062765
POS_M121T229	Phenols	501-94-0	HMDB0004284
POS_M121T612	Benzene and substituted derivatives	6314-97-2	HMDB0041610
POS_M121T289	Benzene and substituted derivatives	2628-17-3	HMDB0004072
POS_M121T309	Benzene and substituted derivatives	104-87-0	HMDB0029638
POS_M122T63	Benzene and substituted derivatives	55-21-0	HMDB0004461
POS_M122T289	Benzene and substituted derivatives	589-18-4	HMDB0041609
POS_M122T382	Benzene and substituted derivatives	64-04-0	HMDB0012275
POS_M123T208	Benzene and substituted derivatives	99-10-5	HMDB0013677
POS_M123T336	Organooxygen compounds	123-08-0	HMDB0011718
POS_M123T149	Pyridines and derivatives	98-92-0	HMDB0001406
POS_M124T98	Carboxylic acids and derivatives	583-08-4	HMDB0003269
POS_M124T308	Pyridines and derivatives	55-22-1	HMDB0060665
POS_M124T621	Pyridines and derivatives	98-98-6	HMDB0002243
POS_M125T64_1	Organic phosphonic acids and derivatives	2041-14-7	HMDB0011747
POS_M125T35_2	Organooxygen compounds	143995-98-6	HMDB0038331
POS_M125T64_2	Phenols	90-05-1	HMDB0001398
POS_M125T459	Organonitrogen compounds	501-75-7	HMDB0000898
POS_M126T42	Organic sulfonic acids and derivatives	107-35-7	HMDB0000251
POS_M126T345	Azoles	360-97-4	HMDB0003192
POS_M126T198	Diazines	554-01-8	HMDB0002894
POS_M127T64	Organic trisulfides	31499-71-5	HMDB0038891
POS_M127T282	Benzene and substituted derivatives	87-66-1	HMDB0013674
POS_M127T726	Carbonyl compounds	67-47-0	HMDB0034355
POS_M127T263	Naphthalenes	90-15-3	HMDB0012138
POS_M127T342	Diazines	65-71-4	HMDB0000262
POS_M127T34_3	Triazines	108-78-1	HMDB0041922
POS_M128T74	Diazines	67-52-7	HMDB0041833
POS_M128T141	Diazines	696-04-8	HMDB0000079
POS_M128T476	Carboxylic acids and derivatives	-	HMDB0059657
POS_M128T514	Pyridines and derivatives	2756-89-0	HMDB0001084
POS_M130T41	Diazines	51-21-8	HMDB0014684
POS_M130T74	Keto acids and derivatives	-	HMDB0060365
POS_M130T86	Carboxylic acids and derivatives	3105-95-1	HMDB0000716
POS_M130T404	Carboxylic acids and derivatives	22573-88-2	HMDB0001369
POS_M130T305	Carboxylic acids and derivatives	4042-36-8	HMDB0000805
POS_M130T400	Fatty Acyls	928-81-4	HMDB0012882
POS_M130T142_1	Carboxylic acids and derivatives	52-52-8	HMDB0062225
POS_M130T121	Carboxylic acids and derivatives	-	HMDB0062767
POS_M131T35_1	Carboxylic acids and derivatives	57-00-1	HMDB0000064
POS_M131T157	Carboxylic acids and derivatives	79067-61-1	HMDB0001131
POS_M131T148	Fatty Acyls	97-65-4	HMDB0002092
POS_M131T169	Carboxylic acids and derivatives	496-92-4	HMDB0002104
POS_M131T531	Organonitrogen compounds	-	HMDB0013222
POS_M131T460	Fatty Acyls	111-14-8	HMDB0000666
POS_M131T84	Organonitrogen compounds	306-60-5	HMDB0001432
POS_M132T81	Keto acids and derivatives	328-42-7	HMDB0000223
POS_M132T806	Diazines	-	HMDB0060402
POS_M132T37	Carboxylic acids and derivatives	618-27-9	HMDB0240251
POS_M132T368	Carboxylic acids and derivatives	5699-54-7	HMDB0003640
POS_M132T212	Carboxylic acids and derivatives	1509-34-8	HMDB0000557
POS_M132T234	Carboxylic acids and derivatives	61-90-5	HMDB0000687
POS_M132T318	Carboxylic acids and derivatives	110-94-1	HMDB0000661
POS_M132T408	Carboxylic acids and derivatives	2584-71-6	HMDB0060460
POS_M132T381	Fatty Acyls	60-32-2	HMDB0001901
POS_M132T655	Carboximidic acids and derivatives	6851-51-0	HMDB0033458
POS_M133T35	Organooxygen compounds	488-84-6	HMDB0000621
POS_M133T98	Organooxygen compounds	2042-27-5	HMDB0003371
POS_M133T449	Cinnamaldehydes	104-55-2	HMDB0003441
POS_M133T363	Hydroxy acids and derivatives	1191-25-9	HMDB0012843
POS_M133T608	Prenol lipids	2111-75-3	HMDB0003647
POS_M133T212	Carboxylic acids and derivatives	556-50-3	HMDB0011733
POS_M134T145	Carboxylic acids and derivatives	56-84-8	HMDB0000191
POS_M135T145	Hydroxy acids and derivatives	97-67-6	HMDB0000156
POS_M135T550_1	Phenols	501-92-8	HMDB0034107
POS_M135T744	Prenol lipids	546-80-5	HMDB0036115
POS_M135T758	Prenol lipids	57129-09-6	HMDB0035741
POS_M135T783	Prenol lipids	141-27-5	HMDB0035078
POS_M135T836	Prenol lipids	464-49-3	HMDB0059838
POS_M135T820	Prenol lipids	99-87-6	HMDB0005805
POS_M136T232	Benzene and substituted derivatives	7339-87-9	HMDB0003767
POS_M136T37	Pteridines and derivatives	10593-78-9	HMDB0001216
POS_M136T432	Phenols	104-14-3	HMDB0004825
POS_M136T402	Benzene and substituted derivatives	300-62-9	HMDB0014328
POS_M137T139	Benzene and substituted derivatives	118-92-3	HMDB0001123
POS_M137T157	Imidazopyrimidines	68-94-0	HMDB0000157
POS_M137T142_1	Pyrazolopyrimidines	315-30-0	HMDB0014581
POS_M137T192	Benzene and substituted derivatives	99-94-5	HMDB0029635
POS_M137T64	Pyridines and derivatives	3106-60-3	HMDB0000699
POS_M137T747	Benzene and substituted derivatives	645-56-7	HMDB0032625
POS_M137T659	Benzene and substituted derivatives	103-82-2	HMDB0000209
POS_M137T695	Prenol lipids	99-84-3	HMDB0036997
POS_M137T35_3	Prenol lipids	7785-70-8	HMDB0006525
POS_M138T159	Benzene and substituted derivatives	94-09-7	HMDB0004992
POS_M138T347	Benzene and substituted derivatives	-	HMDB0062629
POS_M138T64	Organonitrogen compounds	7568-93-6	HMDB0001065
POS_M139T402	Diazines	65-86-1	HMDB0000226
POS_M139T739	Carbonyl compounds	78-59-1	HMDB0031195
POS_M140T830	Organic phosphoric acids and derivatives	590-54-5	HMDB0001494
POS_M140T39	Pyridines and derivatives	874-24-8	HMDB0013188
POS_M140T137	Organic phosphonic acids and derivatives	4408-78-0	HMDB0004110
POS_M141T498	Organonitrogen compounds	4836-52-6	HMDB0003431
POS_M142T34	Organic phosphoric acids and derivatives	1071-23-4	HMDB0000224
POS_M142T792	Organic sulfonic acids and derivatives	3375-50-6	HMDB0003745
POS_M143T35_1	Pyrans	501-30-4	HMDB0032923
POS_M143T491	Fatty Acyls	3588-17-8	HMDB0002349
POS_M144T732	Naphthalenes	135-19-3	HMDB0012322
POS_M144T381	Naphthalenes	91-59-8	HMDB0041802
POS_M145T601	Fatty Acyls	124-07-2	HMDB0000482
POS_M146T74	Keto acids and derivatives	328-50-7	HMDB0000208
POS_M146T431	Organonitrogen compounds	124-20-9	HMDB0001257
POS_M146T93	Keto acids and derivatives	-	HMDB0012151
POS_M146T775	Carboxylic acids and derivatives	-	HMDB0059595
POS_M146T382	Stilbenes	500-65-2	HMDB0031842
POS_M146T371	Organonitrogen compounds	51-84-3	HMDB0000895
POS_M146T389	Carboxylic acids and derivatives	17027-83-7	HMDB0012115
POS_M147T416	Coumarins and derivatives	91-64-5	HMDB0001218
POS_M147T35_2	Carboxylic acids and derivatives	5147-00-2	HMDB0003011
POS_M147T64	Carboxylic acids and derivatives	6384-92-5	HMDB0002393
POS_M147T173	Fatty Acyls	124-04-9	HMDB0000448
POS_M147T725	Benzene and substituted derivatives	1821-12-1	HMDB0000543
POS_M147T76	Carboxylic acids and derivatives	-	HMDB0062809
POS_M147T481	Carboxylic acids and derivatives	4299-56-3	HMDB0012114
POS_M148T145	Hydroxy acids and derivatives	13095-47-1	HMDB0000606
POS_M148T88	Carboxylic acids and derivatives	-	HMDB0060475
POS_M148T62	Benzene and substituted derivatives	94-09-7	HMDB0004992
POS_M148T344	Fatty Acyls	562-43-6	HMDB0012140
POS_M148T142	Fatty Acyls	150-97-0	HMDB0000227
POS_M149T63	Fatty Acyls	13095-48-2	HMDB0000694
POS_M149T435	Imidazopyrimidines	-	HMDB0060412
POS_M149T268	Pyridines and derivatives	494-97-3	HMDB0001126
POS_M149T494	Fatty Acyls	583-92-6	HMDB0001553
POS_M149T568	Hydroxy acids and derivatives	-	HMDB0059655
POS_M149T409	Cinnamaldehydes	20711-53-9	HMDB0040986
POS_M149T612	Imidazopyrimidines	5142-23-4	HMDB0011600
POS_M149T509	Imidazopyrimidines	5142-22-3	HMDB0011599
POS_M149T519_2	Benzene and substituted derivatives	4180-23-8	HMDB0030837
POS_M149T459_2	Phenol ethers	140-67-0	HMDB0034121
POS_M149T538	Prenol lipids	122-03-2	HMDB0002214
POS_M150T145	Carboxylic acids and derivatives	59-51-8	HMDB0033951
POS_M150T315	Organooxygen compounds	9000-69-5	HMDB0003402
POS_M150T123	Carboxylic acids and derivatives	59-51-8	HMDB0033951
POS_M150T336	Imidazopyrimidines	935-69-3	HMDB0011614
POS_M150T414	Benzene and substituted derivatives	579-66-8	HMDB0032782
POS_M151T426	Benzodioxoles	120-57-0	HMDB0032612
POS_M151T56	Organooxygen compounds	530-55-2	HMDB0029673
POS_M151T472	Phenols	7786-61-0	HMDB0013744
POS_M151T600	Organooxygen compounds	5328-37-0	HMDB0000646
POS_M151T524	Prenol lipids	89-83-8	HMDB0001878
POS_M151T38	Prenol lipids	2244-16-8	HMDB0004487
POS_M152T623	Imidazopyrimidines	50-44-2	HMDB0015167
POS_M152T98_1	Imidazopyrimidines	73-40-5	HMDB0000132
POS_M152T322	Carboxylic acids and derivatives	332-80-9	HMDB0000001
POS_M152T508	Phenols	103-90-2	HMDB0001859
POS_M152T289	Benzene and substituted derivatives	370-98-9	HMDB0003633
POS_M153T324	Imidazopyrimidines	69-89-6	HMDB0000292
POS_M153T34	Phenols	156-38-7	HMDB0000020
POS_M153T530	Phenols	121-33-5	HMDB0012308
POS_M153T142	Benzene and substituted derivatives	89-84-9	HMDB0029659
POS_M153T228	Organooxygen compounds	87-99-0	HMDB0002917
POS_M153T322	Organooxygen compounds	7643-75-6	HMDB0001851
POS_M153T35_2	Carboxylic acids and derivatives	673-49-4	HMDB0013253
POS_M153T35_3	Benzene and substituted derivatives	611-71-2	HMDB0062635
POS_M153T493	Prenol lipids	536-59-4	HMDB0003634
POS_M154T60	Oxanes	470-82-6	HMDB0004472
POS_M154T298	Benzene and substituted derivatives	548-93-6	HMDB0001476
POS_M154T73_2	Phenols	498-00-0	HMDB0032012
POS_M154T101	Phenols	62-31-7	HMDB0000073
POS_M154T38_2	Piperidines	552-70-5	HMDB0034580
POS_M155T526	Organooxygen compounds	513-85-9	HMDB0003156
POS_M155T402_1	Benzene and substituted derivatives	303-38-8	HMDB0000397
POS_M155T607	Organic phosphoric acids and derivatives	598-02-7	HMDB0012209
POS_M155T365	Phenols	91-10-1	HMDB0034158
POS_M156T74_2	Azoles	17340-16-8	HMDB0001014
POS_M156T607	Azoles	876-19-7	HMDB0002320
POS_M156T65_2	Carboxylic acids and derivatives	13074-21-0	HMDB0006488
POS_M157T822	Organic phosphoric acids and derivatives	13147-57-4	HMDB0000816
POS_M157T126	Carboxylic acids and derivatives	4023-65-8	HMDB0000958
POS_M157T34	Organooxygen compounds	138-59-0	HMDB0003070
POS_M157T783	Naphthalenes	-	HMDB0059764
POS_M157T585	Saturated hydrocarbons	111-84-2	HMDB0029595
POS_M157T740	Indoles and derivatives	771-51-7	HMDB0006524
POS_M158T335	Carboxylic acids and derivatives	1197-18-8	HMDB0014447
POS_M158T748	Carboxylic acids and derivatives	5988-19-2	HMDB0003349
POS_M159T93	Azoles	97-59-6	HMDB0000462
POS_M159T166	Carboxylic acids and derivatives	99-16-1	HMDB0001209
POS_M159T219	Fatty Acyls	112-05-0	HMDB0000847
POS_M159T593	Fatty Acyls	-	HMDB0012241
POS_M159T366	Carboxylic acids and derivatives	543-38-4	HMDB0002706
POS_M159T399	Fatty Acyls	-	HMDB0012175
POS_M160T55	Fatty Acyls	111-16-0	HMDB0000857
POS_M160T399_1	Indoles and derivatives	2591-98-2	HMDB0001190
POS_M160T399_2	Carboxylic acids and derivatives	1190-46-1	HMDB0031411
POS_M160T703	Indoles and derivatives	61-54-1	HMDB0000303
POS_M160T204_2	Organonitrogen compounds	55-92-5	HMDB0015654
POS_M161T460	Carboxylic acids and derivatives	1188-07-4	HMDB0002038
POS_M162T35	Fatty Acyls	503-49-1	HMDB0000355
POS_M162T417	Indoles and derivatives	771-50-6	HMDB0003320
POS_M162T97	Carboxylic acids and derivatives	542-32-5	HMDB0000510
POS_M162T142	Carboxylic acids and derivatives	35989-16-3	HMDB0062660
POS_M162T174	Carboxylic acids and derivatives	7540-67-2	HMDB0029423
POS_M162T72	Cinnamic acids and derivatives	-	HMDB0141046
POS_M162T603	Indoles and derivatives	526-55-6	HMDB0003447
POS_M162T144	Organonitrogen compounds	541-15-1	HMDB0000062
POS_M163T559	Keto acids and derivatives	1187-99-1	HMDB0002070
POS_M163T830	Coumarins and derivatives	93-35-6	HMDB0029865
POS_M163T695	Pteridines and derivatives	2236-60-4	HMDB0000802
POS_M163T96	Organooxygen compounds	492-62-6	HMDB0003345
POS_M163T456	Cinnamic acids and derivatives	103-26-4	HMDB0033833
POS_M163T382	Pyridines and derivatives	54-11-5	HMDB0001934
POS_M163T579	Benzene and substituted derivatives	100-92-5	HMDB0015452
POS_M164T581	Carboxylic acids and derivatives	616-91-1	HMDB0001890
POS_M164T98	Organooxygen compounds	2438-80-4	HMDB0000174
POS_M164T352	Quinolines and derivatives	91-63-4	HMDB0042004
POS_M165T516	Cinnamic acids and derivatives	588-30-7	HMDB0001713
POS_M165T208	Cinnamic acids and derivatives	-	HMDB0128076
POS_M165T404	Cinnamic acids and derivatives	-	HMDB0134028
POS_M165T564	Organooxygen compounds	488-45-9	HMDB0011632
POS_M165T283	Phenols	97-53-0	HMDB0005809
POS_M165T710	Organooxygen compounds	488-10-8	HMDB0035601
POS_M166T80	Imidazopyrimidines	552-62-5	HMDB0001991
POS_M166T374	Benzene and substituted derivatives	3342-77-6	HMDB0004089
POS_M166T183	Pyridines and derivatives	536-33-4	HMDB0014747
POS_M166T175	Imidazopyrimidines	2958-98-7	HMDB0001566
POS_M166T344	Carboxylic acids and derivatives	63-91-2	HMDB0000159
POS_M166T143	Phenols	97-31-4	HMDB0000819
POS_M166T62	Benzene and substituted derivatives	90-82-4	HMDB0001943
POS_M166T336	Benzene and substituted derivatives	539-15-1	HMDB0004366
POS_M167T822	Benzothiazoles	149-30-4	HMDB0030524
POS_M167T835	Phenylpropanoic acids	495-78-3	HMDB0033752
POS_M167T63_2	Hydroxy acids and derivatives	552-63-6	HMDB0062590
POS_M167T626	Prenol lipids	7694-45-3	HMDB0004586
POS_M167T559	Benzene and substituted derivatives	88-99-3	HMDB0002107
POS_M168T347	Pyridines and derivatives	89-00-9	HMDB0000232
POS_M168T143	Benzene and substituted derivatives	-	HMDB0060374
POS_M168T98	Pyridines and derivatives	-	HMDB0004290
POS_M168T37	Pyridines and derivatives	66-72-8	HMDB0001545
POS_M168T322	Phenols	554-52-9	HMDB0000022
POS_M168T375	Benzene and substituted derivatives	614-35-7	HMDB0062811
POS_M168T63	Phenols	94-07-5	HMDB0004826
POS_M169T393	Benzene and substituted derivatives	13023-73-9	HMDB0006242
POS_M169T564	Benzene and substituted derivatives	3943-74-6	HMDB0240266
POS_M169T87	Phenols	1198-84-1	HMDB0000822
POS_M169T463	Indoles and derivatives	244-63-3	HMDB0012897
POS_M169T517	Imidazopyrimidines	69-93-2	HMDB0000289
POS_M169T80	Pyridines and derivatives	-	HMDB0062696
POS_M169T37	Prenol lipids	459-80-3	HMDB0036103
POS_M170T460	Phenols	51-41-2	HMDB0000216
POS_M170T822	Carboxylic acids and derivatives	3614-08-2	HMDB0003288
POS_M170T481	Diazines	51-52-5	HMDB0014690
POS_M170T101	Pyridines and derivatives	65-23-6	HMDB0000239
POS_M170T837	Benzene and substituted derivatives	122-39-4	HMDB0032562
POS_M171T341	Benzene and substituted derivatives	149-91-7	HMDB0005807
POS_M171T35_2	Phenols	28822-73-3	HMDB0000318
POS_M171T55	Azoles	443-48-1	HMDB0015052
POS_M171T168	Benzene and substituted derivatives	90-43-7	HMDB0032582
POS_M171T204_2	Carboxylic acids and derivatives	102767-28-2	HMDB0015333
POS_M171T488	Carboxylic acids and derivatives	17035-90-4	HMDB0029416
POS_M171T740	Carboxylic acids and derivatives	19253-88-4	HMDB0001325
POS_M172T309	Carboxylic acids and derivatives	2353-17-5	HMDB0012289
POS_M172T519	Carboxylic acids and derivatives	60142-96-3	HMDB0005015
POS_M173T560	Keto acids and derivatives	3715-10-4	HMDB0004225
POS_M173T538	Carboxylic acids and derivatives	53054-07-2	HMDB0004224
POS_M173T713	Quinolines and derivatives	93-10-7	HMDB0000842
POS_M174T403	Indoles and derivatives	61-49-4	HMDB0004370
POS_M174T245	Oxazinanes	634-03-7	HMDB0015519
POS_M175T198	Carboxylic acids and derivatives	585-84-2	HMDB0000072
POS_M175T452	Fatty Acyls	505-48-6	HMDB0000893
POS_M175T157	Carboxylic acids and derivatives	6205-08-9	HMDB0003357
POS_M175T218	Carboxylic acids and derivatives	3081-61-6	HMDB0034365
POS_M175T694	Indoles and derivatives	879-37-8	HMDB0029739
POS_M176T127	Furofurans	32449-92-6	HMDB0006355
POS_M176T198	Carboxylic acids and derivatives	1681-96-5	HMDB0003470
POS_M176T146	Carboxylic acids and derivatives	13184-27-5	HMDB0000828
POS_M176T38	Carboxylic acids and derivatives	6133-30-8	HMDB0003157
POS_M177T63	Carboxylic acids and derivatives	4289-98-9	HMDB0001015
POS_M177T36	Dihydrofurans	50-81-7	HMDB0000044
POS_M177T759	Coumarins and derivatives	531-59-9	HMDB0029758
POS_M179T353	Coumarins and derivatives	305-01-1	HMDB0030819
POS_M179T180	Organooxygen compounds	90-80-2	HMDB0000150
POS_M179T545	Benzene and substituted derivatives	495-69-2	HMDB0000714
POS_M179T157	Pyrrolopyrimidines	-	HMDB0011690
POS_M179T564	Lactones	18679-18-0	HMDB0032331
POS_M179T804_2	Benzene and substituted derivatives	93-15-2	HMDB0031864
POS_M179T447	Benzene and substituted derivatives	6379-72-2	HMDB0041553
POS_M179T837	Fatty Acyls	105-87-3	HMDB0035157
POS_M180T228	Pteridines and derivatives	529-69-1	HMDB0000704
POS_M180T396	Imidazopyrimidines	611-59-6	HMDB0001860
POS_M180T677	Pyridines and derivatives	1078-38-2	HMDB0041821
POS_M180T107	Carbohydrates and carbohydrate conjugates	57-48-7	HMDB0062538
POS_M180T159	Tetrahydroisoquinolines	525-72-4	HMDB0005199
POS_M180T36	Carboxylic acids and derivatives	2387-59-9	HMDB0029415
POS_M180T408	Phenols	5001-33-2	HMDB0004063
POS_M180T392	Phenol ethers	31828-71-4	HMDB0014523
POS_M180T294	Benzene and substituted derivatives	116-38-1	HMDB0015145
POS_M181T770	Carbohydrates and carbohydrate conjugates	57-48-7	HMDB0062538
POS_M181T792	Organooxygen compounds	87-89-8	HMDB0000211
POS_M181T561	Benzene and substituted derivatives	-	HMDB0006915
POS_M181T419	Cinnamic acids and derivatives	501-16-6	HMDB0003501
POS_M181T38	Organooxygen compounds	3458-28-4	HMDB0000169
POS_M181T444	Phenols	458-35-5	HMDB0012915
POS_M182T36_1	Keto acids and derivatives	-	HMDB0060490
POS_M182T363	Imidazopyrimidines	708-79-2	HMDB0003099
POS_M182T315	Organooxygen compounds	50-70-4	HMDB0000247
POS_M182T38	Organooxygen compounds	488-45-9	HMDB0011632
POS_M183T66	Pyridines and derivatives	82-82-6	HMDB0000017
POS_M183T76	Carboxylic acids and derivatives	26046-90-2	HMDB0004113
POS_M183T123	Organooxygen compounds	585-18-2	HMDB0001321
POS_M183T402	Carboxylic acids and derivatives	14857-77-3	HMDB0002205
POS_M183T35_1	Phenols	17592-23-3	HMDB0004061
POS_M183T422	Phenylpropanoic acids	-	HMDB0134042
POS_M183T822_2	Benzene and substituted derivatives	119-61-9	HMDB0032049
POS_M183T207	Phenylpropanoic acids	306-23-0	HMDB0000755
POS_M184T419	Phenols	114-07-8	HMDB0014344
POS_M185T730	Organooxygen compounds	3913-50-6	HMDB0001024
POS_M185T313	Phenols	775-01-9	HMDB0001866
POS_M185T37	Organonitrogen compounds	3616-04-4	HMDB0001565
POS_M185T659	Fatty Acyls	111-20-6	HMDB0000792
POS_M185T789	Prenol lipids	529-05-5	HMDB0036470
POS_M186T206	Tropane alkaloids	481-37-8	HMDB0006548
POS_M187T35	Fatty Acyls	112-37-8	HMDB0000947
POS_M187T102	Azoles	22232-54-8	HMDB0014533
POS_M187T187	Indoles and derivatives	153-94-6	HMDB0013609
POS_M188T531	Indoles and derivatives	1204-06-4	HMDB0000734
POS_M188T511	Triazines	6190-65-4	HMDB0033249
POS_M188T399	Carboxylic acids and derivatives	1946-82-3	HMDB0000446
POS_M188T437	Indoles and derivatives	1821-52-9	HMDB0000671
POS_M188T98	Keto acids and derivatives	-	HMDB0012150
POS_M188T732	Indoles and derivatives	61-50-7	HMDB0005973
POS_M188T538	Carboxylic acids and derivatives	156-86-5	HMDB0000670
POS_M189T150	Carboxylic acids and derivatives	-	HMDB0060320
POS_M189T596	Benzene and substituted derivatives	-	HMDB0135898
POS_M189T356	Carboxylic acids and derivatives	869-19-2	HMDB0000759
POS_M189T599	Phenylpropanoic acids	15687-27-1	HMDB0001925
POS_M189T406	Carboxylic acids and derivatives	1190-49-4	HMDB0000679
POS_M190T189	Carboxylic acids and derivatives	1188-37-0	HMDB0001138
POS_M190T404	Carboxylic acids and derivatives	583-93-7	HMDB0001370
POS_M190T330	Carboxylic acids and derivatives	583-93-7	HMDB0001370
POS_M191T322	Carboxylic acids and derivatives	1948-82-9	HMDB0003974
POS_M191T516	Benzimidazoles	10605-21-7	HMDB0031769
POS_M191T493	Carboxylic acids and derivatives	1188-38-1	HMDB0015673
POS_M192T368	Indoles and derivatives	54-16-0	HMDB0000763
POS_M193T430	Cinnamic acids and derivatives	1782-55-4	HMDB0035484
POS_M193T553	Benzodioxoles	607-91-0	HMDB0035873
POS_M193T449	Phenols	537-33-7	HMDB0013070
POS_M194T158	Furofurans	32449-92-6	HMDB0006355
POS_M194T38	Benzene and substituted derivatives	-	HMDB0060389
POS_M194T594	Carboxylic acids and derivatives	500-98-1	HMDB0000821
POS_M194T514	Oxepanes	5718-77-4	HMDB0037019
POS_M194T105	Benzodioxoles	4764-17-4	HMDB0041931
POS_M194T403	Phenols	7683-59-2	HMDB0015197
POS_M194T780	Tetrahydroisoquinolines	89-31-6	HMDB0012469
POS_M195T365	Cinnamic acids and derivatives	537-73-5	HMDB0000955
POS_M195T354	Indoles and derivatives	18766-67-1	HMDB0004067
POS_M195T440_1	Imidazopyrimidines	58-08-2	HMDB0001847
POS_M195T638	Lactones	4567-33-3	HMDB0034450
POS_M196T73	Carboxylic acids and derivatives	1134-47-0	HMDB0014327
POS_M197T555	Hydroxy acids and derivatives	20246-53-1	HMDB0003290
POS_M197T333	Triazines	2163-68-0	HMDB0062766
POS_M197T610	Prenol lipids	5655-61-8	HMDB0040397
POS_M198T203	Carboxylic acids and derivatives	3211-76-5	HMDB0003966
POS_M198T154	Carboxylic acids and derivatives	59-92-7	HMDB0000181
POS_M198T573	Quinolines and derivatives	321-64-2	HMDB0014526
POS_M199T474	Phenols	55-10-7	HMDB0000291
POS_M199T97	Phenylpropanoic acids	23028-17-3	HMDB0003503
POS_M199T833	Benzene and substituted derivatives	53112-28-0	HMDB0033135
POS_M199T469	Carboxylic acids and derivatives	534-30-5	HMDB0029422
POS_M199T793	Prenol lipids	489-84-9	HMDB0036648
POS_M200T41	Steroids and steroid derivatives	1908-11-8	HMDB0002262
POS_M200T485	Harmala alkaloids	525-57-5	HMDB0029838
POS_M200T321	Carboxylic acids and derivatives	-	HMDB0060477
POS_M200T663	Carboxylic acids and derivatives	-	HMDB0062751
POS_M201T402	Keto acids and derivatives	-	HMDB0062563
POS_M202T402	Benzimidazoles	148-79-8	HMDB0014868
POS_M202T539	Carboxylic acids and derivatives	30315-93-6	HMDB0001539
POS_M202T521	Steroids and steroid derivatives	211486-12-3	HMDB0032669
POS_M203T614	Prenol lipids	4176-17-4	HMDB0061838
POS_M203T820	Prenol lipids	1139-30-6	HMDB0036789
POS_M204T208	Indoles and derivatives	35656-49-6	HMDB0060484
POS_M204T530	Indoles and derivatives	133-32-4	HMDB0002096
POS_M204T143	Fatty Acyls	3040-38-8	HMDB0000201
POS_M206T86	Organic phosphoric acids and derivatives	6923-22-4	HMDB0031805
POS_M206T172	Dithiolanes	940-69-2	HMDB0000962
POS_M206T362	Fatty Acyls	81-13-0	HMDB0004231
POS_M206T318	Carboxylic acids and derivatives	-	HMDB0060656
POS_M207T150	Carboxylic acids and derivatives	3562-74-1	HMDB0003518
POS_M207T564	Coumarins and derivatives	120-08-1	HMDB0030818
POS_M207T607	Pyridines and derivatives	105650-23-5	HMDB0041008
POS_M207T400	Organooxygen compounds	64091-91-4	HMDB0011603
POS_M207T344	Piperidines	72432-03-2	HMDB0014634
POS_M208T308	Organooxygen compounds	-	HMDB0000978
POS_M208T568	Carboxylic acids and derivatives	2018-61-3	HMDB0000512
POS_M208T445	Phenols	23031-25-6	HMDB0015009
POS_M209T576_1	Benzopyrans	13410-15-6	HMDB0038510
POS_M209T339	Organooxygen compounds	2922-83-0	HMDB0000684
POS_M209T494	Benzene and substituted derivatives	2883-98-9	HMDB0031469
POS_M209T579	Phenol ethers	5273-85-8	HMDB0029867
POS_M211T442	Benzene and substituted derivatives	26103-97-9	HMDB0033798
POS_M211T698	Fatty Acyls	59366-47-1	HMDB0032797
POS_M212T158	Benzene and substituted derivatives	4205-90-7	HMDB0014714
POS_M212T360	Phenylpropanoic acids	555-30-6	HMDB0011754
POS_M213T180	Organooxygen compounds	13137-52-5	HMDB0011734
POS_M213T153	Carboxylic acids and derivatives	497-30-3	HMDB0003045
POS_M213T387	Diazines	125-40-6	HMDB0014382
POS_M213T735	Fatty Acyls	6402-36-4	HMDB0000933
POS_M215T437	Diazines	50-06-6	HMDB0015305
POS_M215T150	Fatty Acyls	533-48-2	HMDB0003581
POS_M216T381	Imidazopyrimidines	525-79-1	HMDB0012245
POS_M216T339	Triazines	1912-24-9	HMDB0041830
POS_M217T560	Carboxylic acids and derivatives	33965-42-3	HMDB0000856
POS_M217T329	Peptidomimetics	-	HMDB0060442
POS_M218T485	Indoles and derivatives	1210-83-9	HMDB0001238
POS_M218T363	Diazines	125-33-7	HMDB0014932
POS_M219T369	Quinolines and derivatives	-	HMDB0060426
POS_M219T142_1	Carboxylic acids and derivatives	5875-41-2	HMDB0006248
POS_M219T485	Naphthalenes	135-88-6	HMDB0032865
POS_M219T576	Imidazopyrimidines	-	HMDB0012204
POS_M219T683	Prenol lipids	37208-05-2	HMDB0002352
POS_M219T790	Prenol lipids	471-05-6	HMDB0036667
POS_M220T168	Benzene and substituted derivatives	6740-88-1	HMDB0015352
POS_M220T345	Alcohols and polyols	79-83-4	HMDB0000210
POS_M220T38	Prenol lipids	-	HMDB0060356
POS_M221T351	Indoles and derivatives	4350-09-8	HMDB0000472
POS_M221T403	Organooxygen compounds	-	HMDB0001104
POS_M221T805	Benzene and substituted derivatives	671-16-9	HMDB0015299
POS_M222T38	Azoles	59-66-5	HMDB0014957
POS_M222T410	Carboxylic acids and derivatives	535-34-2	HMDB0000455
POS_M222T142	Organooxygen compounds	7772-94-3	HMDB0001129
POS_M222T338	Coumarans	1563-66-2	HMDB0031770
POS_M222T651	Phenols	530-08-5	HMDB0014366
POS_M223T80	Benzodioxoles	523-80-8	HMDB0033776
POS_M223T65	Carboxylic acids and derivatives	56-88-2	HMDB0000099
POS_M224T342	Organooxygen compounds	-	HMDB0004083
POS_M224T201	Organooxygen compounds	606-14-4	HMDB0011631
POS_M224T687	Epoxides	17397-89-6	HMDB0015168
POS_M224T428	Isoquinolines and derivatives	19716-56-4	HMDB0004087
POS_M224T386	Organooxygen compounds	484-78-6	HMDB0000732
POS_M225T325	Benzene and substituted derivatives	29973-13-5	HMDB0031782
POS_M225T115	Pyrimidine nucleosides	50-89-5	HMDB0000273
POS_M225T404	Azobenzenes	60-11-7	HMDB0032141
POS_M225T753	Fatty Acyls	36653-82-4	HMDB0003424
POS_M226T792	Peptidomimetics	305-84-0	HMDB0000033
POS_M226T817	Imidazopyrimidines	1214-39-7	HMDB0039238
POS_M226T694	Organonitrogen compounds	487-90-1	HMDB0000245
POS_M227T306	Organooxygen compounds	16562-58-6	HMDB0001265
POS_M227T322	Keto acids and derivatives	126-49-8	HMDB0012283
POS_M227T99	Stilbenes	10083-24-6	HMDB0004215
POS_M227T660	Prenol lipids	6902-77-8	HMDB0035830
POS_M227T339	Diazines	57-43-2	HMDB0015440
POS_M227T481	Pyrimidine nucleosides	951-77-9	HMDB0000014
POS_M227T834	Fatty Acyls	544-64-9	HMDB0002000
POS_M228T828	Benzene and substituted derivatives	29110-47-2	HMDB0015153
POS_M228T835	Pyrimidine nucleosides	951-78-0	HMDB0000012
POS_M229T103	Organic phosphoric acids and derivatives	73566-35-5	HMDB0001343
POS_M229T682	Fatty Acyls	6402-36-4	HMDB0000933
POS_M229T750_1	Fatty Acyls	544-63-8	HMDB0000806
POS_M230T600	Piperidines	57-42-1	HMDB0014597
POS_M231T426	Pyridines and derivatives	529-96-4	HMDB0001555
POS_M232T143	Carboxylic acids and derivatives	-	HMDB0001180
POS_M232T501	Fatty Acyls	25576-40-3	HMDB0002013
POS_M233T154	Carboxylic acids and derivatives	899816-95-6	HMDB0001199
POS_M233T732	Indoles and derivatives	73-31-4	HMDB0001389
POS_M233T202	Benzene and substituted derivatives	125-84-8	HMDB0014501
POS_M233T802	Prenol lipids	470-17-7	HMDB0035934
POS_M233T839	Naphthofurans	546-43-0	HMDB0035906
POS_M233T819	Prenol lipids	553-21-9	HMDB0036688
POS_M234T242	Organonitrogen compounds	113-45-1	HMDB0014566
POS_M235T744	Benzene and substituted derivatives	51-06-9	HMDB0015169
POS_M236T536	Purine nucleosides	69655-05-6	HMDB0015037
POS_M236T327	Benzazepines	298-46-4	HMDB0014704
POS_M236T747	Imidazopyrimidines	39809-25-1	HMDB0014444
POS_M236T547	Benzene and substituted derivatives	59-46-1	HMDB0014859
POS_M237T267	Benzene and substituted derivatives	22071-15-4	HMDB0015144
POS_M238T157	Pteridines and derivatives	13039-82-2	HMDB0000817
POS_M238T98	Organooxygen compounds	1341-23-7	HMDB0000855
POS_M239T321	Pteridines and derivatives	79647-29-3	HMDB0002215
POS_M240T363	Peptidomimetics	584-85-0	HMDB0000194
POS_M241T402	Benzene and substituted derivatives	579-93-1	HMDB0032175
POS_M241T104	Pyridines and derivatives	38677-81-5	HMDB0015407
POS_M242T74	Organic phosphoric acids and derivatives	115974-73-7	HMDB0059620
POS_M242T80	Benzene and substituted derivatives	637-07-0	HMDB0014774
POS_M243T424	Fatty Acyls	55297-87-5	HMDB0033941
POS_M244T98	Pyrimidine nucleosides	65-46-3	HMDB0000089
POS_M244T447	Carbohydrates and carbohydrate conjugates	534-67-8	HMDB0033865
POS_M244T682	Benzene and substituted derivatives	526-36-3	HMDB0015640
POS_M245T531	Biotin and derivatives	58-85-5	HMDB0000030
POS_M246T607	Coumarins and derivatives	13849-08-6	HMDB0030786
POS_M246T580	Carboxylic acids and derivatives	487-58-1	HMDB0061115
POS_M246T452	Piperidines	96-88-8	HMDB0015096
POS_M247T524	Prenol lipids	5989-43-5	HMDB0035790
POS_M247T101	Prenol lipids	21293-29-8	HMDB0035140
POS_M248T158	Pyridines and derivatives	54-47-7	HMDB0001491
POS_M248T266	Indoles and derivatives	2208-41-5	HMDB0004081
POS_M249T425	Indoles and derivatives	13523-86-9	HMDB0015095
POS_M250T750	Phenols	37350-58-6	HMDB0001932
POS_M251T466	Benzopyrans	518-75-2	HMDB0041857
POS_M251T434	Organooxygen compounds	1114-41-6	HMDB0003254
POS_M251T468	Imidazodiazepines	53910-25-1	HMDB0014692
POS_M251T681	Prenol lipids	727-81-1	HMDB0002012
POS_M251T685	Prenol lipids	113472-20-1	HMDB0039635
POS_M251T651	Coumarins and derivatives	298-81-7	HMDB0014693
POS_M251T750	Benzene and substituted derivatives	123441-03-2	HMDB0015124
POS_M252T511	Purine nucleosides	550-33-4	HMDB0029956
POS_M252T294	Purine nucleosides	958-09-8	HMDB0000101
POS_M252T812	Carboxylic acids and derivatives	537-55-3	HMDB0000866
POS_M253T455	Organonitrogen compounds	500-92-5	HMDB0015263
POS_M253T301	Azoles	51481-61-9	HMDB0014644
POS_M254T204	Pteridines and derivatives	10162-32-0	HMDB0000877
POS_M254T410	Imidazopyrimidines	479-18-5	HMDB0014789
POS_M255T377	Organooxygen compounds	66635-83-4	HMDB0014608
POS_M255T576	Benzene and substituted derivatives	3930-20-9	HMDB0014632
POS_M255T684	Benzene and substituted derivatives	147-24-0	HMDB0001927
POS_M256T74_2	Benzene and substituted derivatives	72-14-0	HMDB0015619
POS_M256T150	Flavonoids	578-86-9	HMDB0029519
POS_M256T98	Organooxygen compounds	-	HMDB0006809
POS_M256T152	Pteridines and derivatives	1218-98-0	HMDB0002275
POS_M257T454	Linear 1,3-diarylpropanoids	961-29-5	HMDB0037316
POS_M257T164	Benzene and substituted derivatives	671-16-9	HMDB0015299
POS_M257T388	Morphinans	77-07-6	HMDB0014992
POS_M258T481	Kavalactones	500-62-9	HMDB0034144
POS_M258T151	Glycerophospholipids	-	HMDB0011290
POS_M259T204	Organooxygen compounds	3616-42-0	HMDB0001254
POS_M259T492	Cinnamic acids and derivatives	7295-86-5	HMDB0033460
POS_M260T176	Carboxylic acids and derivatives	10139-06-7	HMDB0038516
POS_M260T218	Phenol ethers	93413-69-5	HMDB0005016
POS_M261T143	Organooxygen compounds	40828-46-4	HMDB0015008
POS_M261T218	Benzene and substituted derivatives	1491-59-4	HMDB0015070
POS_M262T185	Organooxygen compounds	15806-48-1	HMDB0001530
POS_M262T104	Diazanaphthalenes	28657-80-9	HMDB0014965
POS_M262T579	Benzene and substituted derivatives	106650-56-0	HMDB0015237
POS_M263T253	Azoles	288-47-1	HMDB0029713
POS_M263T777	Fatty Acyls	2420-56-6	HMDB0005048
POS_M264T393	Cinnamic acids and derivatives	501-13-3	HMDB0033463
POS_M264T547	Dibenzocycloheptenes	438-60-8	HMDB0014488
POS_M265T263	Organooxygen compounds	18883-66-4	HMDB0014572
POS_M265T553	Carboxylic acids and derivatives	-	HMDB0062645
POS_M265T79	Diazines	59-43-8	HMDB0000235
POS_M266T694	Piperazinoazepines	61337-67-5	HMDB0014514
POS_M267T198	Isoflavonoids	40957-83-3	HMDB0005781
POS_M267T347	Purine nucleosides	961-07-9	HMDB0000085
POS_M267T579	Organonitrogen compounds	129618-40-2	HMDB0014383
POS_M267T639	Benzothiazines	58-40-2	HMDB0014564
POS_M268T198	Carboxylic acids and derivatives	870-93-9	HMDB0000575
POS_M268T410	Benzene and substituted derivatives	127-69-5	HMDB0014408
POS_M268T275	Purine nucleosides	58-61-7	HMDB0000050
POS_M269T299	Purine nucleosides	58-63-9	HMDB0000195
POS_M270T336	Isoflavonoids	17817-31-1	HMDB0031715
POS_M270T333	Benzazepines	-	HMDB0060568
POS_M270T301	Steroids and steroid derivatives	481-97-0	HMDB0001425
POS_M271T779	Isoflavonoids	446-72-0	HMDB0003217
POS_M272T662	Steroids and steroid derivatives	481-96-9	HMDB0004448
POS_M272T425	Flavonoids	480-41-1	HMDB0002670
POS_M273T440	Organooxygen compounds	497-76-7	HMDB0029943
POS_M273T434	Carboxylic acids and derivatives	2387-71-5	HMDB0000052
POS_M273T746	Steroids and steroid derivatives	57-91-0	HMDB0000429
POS_M274T696	Carboxylic acids and derivatives	84057-95-4	HMDB0014441
POS_M275T187	Flavonoids	2545-00-8	HMDB0030823
POS_M275T792	Indoles and derivatives	57-47-6	HMDB0015116
POS_M275T833	Steroids and steroid derivatives	434-22-0	HMDB0002725
POS_M276T344	Organooxygen compounds	-	HMDB0060493
POS_M276T97	Carboxylic acids and derivatives	997-68-2	HMDB0000279
POS_M277T65	Organooxygen compounds	921-62-0	HMDB0001316
POS_M277T141	Carboxylic acids and derivatives	1116-22-9	HMDB0011737
POS_M277T388	Pyrrolopyrimidines	72496-59-4	HMDB0001495
POS_M277T406	Carboxylic acids and derivatives	22839-47-0	HMDB0001894
POS_M277T815_2	Anthracenes	10262-69-8	HMDB0015069
POS_M277T826	Fatty Acyls	20290-75-9	HMDB0006547
POS_M278T116	Thiadiazines	58-94-6	HMDB0015018
POS_M278T231	Indoles and derivatives	103628-46-2	HMDB0005037
POS_M278T793	Fatty Acyls	506-26-3	HMDB0003073
POS_M279T240	Benzene and substituted derivatives	84-69-5	HMDB0013835
POS_M279T670	Benzene and substituted derivatives	84-74-2	HMDB0033244
POS_M279T489	Steroids and steroid derivatives	107868-30-4	HMDB0015125
POS_M279T750	Fatty Acyls	463-40-1	HMDB0001388
POS_M279T779	Fatty Acyls	15514-85-9	HMDB0010223
POS_M281T363	Benzothiazines	84-96-8	HMDB0015376
POS_M281T836	Fatty Acyls	506-21-8	HMDB0006270
POS_M282T204	Purine nucleosides	15763-06-1	HMDB0003331
POS_M282T218	Purine nucleosides	2140-79-6	HMDB0004326
POS_M282T774	Fatty Acyls	2027-47-6	HMDB0062703
POS_M283T201	Morphinans	467-02-7	HMDB0003563
POS_M284T298	Purine nucleosides	118-00-3	HMDB0000133
POS_M284T248	Benzothiazines	60-87-7	HMDB0015202
POS_M284T388	Prenol lipids	472-86-6	HMDB0006220
POS_M285T62	Tannins	113963-57-8	HMDB0041397
POS_M285T298	Benzene and substituted derivatives	57-66-9	HMDB0015166
POS_M285T639	Purine nucleosides	24356-66-9	HMDB0014340
POS_M285T510	Fatty Acyls	57-11-4	HMDB0000827
POS_M285T729	Isoflavonoids	491-80-5	HMDB0002338
POS_M285T684	Prenol lipids	514-85-2	HMDB0006218
POS_M286T298	Organooxygen compounds	138-52-3	HMDB0003546
POS_M286T327	Benzene and substituted derivatives	50-36-2	HMDB0015043
POS_M286T767	Prenol lipids	22737-97-9	HMDB0006217
POS_M287T72	Organic thiophosphoric acids and derivatives	333-41-5	HMDB0032943
POS_M287T320	Isoquinolines and derivatives	10139-29-4	HMDB0012486
POS_M287T800	Steroids and steroid derivatives	62-99-7	HMDB0006259
POS_M288T607	Imidazopyrimidines	147127-20-6	HMDB0014445
POS_M288T453	Steroids and steroid derivatives	547-81-9	HMDB0000347
POS_M288T38	Steroids and steroid derivatives	5976-61-4	HMDB0005896
POS_M289T304	Flavonoids	552-58-9	HMDB0005810
POS_M289T233	Carboxylic acids and derivatives	-	HMDB0012266
POS_M289T394	Benzene and substituted derivatives	519-09-5	HMDB0041836
POS_M289T500	Phenylpropanoic acids	828-01-3	HMDB0000779
POS_M289T257	Organooxygen compounds	586-60-7	HMDB0014783
POS_M289T578	Fatty Acyls	1783-84-2	HMDB0002925
POS_M290T35	Pyrimidine nucleotides	1032-65-1	HMDB0001202
POS_M290T550	Steroids and steroid derivatives	521-18-6	HMDB0002961
POS_M290T741	Steroids and steroid derivatives	481-29-8	HMDB0000365
POS_M291T560	Naphthalenes	91161-71-6	HMDB0014995
POS_M291T578_1	Steroids and steroid derivatives	53-41-8	HMDB0000031
POS_M291T657	Prenol lipids	515-03-7	HMDB0036827
POS_M292T147	Organooxygen compounds	131-48-6	HMDB0000230
POS_M292T534	Benzene and substituted derivatives	512-15-2	HMDB0015114
POS_M293T644	Fatty Acyls	26764-41-0	HMDB0002231
POS_M294T676	Fatty Acyls	52761-34-9	HMDB0030995
POS_M294T763	Benzazepines	739-71-9	HMDB0014864
POS_M294T799	Fatty Acyls	-	HMDB0004668
POS_M295T768	Phenols	58253-27-3	HMDB0005783
POS_M295T817	Fatty Acyls	33964-75-9	HMDB0003871
POS_M296T332	Prenol lipids	51481-10-8	HMDB0036156
POS_M297T331	Pteridines and derivatives	2134-76-1	HMDB0001412
POS_M297T764	Fatty Acyls	-	HMDB0004701
POS_M297T813	Fatty Acyls	111-62-6	HMDB0034451
POS_M298T301	Steroids and steroid derivatives	68-22-4	HMDB0014855
POS_M299T564	Organonitrogen compounds	26839-75-8	HMDB0014517
POS_M299T836	Fatty Acyls	-	HMDB0061650
POS_M300T780	Flavonoids	520-34-3	HMDB0029676
POS_M300T235	Carboxylic acids and derivatives	-	HMDB0001016
POS_M300T189	Cinnamic acids and derivatives	20069-09-4	HMDB0030341
POS_M300T614	Phenol ethers	364-62-5	HMDB0015363
POS_M300T783	Organooxygen compounds	16105-69-4	HMDB0001480
POS_M301T508	Flavonoids	529-44-2	HMDB0002755
POS_M301T79	Macrolides and analogues	17924-92-4	HMDB0031752
POS_M301T549	Phenols	34368-04-2	HMDB0014979
POS_M301T716	Prenol lipids	52528-10-6	HMDB0032368
POS_M301T816	Prenol lipids	5300-03-8	HMDB0002369
POS_M301T722	Prenol lipids	302-79-4	HMDB0001852
POS_M301T783	Organonitrogen compounds	764-22-7	HMDB0000269
POS_M302T449	Quinolines and derivatives	70458-96-7	HMDB0015192
POS_M302T465	Dibenzylbutane lignans	80226-00-2	HMDB0005056
POS_M302T592	Steroids and steroid derivatives	362-07-2	HMDB0000405
POS_M302T834	Steroids and steroid derivatives	58-18-4	HMDB0015655
POS_M303T655	Flavonoids	520-33-2	HMDB0005782
POS_M303T368	Benzene and substituted derivatives	22224-92-6	HMDB0031787
POS_M303T547	Diazanaphthalenes	74011-58-8	HMDB0014610
POS_M303T377	Benzene and substituted derivatives	59-96-1	HMDB0015061
POS_M304T368	Benzodiazepines	78755-81-4	HMDB0015336
POS_M306T298	Tetralins	79617-96-2	HMDB0005010
POS_M306T272	Benzene and substituted derivatives	86386-73-4	HMDB0014342
POS_M306T425	Diazines	151319-34-5	HMDB0015097
POS_M307T543	Sterigmatocystins	10048-13-2	HMDB0030588
POS_M307T298	Flavonoids	970-73-0	HMDB0038365
POS_M307T532	Benzodiazepines	2955-38-6	HMDB0015527
POS_M307T95	Organooxygen compounds	968-81-0	HMDB0014558
POS_M307T713	Benzene and substituted derivatives	86-13-5	HMDB0014390
POS_M308T203	Carboxylic acids and derivatives	70-78-0	HMDB0000021
POS_M308T146	Carboxylic acids and derivatives	-	HMDB0062697
POS_M308T347	Carbohydrates and carbohydrate conjugates	-	HMDB0062502
POS_M309T452	Prenol lipids	33570-04-6	HMDB0036735
POS_M309T353	Coumarins and derivatives	81-81-2	HMDB0001935
POS_M310T125	Organooxygen compounds	21646-00-4	HMDB0000773
POS_M310T360	Benzene and substituted derivatives	-	HMDB0014021
POS_M310T633	Flavonoids	35815-06-6	HMDB0037507
POS_M311T151	Organooxygen compounds	14689-84-0	HMDB0011688
POS_M311T326	Cinnamic acids and derivatives	18696-26-9	HMDB0029379
POS_M312T329	Carboxylic acids and derivatives	14277-97-5	HMDB0033939
POS_M312T387	Isoquinolines and derivatives	485-19-8	HMDB0003601
POS_M312T344	Benzopyrazoles	109889-09-0	HMDB0015026
POS_M312T801	Steroids and steroid derivatives	797-63-7	HMDB0014511
POS_M313T486	Coumarins and derivatives	1162-65-8	HMDB0006552
POS_M313T461	Morphinans	76-58-4	HMDB0015509
POS_M313T784	Fatty Acyls	-	HMDB0006940
POS_M314T252	Fatty Acyls	68705-63-5	HMDB0032291
POS_M314T629	Phenols	66648-43-9	HMDB0029365
POS_M314T417	Quinolines and derivatives	66104-22-1	HMDB0015317
POS_M315T570	Glycinamide ribonucleotides	-	HMDB0001308
POS_M315T492	Benzophenanthridine alkaloids	2447-54-3	HMDB0029367
POS_M315T735	Coumarins and derivatives	7220-81-7	HMDB0035208
POS_M315T521	Benzene and substituted derivatives	85509-19-9	HMDB0039815
POS_M315T599	Isoquinolines and derivatives	-	HMDB0006921
POS_M315T612	Phenanthrenes and derivatives	76-42-6	HMDB0014640
POS_M315T784	Fatty Acyls	1492-27-9	HMDB0000651
POS_M315T814	Fatty Acyls	-	HMDB0004705
POS_M316T167	Saxitoxins, gonyautoxins, and derivatives	64296-20-4	HMDB0029369
POS_M317T702	Flavonoids	480-19-3	HMDB0002655
POS_M317T688	Coumarins and derivatives	482-25-7	HMDB0030651
POS_M317T838	Fatty Acyls	87893-54-7	HMDB0004238
POS_M317T813	Fatty Acyls	87893-54-7	HMDB0004238
POS_M317T828	Fatty Acyls	87893-55-8	HMDB0005079
POS_M317T734	Naphthofurans	469-83-0	HMDB0035710
POS_M317T777	Fatty Acyls	136696-10-1	HMDB0004234
POS_M318T541	Carboxylic acids and derivatives	50409-81-9	HMDB0001550
POS_M318T157	Benzothiazines	50-53-3	HMDB0014620
POS_M318T415	Organooxygen compounds	2776-93-4	HMDB0000489
POS_M318T344	Quinolines and derivatives	118-42-3	HMDB0015549
POS_M318T746	Steroids and steroid derivatives	128-20-1	HMDB0062782
POS_M318T776	Organonitrogen compounds	554-62-1	HMDB0004610
POS_M319T541	Cinnamic acids and derivatives	73263-62-4	HMDB0033999
POS_M319T776	Prenol lipids	727-81-1	HMDB0002012
POS_M319T815	Fatty Acyls	108437-64-5	HMDB0013633
POS_M319T838	Fatty Acyls	13345-51-2	HMDB0002982
POS_M319T792	Fatty Acyls	74581-83-2	HMDB0011135
POS_M319T802	Fatty Acyls	-	HMDB0002995
POS_M319T758	Fatty Acyls	-	HMDB0004699
POS_M322T470	Macrolides and analogues	26538-44-3	HMDB0032702
POS_M323T415	Coumarins and derivatives	531-75-9	HMDB0030820
POS_M323T348	Sterigmatocystins	21793-91-9	HMDB0030591
POS_M324T142	Pyrimidine nucleotides	63-37-6	HMDB0000095
POS_M325T141	Pyrimidine nucleotides	58-97-9	HMDB0000288
POS_M325T96	Organooxygen compounds	528-50-7	HMDB0000055
POS_M325T137	Organooxygen compounds	69-79-4	HMDB0000163
POS_M325T456	Fatty Acyls	-	HMDB0032104
POS_M325T494	Benzene and substituted derivatives	59729-33-8	HMDB0005038
POS_M325T684	Cinchona alkaloids	130-95-0	HMDB0014611
POS_M325T650	Cinchona alkaloids	56-54-2	HMDB0015044
POS_M325T40	Fatty Acyls	774603-04-2	HMDB0005049
POS_M326T493	Ergoline and derivatives	60-79-7	HMDB0015383
POS_M327T459	Benzodiazepines	5786-21-0	HMDB0014507
POS_M328T605	Benzoxazepines	1977-10-2	HMDB0014552
POS_M328T633	Tetrapyrroles and derivatives	3019-51-0	HMDB0000839
POS_M328T795	Fatty Acyls	6217-54-5	HMDB0002183
POS_M329T799	Steroids and steroid derivatives	152-58-9	HMDB0000015
POS_M329T623	Coumarins and derivatives	1165-39-5	HMDB0030474
POS_M330T799	Benzene and substituted derivatives	54-31-9	HMDB0001933
POS_M330T190	Purine nucleotides	60-92-4	HMDB0000058
POS_M330T147	Ribonucleoside 3'-phosphates	84-21-9	HMDB0003540
POS_M330T414	Steroids and steroid derivatives	13647-35-3	HMDB0015240
POS_M330T592	Steroids and steroid derivatives	68-96-2	HMDB0000374
POS_M330T795	Fatty Acyls	24880-45-3	HMDB0006528
POS_M330T817	Fatty Acyls	86227-47-6	HMDB0039530
POS_M331T799	Purine nucleotides	653-63-4	HMDB0000905
POS_M331T590	Flavonoids	2068-02-2	HMDB0029263
POS_M331T666	Coumarins and derivatives	7241-98-7	HMDB0030475
POS_M331T627	Azoles	76963-41-2	HMDB0014723
POS_M331T834	Indoles and derivatives	21104-28-9	HMDB0030318
POS_M331T754	Prenol lipids	5957-80-2	HMDB0002121
POS_M331T602	Tropane alkaloids	60205-81-4	HMDB0014476
POS_M331T818	Benzene and substituted derivatives	16611-84-0	HMDB0029683
POS_M332T35	Purine nucleotides	3393-18-8	HMDB0006555
POS_M332T574	Steroids and steroid derivatives	1164-98-3	HMDB0004026
POS_M332T448	Steroids and steroid derivatives	-	HMDB0060407
POS_M333T424	Quinolines and derivatives	522-30-5	HMDB0030176
POS_M333T286	Dioxanes	1695-77-8	HMDB0015055
POS_M333T784	Steroids and steroid derivatives	387-79-1	HMDB0000363
POS_M334T390	Quinolines and derivatives	98079-51-7	HMDB0015113
POS_M335T437	Indoles and derivatives	50-07-7	HMDB0014450
POS_M335T818	Fatty Acyls	13367-85-6	HMDB0004236
POS_M335T795	Fatty Acyls	-	HMDB0060095
POS_M335T777	Fatty Acyls	41598-07-6	HMDB0001403
POS_M335T826	Fatty Acyls	98049-69-5	HMDB0005082
POS_M335T729	Fatty Acyls	42935-17-1	HMDB0001381
POS_M336T612	Protoberberine alkaloids and derivatives	2086-83-1	HMDB0003409
POS_M336T330	Protopine alkaloids	130-86-9	HMDB0003920
POS_M337T814	Fatty Acyls	745-65-3	HMDB0001442
POS_M337T833	Fatty Acyls	27415-26-5	HMDB0005083
POS_M338T247	Sterigmatocystins	17878-69-2	HMDB0030589
POS_M338T665	Fatty Acyls	213382-49-1	HMDB0002343
POS_M338T766	Fatty Acyls	112-86-7	HMDB0002068
POS_M339T758	Stilbenes	469-62-5	HMDB0014785
POS_M339T835	Fatty Acyls	745-62-0	HMDB0002685
POS_M341T609	Carboxylic acids and derivatives	1047-87-6	HMDB0029841
POS_M341T611	Linear 1,3-diarylpropanoids	115063-39-3	HMDB0030610
POS_M341T548	Phenanthrenes and derivatives	16590-41-3	HMDB0014842
POS_M341T716	Phenol ethers	100-33-4	HMDB0014876
POS_M342T542	Carbohydrates and carbohydrate conjugates	531-29-3	HMDB0013682
POS_M342T139	Organooxygen compounds	99-20-7	HMDB0000975
POS_M342T504	Linear 1,3-diarylpropanoids	54063-53-5	HMDB0015313
POS_M343T508	Benzene and substituted derivatives	49562-28-9	HMDB0015173
POS_M343T625	Pyridines and derivatives	39562-70-4	HMDB0015187
POS_M343T133	Organooxygen compounds	585-99-9	HMDB0000048
POS_M344T373	Benzene and substituted derivatives	67346-49-0	HMDB0015399
POS_M344T732	Steroids and steroid derivatives	57-85-2	HMDB0015489
POS_M345T753	Diazines	495-23-8	HMDB0002666
POS_M345T801_2	Steroids and steroid derivatives	520-85-4	HMDB0001939
POS_M346T834	Quinolines and derivatives	101363-10-4	HMDB0042009
POS_M346T163	Prenol lipids	479-98-1	HMDB0036562
POS_M346T457	Prenol lipids	77-06-5	HMDB0003559
POS_M346T436	Steroids and steroid derivatives	50-22-6	HMDB0001547
POS_M347T180	Purine nucleotides	-	HMDB0060416
POS_M347T234	Purine nucleotides	902-04-5	HMDB0001044
POS_M347T514	Pyridines and derivatives	21829-25-4	HMDB0015247
POS_M347T599	Steroids and steroid derivatives	152-43-2	HMDB0015579
POS_M348T270	Benzene and substituted derivatives	161814-49-9	HMDB0014839
POS_M348T350	Carboxylic acids and derivatives	76420-72-9	HMDB0041886
POS_M349T575	Steroids and steroid derivatives	1167-48-2	HMDB0006762
POS_M349T660	Benzene and substituted derivatives	64706-54-3	HMDB0015374
POS_M350T732_2	Fatty Acyls	-	HMDB0062297
POS_M351T570	Prenol lipids	118292-40-3	HMDB0014937
POS_M351T837	Fatty Acyls	67786-53-2	HMDB0004241
POS_M351T718	Fatty Acyls	51982-36-6	HMDB0003235
POS_M351T815	Benzodioxoles	487-62-7	HMDB0035275
POS_M351T813	Benzene and substituted derivatives	23513-15-7	HMDB0033616
POS_M352T677	Fatty Acyls	35850-13-6	HMDB0004240
POS_M352T804	Fatty Acyls	35121-78-9	HMDB0001335
POS_M353T404	Benzofurans	126-07-8	HMDB0014544
POS_M353T656	Fatty Acyls	22973-19-9	HMDB0001320
POS_M353T676_2	Fatty Acyls	363-24-6	HMDB0001220
POS_M354T581	Ergoline and derivatives	361-37-5	HMDB0014392
POS_M354T735	Fatty Acyls	-	HMDB0010199
POS_M355T610	Furanoid lignans	607-80-7	HMDB0034256
POS_M355T494	Carboxylic acids and derivatives	576-19-2	HMDB0003134
POS_M355T817	Fatty Acyls	551-11-1	HMDB0001139
POS_M357T470	Organooxygen compounds	-	HMDB0003841
POS_M357T657	Furanoid lignans	34444-37-6	HMDB0030598
POS_M357T581	Phenanthrenes and derivatives	20594-83-6	HMDB0014982
POS_M358T563	Organooxygen compounds	52-86-8	HMDB0014645
POS_M360T578	Benzimidazoles	117976-89-3	HMDB0005026
POS_M360T149	Carbohydrates and carbohydrate conjugates	5965-66-2	HMDB0041627
POS_M360T473	Steroids and steroid derivatives	50-04-4	HMDB0015459
POS_M361T378	Quinolines and derivatives	53230-10-7	HMDB0014502
POS_M363T180	Carboxylic acids and derivatives	-	HMDB0060080
POS_M363T537	Steroids and steroid derivatives	50-23-7	HMDB0000063
POS_M365T98	Lactams	26787-78-0	HMDB0015193
POS_M365T744_2	Steroids and steroid derivatives	1482-50-4	HMDB0003259
POS_M365T811	Steroids and steroid derivatives	1715-86-2	HMDB0003896
POS_M367T829	Fatty Acyls	506-37-6	HMDB0002368
POS_M368T274	Pyrimidine nucleotides	2149-82-8	HMDB0000218
POS_M369T552	Diarylheptanoids	458-37-7	HMDB0002269
POS_M369T600	Fatty Acyls	67910-12-7	HMDB0004242
POS_M370T712	Fatty Acyls	54397-85-2	HMDB0003252
POS_M371T592	Benzene and substituted derivatives	83881-51-0	HMDB0005032
POS_M371T752	Prenol lipids	76-78-8	HMDB0036587
POS_M371T678	Fatty Acyls	58962-34-8	HMDB0002886
POS_M372T48	Lactams	92665-29-7	HMDB0015281
POS_M372T593	Furanoid lignans	7770-78-7	HMDB0030087
POS_M373T628	Flavonoids	481-53-8	HMDB0030539
POS_M374T458	Benzothiazines	58-38-8	HMDB0014577
POS_M375T498_1	Prenol lipids	27741-01-1	HMDB0034942
POS_M375T443	Quinolines and derivatives	110871-86-8	HMDB0015339
POS_M375T381	Benzene and substituted derivatives	68-88-2	HMDB0014697
POS_M375T676	Steroids and steroid derivatives	474-25-9	HMDB0000518
POS_M377T450	Flavin nucleotides	146-17-8	HMDB0001520
POS_M377T508	Carboxylic acids and derivatives	75847-73-3	HMDB0014722
POS_M377T784	Lipids and lipid-like molecules	434-13-9	HMDB0000761
POS_M377T704	Steroids and steroid derivatives	1534-35-6	HMDB0000717
POS_M378T453	Pteridines and derivatives	101652-10-2	HMDB0001557
POS_M379T390	Purine nucleotides	-	HMDB0060415
POS_M379T511	Carboxylic acids and derivatives	25138-66-3	HMDB0001066
POS_M381T100	Azoles	169590-42-5	HMDB0005014
POS_M381T667	Steroids and steroid derivatives	127-31-1	HMDB0014825
POS_M381T560	Sphingolipids	19794-97-9	HMDB0001383
POS_M382T457	Quinolines and derivatives	83-89-6	HMDB0015235
POS_M383T676	Diazinanes	19216-56-9	HMDB0014600
POS_M384T367	Benzothiazepines	111974-69-7	HMDB0005021
POS_M384T824	Steroids and steroid derivatives	67-97-0	HMDB0000876
POS_M385T713	Steroids and steroid derivatives	50-04-4	HMDB0015459
POS_M385T636	Steroids and steroid derivatives	313-04-2	HMDB0002719
POS_M387T625	Benzene and substituted derivatives	57-96-5	HMDB0015269
POS_M387T783	Benzothiazines	5588-33-0	HMDB0015068
POS_M387T461	Steroids and steroid derivatives	57-88-5	HMDB0000067
POS_M387T446	Diazinanes	63590-64-7	HMDB0015293
POS_M387T565	Stilbenes	-	HMDB0060530
POS_M388T783	Pyridines and derivatives	63675-72-9	HMDB0014545
POS_M389T434_1	Indoles and derivatives	72956-09-3	HMDB0015267
POS_M390T434	Fatty Acyls	136790-76-6	HMDB0015180
POS_M391T485	Pyridines and derivatives	88150-42-9	HMDB0005018
POS_M391T517	Benzene and substituted derivatives	569-65-3	HMDB0014875
POS_M391T676	Steroids and steroid derivatives	2464-18-8	HMDB0000505
POS_M392T606	Steroids and steroid derivatives	128-13-2	HMDB0000946
POS_M393T816	Steroids and steroid derivatives	-	HMDB0006852
POS_M395T628	Diazinanes	146939-27-7	HMDB0014391
POS_M399T805	Benzene and substituted derivatives	71195-58-9	HMDB0014940
POS_M403T647	Flavonoids	478-01-3	HMDB0029540
POS_M404T452	Benzothiazines	58-39-9	HMDB0014988
POS_M405T593	Benzene and substituted derivatives	114798-26-4	HMDB0014816
POS_M405T765	Lactones	75330-75-5	HMDB0014372
POS_M406T443	Carbohydrates and carbohydrate conjugates	72229-42-6	HMDB0038482
POS_M406T413	Carboxylic acids and derivatives	154-21-2	HMDB0015564
POS_M407T443	Carboxylic acids and derivatives	18323-44-9	HMDB0015321
POS_M408T158	Diazines	136-09-4	HMDB0062636
POS_M408T436	Benzene and substituted derivatives	106133-20-4	HMDB0014844
POS_M410T157	Purine nucleotides	58-64-0	HMDB0001341
POS_M410T212	Glycerophospholipids	-	HMDB0007853
POS_M411T598	Pyrroles	93957-54-1	HMDB0015227
POS_M413T837	Prenol lipids	59-02-9	HMDB0001893
POS_M417T660	Isoflavonoids	552-66-9	HMDB0033991
POS_M418T491	Flavonoids	5041-81-6	HMDB0037318
POS_M422T495	Carbohydrates and carbohydrate conjugates	2079-00-7	HMDB0030452
POS_M424T676	Benzene and substituted derivatives	133040-01-4	HMDB0015014
POS_M424T602_1	Carboxylic acids and derivatives	86541-75-5	HMDB0014682
POS_M424T768	Prenol lipids	1721-51-3	HMDB0006327
POS_M425T677	Organooxygen compounds	35061-50-8	HMDB0062702
POS_M425T696	Organooxygen compounds	-	HMDB0034120
POS_M425T785	Prenol lipids	-	HMDB0001181
POS_M427T406	Anthracenes	65271-80-9	HMDB0015335
POS_M427T808	Prenol lipids	79-63-0	HMDB0001251
POS_M428T831	Prenol lipids	79-62-9	HMDB0006839
POS_M429T752	Steroids and steroid derivatives	84371-65-3	HMDB0014972
POS_M430T148	Isoflavonoids	486-62-4	HMDB0033987
POS_M433T500_1	Isoflavonoids	529-59-9	HMDB0033988
POS_M433T500_2	Flavonoids	578-74-5	HMDB0037340
POS_M433T610	Isoflavonoids	52766-70-8	HMDB0033855
POS_M435T531	Steroids and steroid derivatives	3385-03-3	HMDB0014326
POS_M437T732	Carboxylic acids and derivatives	59-05-2	HMDB0014703
POS_M439T564	Pteridines and derivatives	-	HMDB0062623
POS_M439T755	Carboxylic acids and derivatives	85441-61-8	HMDB0015019
POS_M439T799	Prenol lipids	472-15-1	HMDB0030094
POS_M439T820_2	Prenol lipids	508-02-1	HMDB0002364
POS_M441T401_2	Flavin nucleotides	5666-16-0	HMDB0001142
POS_M441T556	Benzene and substituted derivatives	139481-59-7	HMDB0014934
POS_M441T708	Prenol lipids	595-15-3	HMDB0034648
POS_M442T584	Benzene and substituted derivatives	66722-44-9	HMDB0014750
POS_M445T518	Pteridines and derivatives	135-16-0	HMDB0001846
POS_M445T531	Tetracyclines	564-25-0	HMDB0014399
POS_M446T475	Isoflavonoids	6807-83-6	HMDB0036630
POS_M448T421	Benzene and substituted derivatives	81098-60-4	HMDB0014742
POS_M449T560	Flavonoids	-	HMDB0135149
POS_M450T537	Prenol lipids	-	HMDB0004486
POS_M450T753	Prenol lipids	84-80-0	HMDB0015157
POS_M451T415	Flavonoids	29838-67-3	HMDB0033850
POS_M453T550	Prenol lipids	1180-71-8	HMDB0035921
POS_M453T771	Prenol lipids	471-53-4	HMDB0011628
POS_M455T521	Prenol lipids	751-03-1	HMDB0035858
POS_M455T704	Prenol lipids	4373-41-5	HMDB0002392
POS_M456T704	Prenol lipids	77-52-1	HMDB0002395
POS_M457T519	Pteridines and derivatives	31690-11-6	HMDB0001533
POS_M458T365	Flavonoids	989-51-5	HMDB0003153
POS_M458T491	Tetracyclines	10118-90-8	HMDB0015152
POS_M459T449	Pteridines and derivatives	134-35-0	HMDB0001396
POS_M459T587	Benzene and substituted derivatives	53179-11-6	HMDB0004999
POS_M459T536	Benzimidazoles	68844-77-9	HMDB0014775
POS_M462T561	Benzene and substituted derivatives	2062-78-4	HMDB0015232
POS_M465T506	Flavonoids	482-35-9	HMDB0037362
POS_M465T491	Flavonoids	482-36-0	HMDB0030775
POS_M466T506	Flavonoids	6906-38-3	HMDB0037997
POS_M466T591	Prenol lipids	21259-20-1	HMDB0036600
POS_M467T777	Phenanthrenes and derivatives	52485-79-7	HMDB0015057
POS_M469T838	Diazinanes	83366-66-9	HMDB0015280
POS_M472T429	Pteridines and derivatives	2311-81-1	HMDB0001534
POS_M474T185	Pteridines and derivatives	2800-34-2	HMDB0000972
POS_M475T476	Benzene and substituted derivatives	-	HMDB0060932
POS_M476T804	Prenol lipids	401-10-5	HMDB0003141
POS_M479T558	Tetracyclines	992-21-2	HMDB0014401
POS_M479T543	Fatty Acyls	73836-78-9	HMDB0003080
POS_M487T544	Organonitrogen compounds	58-32-2	HMDB0015110
POS_M490T548	Benzene and substituted derivatives	93479-97-1	HMDB0014367
POS_M493T542	Anthracenes	1260-17-9	HMDB0030658
POS_M497T524_2	Prenol lipids	1063-77-0	HMDB0035772
POS_M501T536_1	Isoflavonoids	51011-05-3	HMDB0029529
POS_M501T652	Fatty Acyls	12650-69-0	HMDB0014554
POS_M502T565	Benzene and substituted derivatives	83799-24-0	HMDB0005030
POS_M510T458	Anthracyclines	20830-81-3	HMDB0014832
POS_M510T593_2	Organooxygen compounds	31282-04-9	HMDB0034229
POS_M542T198	Purine nucleotides	20762-30-5	HMDB0001178
POS_M551T838	Prenol lipids	127-40-2	HMDB0003233
POS_M563T521_1	Flavonoids	14259-46-2	HMDB0033740
POS_M565T478_1	Pyrimidine nucleotides	5817-97-0	HMDB0006876
POS_M565T478_2	Flavonoids	26544-34-3	HMDB0030843
POS_M568T640	Linear 1,3-diarylpropanoids	158966-92-8	HMDB0014614
POS_M569T505	Tetrapyrroles and derivatives	7412-77-3	HMDB0001097
POS_M576T558	Benzene and substituted derivatives	107753-78-6	HMDB0014689
POS_M577T500	Flavonoids	25694-72-8	HMDB0005799
POS_M578T523	Flavonoids	28338-59-2	HMDB0031458
POS_M579T609	Flavonoids	29106-49-8	HMDB0033973
POS_M579T486_2	Flavonoids	482-38-2	HMDB0037438
POS_M581T485	Flavonoids	10236-47-2	HMDB0002927
POS_M584T834_1	Prenol lipids	465-42-9	HMDB0036590
POS_M589T122	Purine nucleotides	2140-58-1	HMDB0006557
POS_M589T526_1	Lignan lactones	33419-42-0	HMDB0014911
POS_M592T547_1	Flavonoids	64821-00-7	HMDB0037417
POS_M593T653	Flavonoids	153-18-4	HMDB0003249
POS_M595T492	Flavonoids	17334-58-6	HMDB0033681
POS_M595T515_2	Flavonoids	17297-56-2	HMDB0037574
POS_M597T476_2	Naphthalenes	13463-28-0	HMDB0005811
POS_M610T822	Flavonoids	520-26-3	HMDB0003265
POS_M611T491_2	Flavonoids	153-18-4	HMDB0003249
POS_M612T491_2	Flavonoids	15674-58-5	HMDB0038001
POS_M613T204_2	Carboxylic acids and derivatives	27025-41-8	HMDB0003337
POS_M613T205	Carboxylic acids and derivatives	27025-41-8	HMDB0003337
POS_M613T609	Tetrapyrroles and derivatives	14751-08-7	HMDB0031148
POS_M615T799	Prenol lipids	26020-14-4	HMDB0040851
POS_M655T714	Tetrapyrroles and derivatives	31110-56-2	HMDB0002158
POS_M787T835_1	Prenol lipids	57817-89-7	HMDB0034945
POS_M810T814_1	Vinca alkaloids	865-21-4	HMDB0014710
POS_M979T536_2	Fatty Acyls	-	HMDB0060372
NEG_M85T79	Organooxygen compounds	431-03-8	HMDB0003407
NEG_M85T101	Fatty Acyls	3724-65-0	HMDB0010720
NEG_M87T235	Keto acids and derivatives	127-17-3	HMDB0000243
NEG_M89T79_1	Carboxylic acids and derivatives	302-72-7	HMDB0062251
NEG_M89T92	Carboxylic acids and derivatives	107-95-9	HMDB0000056
NEG_M89T127	Hydroxy acids and derivatives	-	HMDB0144295
NEG_M89T79_2	Carboxylic acids and derivatives	107-97-1	HMDB0000271
NEG_M89T543	Hydroxy acids and derivatives	503-66-2	HMDB0000700
NEG_M93T379	Benzene and substituted derivatives	87-66-1	HMDB0013674
NEG_M95T176	Carboxylic acids and derivatives	-	HMDB0060245
NEG_M97T78	Fatty Acyls	142-62-1	HMDB0000535
NEG_M101T55	Fatty Acyls	116-53-0	HMDB0002176
NEG_M101T92	Keto acids and derivatives	600-18-0	HMDB0000005
NEG_M101T682	Fatty Acyls	692-29-5	HMDB0001259
NEG_M101T830	Organooxygen compounds	99043-16-0	HMDB0002217
NEG_M102T34	Carboxylic acids and derivatives	62-57-7	HMDB0001906
NEG_M102T92	Carboxylic acids and derivatives	144-90-1	HMDB0003911
NEG_M103T80	Carboxylic acids and derivatives	141-82-2	HMDB0000691
NEG_M103T95	Hydroxy acids and derivatives	1113-60-6	HMDB0001352
NEG_M103T36	Pyridines and derivatives	98-92-0	HMDB0001406
NEG_M103T93	Hydroxy acids and derivatives	2068-83-9	HMDB0000023
NEG_M103T34_2	Carboxylic acids and derivatives	1118-68-9	HMDB0000092
NEG_M104T87	Carboxylic acids and derivatives	56-45-1	HMDB0000187
NEG_M105T86	Organonitrogen compounds	111-42-2	HMDB0004437
NEG_M105T84	Organooxygen compounds	473-81-4	HMDB0000139
NEG_M108T300	Organooxygen compounds	106-51-4	HMDB0003364
NEG_M109T442	Benzene and substituted derivatives	108-46-3	HMDB0032037
NEG_M113T703	Organooxygen compounds	110-43-0	HMDB0003671
NEG_M113T670	Fatty Acyls	498-21-5	HMDB0001844
NEG_M114T87	Carboxylic acids and derivatives	142-73-4	HMDB0011753
NEG_M115T188	Keto acids and derivatives	759-05-7	HMDB0000019
NEG_M116T79	Carboxylic acids and derivatives	110-17-8	HMDB0000134
NEG_M116T726	Carboxylic acids and derivatives	15106-57-7	HMDB0012249
NEG_M117T37	Carboxylic acids and derivatives	660-88-8	HMDB0003355
NEG_M117T703	Carboxylic acids and derivatives	352-97-6	HMDB0000128
NEG_M117T95	Organooxygen compounds	7306-96-9	HMDB0062620
NEG_M117T767	Carboxylic acids and derivatives	516-05-2	HMDB0000202
NEG_M118T64	Carboxylic acids and derivatives	672-15-1	HMDB0000719
NEG_M118T80	Carboxylic acids and derivatives	110-15-6	HMDB0000254
NEG_M118T91	Carboxylic acids and derivatives	24830-94-2	HMDB0004041
NEG_M119T91_1	Organooxygen compounds	533-50-6	HMDB0006293
NEG_M119T767	Fatty Acyls	646-01-5	HMDB0001527
NEG_M119T208	Carboxylic acids and derivatives	72-19-5	HMDB0000167
NEG_M119T430	Phenols	501-94-0	HMDB0004284
NEG_M120T219	Carboxylic acids and derivatives	52-90-4	HMDB0000574
NEG_M120T363	Imidazopyrimidines	120-73-0	HMDB0001366
NEG_M121T555	Organooxygen compounds	123-08-0	HMDB0011718
NEG_M123T39	Fatty Acyls	1119-72-8	HMDB0006331
NEG_M123T197	Phenols	452-86-8	HMDB0000873
NEG_M123T372	Benzene and substituted derivatives	620-24-6	HMDB0059712
NEG_M125T102	Fatty Acyls	124-07-2	HMDB0000482
NEG_M125T92	Pyrans	118-71-8	HMDB0030776
NEG_M125T529	Organic phosphonic acids and derivatives	2041-14-7	HMDB0011747
NEG_M125T343_2	Diazines	65-71-4	HMDB0000262
NEG_M125T91	Azoles	645-65-8	HMDB0002024
NEG_M125T810	Naphthalenes	90-15-3	HMDB0012138
NEG_M125T306	Triazines	108-78-1	HMDB0041922
NEG_M127T411	Carboxylic acids and derivatives	98-89-5	HMDB0031342
NEG_M128T92	Carboxylic acids and derivatives	-	HMDB0060262
NEG_M128T82	Carboxylic acids and derivatives	6384-92-5	HMDB0002393
NEG_M128T149	Carboxylic acids and derivatives	3105-95-1	HMDB0000716
NEG_M129T89	Cinnamic acids and derivatives	140-10-3	HMDB0000930
NEG_M129T104	Carboxylic acids and derivatives	4042-36-8	HMDB0000805
NEG_M129T329	Triazines	108-80-5	HMDB0041861
NEG_M129T819	Keto acids and derivatives	-	HMDB0060365
NEG_M130T88	Indoles and derivatives	83-34-1	HMDB0000466
NEG_M130T79	Carboxylic acids and derivatives	57-00-1	HMDB0000064
NEG_M130T101	Diazines	51-21-8	HMDB0014684
NEG_M130T80	Carboxylic acids and derivatives	2584-71-6	HMDB0060460
NEG_M130T648_1	Carboxylic acids and derivatives	618-27-9	HMDB0240251
NEG_M130T268	Fatty Acyls	60-32-2	HMDB0001901
NEG_M130T452	Carboxylic acids and derivatives	61-90-5	HMDB0000687
NEG_M130T462	Carboxylic acids and derivatives	328-39-2	HMDB0062203
NEG_M131T75	Organooxygen compounds	-	HMDB0062642
NEG_M131T105_2	Carboxylic acids and derivatives	556-50-3	HMDB0011733
NEG_M131T87	Carboxylic acids and derivatives	70-47-3	HMDB0000168
NEG_M131T152_1	Hydroxy acids and derivatives	1191-25-9	HMDB0012843
NEG_M131T91	Carboxylic acids and derivatives	348-66-3	HMDB0003374
NEG_M131T152_2	Benzene and substituted derivatives	98-54-4	HMDB0032063
NEG_M132T82	Carboxylic acids and derivatives	56-84-8	HMDB0000191
NEG_M133T78_2	Hydroxy acids and derivatives	97-67-6	HMDB0000156
NEG_M133T373	Hydroxy acids and derivatives	6915-15-7	HMDB0000744
NEG_M133T195	Phenols	156-38-7	HMDB0000020
NEG_M133T782	Organooxygen compounds	488-81-3	HMDB0000508
NEG_M133T752	Benzene and substituted derivatives	14191-95-8	HMDB0029757
NEG_M134T293	Imidazopyrimidines	73-24-5	HMDB0000034
NEG_M135T785_1	Phenol esters	122-79-2	HMDB0040733
NEG_M135T757	Benzene and substituted derivatives	118-90-1	HMDB0002340
NEG_M136T523_2	Pyridines and derivatives	54-85-3	HMDB0015086
NEG_M137T741	Diazines	65-86-1	HMDB0000226
NEG_M137T379	Benzene and substituted derivatives	69-72-7	HMDB0001895
NEG_M137T129	Benzene and substituted derivatives	99-06-9	HMDB0002466
NEG_M137T818	Benzene and substituted derivatives	139-85-5	HMDB0059965
NEG_M137T171	Azoles	104-98-3	HMDB0000301
NEG_M138T607	Pyridines and derivatives	5006-66-6	HMDB0002658
NEG_M141T37	Organic phosphoric acids and derivatives	590-55-6	HMDB0001096
NEG_M141T822	Organic phosphoric acids and derivatives	1071-23-4	HMDB0000224
NEG_M141T152	Carboxylic acids and derivatives	923-16-0	HMDB0003459
NEG_M142T100	Carboxylic acids and derivatives	35989-16-3	HMDB0062660
NEG_M144T68	Organonitrogen compounds	124-20-9	HMDB0001257
NEG_M144T581	Indoles and derivatives	487-89-8	HMDB0029737
NEG_M144T81	Carboxylic acids and derivatives	3025-96-5	HMDB0003681
NEG_M144T587	Keto acids and derivatives	19355-90-9	HMDB0012131
NEG_M145T53	Keto acids and derivatives	328-50-7	HMDB0000208
NEG_M145T323	Benzimidazoles	582-60-5	HMDB0003701
NEG_M145T101	Organooxygen compounds	2438-80-4	HMDB0000174
NEG_M145T720	Fatty Acyls	124-04-9	HMDB0000448
NEG_M145T90	Carboxylic acids and derivatives	5959-95-5	HMDB0003423
NEG_M145T403	Stilbenes	500-65-2	HMDB0031842
NEG_M147T81	Fatty Acyls	597-44-4	HMDB0000426
NEG_M147T328	Hydroxy acids and derivatives	13095-47-1	HMDB0000606
NEG_M147T412	Organooxygen compounds	-	HMDB0060256
NEG_M147T561	Organooxygen compounds	-	HMDB0060255
NEG_M147T819	Fatty Acyls	13095-48-2	HMDB0000694
NEG_M147T625	Phenylpropanoic acids	938-96-5	HMDB0041683
NEG_M147T443	Hydroxy acids and derivatives	552-63-6	HMDB0062590
NEG_M147T82	Cinnamaldehydes	20711-53-9	HMDB0040986
NEG_M147T99	Fatty Acyls	-	HMDB0059629
NEG_M147T709	Carboxylic acids and derivatives	5147-00-2	HMDB0003011
NEG_M148T238	Carboxylic acids and derivatives	59-51-8	HMDB0033951
NEG_M149T91	Organooxygen compounds	58-86-6	HMDB0000098
NEG_M149T328	Phenylpropanoic acids	501-52-0	HMDB0000764
NEG_M150T549	Benzene and substituted derivatives	611-73-4	HMDB0001587
NEG_M150T91	Organooxygen compounds	613-83-2	HMDB0000283
NEG_M151T521	Benzene and substituted derivatives	149-91-7	HMDB0005807
NEG_M151T34	Benzene and substituted derivatives	90-64-2	HMDB0000703
NEG_M151T606	Benzene and substituted derivatives	89-84-9	HMDB0029659
NEG_M151T773	Benzene and substituted derivatives	119-36-8	HMDB0034172
NEG_M151T696	Phenols	621-37-4	HMDB0000440
NEG_M151T757	Benzene and substituted derivatives	499-76-3	HMDB0004815
NEG_M151T683	Benzene and substituted derivatives	614-75-5	HMDB0000669
NEG_M151T308	Benzene and substituted derivatives	611-71-2	HMDB0062635
NEG_M151T462	Benzene and substituted derivatives	100-09-4	HMDB0001101
NEG_M151T797	Phenols	121-33-5	HMDB0012308
NEG_M151T93	Organooxygen compounds	7643-75-6	HMDB0001851
NEG_M151T679	Organooxygen compounds	87-99-0	HMDB0002917
NEG_M152T699	Benzene and substituted derivatives	548-93-6	HMDB0001476
NEG_M152T211	Imidazopyrimidines	2465-59-0	HMDB0000786
NEG_M152T65	Phenols	62-31-7	HMDB0000073
NEG_M153T442	Benzene and substituted derivatives	99-50-3	HMDB0001856
NEG_M153T230	Benzene and substituted derivatives	490-79-9	HMDB0000152
NEG_M153T36	Azolidines	5624-26-0	HMDB0001212
NEG_M153T699	Naphthalenes	58-27-5	HMDB0001892
NEG_M154T176	Phenols	3316-09-4	HMDB0002916
NEG_M154T229	Benzene and substituted derivatives	303-38-8	HMDB0000397
NEG_M154T94	Carboxylic acids and derivatives	71-00-1	HMDB0000177
NEG_M155T94_1	Carboxylic acids and derivatives	585-84-2	HMDB0000072
NEG_M156T87	Carboxylic acids and derivatives	997-55-7	HMDB0000812
NEG_M156T152	Indoles and derivatives	771-51-7	HMDB0006524
NEG_M159T105	Keto acids and derivatives	3184-35-8	HMDB0000225
NEG_M159T160	Benzene and substituted derivatives	63-98-9	HMDB0015253
NEG_M159T479	Fatty Acyls	58888-84-9	HMDB0013899
NEG_M160T82_2	Carboxylic acids and derivatives	542-32-5	HMDB0000510
NEG_M161T328	Indoles and derivatives	526-55-6	HMDB0003447
NEG_M162T65	Carboxylic acids and derivatives	616-91-1	HMDB0001890
NEG_M162T589	Coumarins and derivatives	93-35-6	HMDB0029865
NEG_M162T93	Fatty Acyls	503-49-1	HMDB0000355
NEG_M162T384	Carboxylic acids and derivatives	-	HMDB0003831
NEG_M163T208	Phenols	306-08-1	HMDB0000118
NEG_M163T419	Phenylpropanoic acids	306-23-0	HMDB0000755
NEG_M163T101	Cinnamic acids and derivatives	583-17-5	HMDB0002641
NEG_M163T93_2	Pteridines and derivatives	2236-60-4	HMDB0000802
NEG_M163T36	Pyridines and derivatives	524-40-3	HMDB0042006
NEG_M163T90	Organooxygen compounds	154-58-5	HMDB0002712
NEG_M163T97	Organooxygen compounds	69-65-8	HMDB0000765
NEG_M163T105	Phenols	97-54-1	HMDB0005802
NEG_M164T363	Benzene and substituted derivatives	3342-77-6	HMDB0004089
NEG_M164T265	Benzene and substituted derivatives	156-06-9	HMDB0000205
NEG_M165T406	Benzene and substituted derivatives	-	HMDB0061917
NEG_M165T785	Imidazopyrimidines	1076-22-8	HMDB0001886
NEG_M165T464	Organooxygen compounds	17812-24-7	HMDB0000867
NEG_M165T359_3	Phenylpropanoic acids	828-01-3	HMDB0000779
NEG_M165T398	Phenols	534-82-7	HMDB0001490
NEG_M165T438	Phenylpropanoic acids	501-97-3	HMDB0002199
NEG_M165T191	Imidazopyrimidines	10030-78-1	HMDB0006040
NEG_M166T532	Imidazopyrimidines	-	HMDB0060412
NEG_M166T739	Pyridines and derivatives	66-72-8	HMDB0001545
NEG_M166T811	Imidazopyrimidines	-	HMDB0010738
NEG_M166T793	Imidazopyrimidines	552-62-5	HMDB0001991
NEG_M167T555	Phenols	102-32-9	HMDB0001336
NEG_M167T528	Phenols	102-32-9	HMDB0001336
NEG_M167T307	Benzene and substituted derivatives	3943-74-6	HMDB0240266
NEG_M167T151	Organooxygen compounds	530-55-2	HMDB0029673
NEG_M167T708	Benzene and substituted derivatives	93-89-0	HMDB0033967
NEG_M167T94	Benzene and substituted derivatives	-	HMDB0060374
NEG_M168T492	Imidazopyrimidines	69-93-2	HMDB0000289
NEG_M168T214	Pyridines and derivatives	65-23-6	HMDB0000239
NEG_M169T314	Carboxylic acids and derivatives	5652-28-8	HMDB0000370
NEG_M169T306	Phenols	28822-73-3	HMDB0000318
NEG_M169T364	Carboxylic acids and derivatives	332-80-9	HMDB0000001
NEG_M170T314	Organic thiophosphoric acids and derivatives	5871-17-0	HMDB0001460
NEG_M171T88	Benzene and substituted derivatives	63-74-1	HMDB0014404
NEG_M171T802	Fatty Acyls	334-48-5	HMDB0000511
NEG_M172T504	Indoles and derivatives	54-16-0	HMDB0000763
NEG_M172T152	Carboxylic acids and derivatives	1188-21-2	HMDB0011756
NEG_M173T94	Lactones	490-83-5	HMDB0001264
NEG_M173T182	Organooxygen compounds	138-59-0	HMDB0003070
NEG_M173T151	Fatty Acyls	505-48-6	HMDB0000893
NEG_M173T90	Carboxylic acids and derivatives	-	HMDB0062762
NEG_M174T390	Carboxylic acids and derivatives	500-98-1	HMDB0000821
NEG_M174T535	Indoles and derivatives	87-51-4	HMDB0000197
NEG_M174T151	Indoles and derivatives	879-37-8	HMDB0029739
NEG_M175T100	Furofurans	32449-92-6	HMDB0006355
NEG_M175T99	Fatty Acyls	3237-44-3	HMDB0000402
NEG_M175T261	Carboxylic acids and derivatives	372-75-8	HMDB0000904
NEG_M176T214	Carboxylic acids and derivatives	4289-98-9	HMDB0001015
NEG_M176T329	Carboxylic acids and derivatives	99-16-1	HMDB0001209
NEG_M177T639	Coumarins and derivatives	305-01-1	HMDB0030819
NEG_M177T509	Organooxygen compounds	90-80-2	HMDB0000150
NEG_M177T590	Phenols	-	HMDB0060398
NEG_M178T463	Carboxylic acids and derivatives	2387-59-9	HMDB0029415
NEG_M178T214	Pteridines and derivatives	529-69-1	HMDB0000704
NEG_M178T351	Benzene and substituted derivatives	495-69-2	HMDB0000714
NEG_M178T589	Sulfamic acid derivatives	100-88-9	HMDB0031340
NEG_M179T613	Benzene and substituted derivatives	156-39-8	HMDB0000707
NEG_M179T531	Organooxygen compounds	492-62-6	HMDB0003345
NEG_M179T763	Imidazopyrimidines	83-67-0	HMDB0002825
NEG_M179T742	Quinolines and derivatives	76180-96-6	HMDB0029706
NEG_M179T385	Pyridines and derivatives	1078-38-2	HMDB0041821
NEG_M180T92	Organooxygen compounds	87-89-8	HMDB0000211
NEG_M180T293	Carboxylic acids and derivatives	1982-67-8	HMDB0029430
NEG_M180T175	Carboxylic acids and derivatives	60-18-4	HMDB0000158
NEG_M180T351	Organooxygen compounds	59-23-4	HMDB0000143
NEG_M180T464	Imidazopyrimidines	58-55-9	HMDB0001889
NEG_M180T121	Organooxygen compounds	3458-28-4	HMDB0000169
NEG_M181T88	Organonitrogen compounds	51-84-3	HMDB0000895
NEG_M181T551	Organooxygen compounds	585-18-2	HMDB0001321
NEG_M181T369	Organooxygen compounds	7507-89-3	HMDB0029646
NEG_M181T632	Organooxygen compounds	488-45-9	HMDB0011632
NEG_M181T539	Carboxylic acids and derivatives	4342-03-4	HMDB0014989
NEG_M182T239	Carboxylic acids and derivatives	14857-77-3	HMDB0002205
NEG_M182T321	Phenols	114-07-8	HMDB0014344
NEG_M183T203	Phenols	775-01-9	HMDB0001866
NEG_M183T345	Organonitrogen compounds	3616-04-4	HMDB0001565
NEG_M184T372	Tropane alkaloids	481-37-8	HMDB0006548
NEG_M185T106	Carbohydrates and carbohydrate conjugates	-	HMDB0060180
NEG_M187T317	Dithiolanes	1077-27-6	HMDB0014312
NEG_M187T805	Fatty Acyls	123-99-9	HMDB0000784
NEG_M187T152_2	Carboxylic acids and derivatives	692-04-6	HMDB0000206
NEG_M188T362	Quinolines and derivatives	492-27-3	HMDB0000715
NEG_M188T325	Piperidines	72432-03-2	HMDB0014634
NEG_M191T475	Organooxygen compounds	25525-21-7	HMDB0000663
NEG_M191T447	Carboxylic acids and derivatives	30810-51-6	HMDB0033717
NEG_M191T537	Coumarins and derivatives	92-61-5	HMDB0034344
NEG_M191T469	Cinnamic acids and derivatives	1782-55-4	HMDB0035484
NEG_M191T84	Quinolines and derivatives	91-63-4	HMDB0042004
NEG_M191T152	Organooxygen compounds	3019-74-7	HMDB0003219
NEG_M191T523	Benzimidazoles	10605-21-7	HMDB0031769
NEG_M192T75	Carboxylic acids and derivatives	77-92-9	HMDB0000094
NEG_M192T415	Carboxylic acids and derivatives	67-07-2	HMDB0001511
NEG_M193T838	Hydroxy acids and derivatives	3470-36-8	HMDB0011731
NEG_M193T700	Furofurans	32449-92-6	HMDB0006355
NEG_M193T349	Cinnamic acids and derivatives	537-98-4	HMDB0000954
NEG_M193T402	Benzene and substituted derivatives	121-79-9	HMDB0033835
NEG_M193T91	Organooxygen compounds	527-06-0	HMDB0033750
NEG_M193T759_3	Benzene and substituted derivatives	122-48-5	HMDB0032590
NEG_M194T168	Benzene and substituted derivatives	487-54-7	HMDB0000840
NEG_M194T816	Organooxygen compounds	709-50-2	HMDB0029965
NEG_M194T800	Imidazopyrimidines	58-08-2	HMDB0001847
NEG_M195T69	Hydroxy acids and derivatives	13382-27-9	HMDB0000565
NEG_M195T41	Imidazopyrimidines	13087-49-5	HMDB0001982
NEG_M195T406	Organooxygen compounds	90-24-4	HMDB0029645
NEG_M196T83	Organooxygen compounds	526-95-4	HMDB0000625
NEG_M197T380	Benzene and substituted derivatives	530-57-4	HMDB0002085
NEG_M197T372	Carboxylic acids and derivatives	2497-02-1	HMDB0032055
NEG_M197T553	Phenols	55-10-7	HMDB0000291
NEG_M198T275	Carboxylic acids and derivatives	58001-44-8	HMDB0014904
NEG_M199T35	Phenanthrenes and derivatives	5315-79-7	HMDB0013139
NEG_M200T384	Benzimidazoles	148-79-8	HMDB0014868
NEG_M201T132	Carboxylic acids and derivatives	30315-93-6	HMDB0001539
NEG_M202T671	Indoles and derivatives	35656-49-6	HMDB0060484
NEG_M202T151	Organooxygen compounds	14131-60-3	HMDB0000853
NEG_M203T374	Indoles and derivatives	73-22-3	HMDB0000929
NEG_M203T143	Indoles and derivatives	133-32-4	HMDB0002096
NEG_M204T339	Quinolines and derivatives	59-00-7	HMDB0000881
NEG_M204T99	Indoles and derivatives	153-94-6	HMDB0013609
NEG_M205T748	Pyridines and derivatives	105650-23-5	HMDB0041008
NEG_M206T208	Carboxylic acids and derivatives	2018-61-3	HMDB0000512
NEG_M206T438	Imidazopyrimidines	1214-39-7	HMDB0039238
NEG_M207T821	Fatty Acyls	462-20-4	HMDB0012210
NEG_M207T608	Prenol lipids	6902-77-8	HMDB0035830
NEG_M207T208	Peptidomimetics	305-84-0	HMDB0000033
NEG_M208T208	Organooxygen compounds	2922-83-0	HMDB0000684
NEG_M209T77	Organooxygen compounds	526-99-8	HMDB0000639
NEG_M209T801	Stilbenes	501-36-0	HMDB0003747
NEG_M210T89	Pyridines and derivatives	78415-72-2	HMDB0014380
NEG_M210T702	Imidazopyrimidines	5415-44-1	HMDB0002123
NEG_M210T642	Oxepanes	5718-77-4	HMDB0037019
NEG_M211T145	Organooxygen compounds	14075-00-4	HMDB0001489
NEG_M211T521	Benzisoxazoles	68291-97-4	HMDB0015045
NEG_M211T642	Benzene and substituted derivatives	120-51-4	HMDB0014814
NEG_M211T740	Phenylpropanoic acids	555-30-6	HMDB0011754
NEG_M213T327	Fatty Acyls	533-48-2	HMDB0003581
NEG_M214T394	Organooxygen compounds	17210-42-3	HMDB0001351
NEG_M215T773	Hydroxy acids and derivatives	505-95-3	HMDB0002059
NEG_M215T677	Coumarins and derivatives	484-20-8	HMDB0030637
NEG_M215T156	Carboxylic acids and derivatives	-	HMDB0060618
NEG_M215T302	Prenol lipids	19431-84-6	HMDB0033960
NEG_M217T152_1	Purine nucleosides	69655-05-6	HMDB0015037
NEG_M218T91	Imidazopyrimidines	-	HMDB0012204
NEG_M218T192	Alcohols and polyols	79-83-4	HMDB0000210
NEG_M218T114	Alcohols and polyols	79-83-4	HMDB0000210
NEG_M218T228	Indoles and derivatives	1210-83-9	HMDB0001238
NEG_M219T46	Benzene and substituted derivatives	94-75-7	HMDB0041797
NEG_M219T335	Azolidines	67-20-9	HMDB0014836
NEG_M219T245	Indoles and derivatives	4350-09-8	HMDB0000472
NEG_M219T740	Benzene and substituted derivatives	104-40-5	HMDB0038982
NEG_M220T96	Organooxygen compounds	7772-94-3	HMDB0001129
NEG_M221T354	Carboxylic acids and derivatives	535-34-2	HMDB0000455
NEG_M221T381	Carboxylic acids and derivatives	56-88-2	HMDB0000099
NEG_M221T681	Organooxygen compounds	14131-68-1	HMDB0000803
NEG_M223T765	Pyrimidine nucleosides	50-89-5	HMDB0000273
NEG_M223T654	Fatty Acyls	1211-29-6	HMDB0036583
NEG_M224T248	Pyrimidine nucleosides	147-94-4	HMDB0015122
NEG_M225T248	Organooxygen compounds	320-67-2	HMDB0015063
NEG_M225T620	Stilbenes	10083-24-6	HMDB0004215
NEG_M225T452	Benzene and substituted derivatives	29973-13-5	HMDB0031782
NEG_M225T185	Organonitrogen compounds	487-90-1	HMDB0000245
NEG_M225T692	Diazines	76-74-4	HMDB0014457
NEG_M227T280	Pyrimidine nucleosides	951-78-0	HMDB0000012
NEG_M227T379	Pyrimidine nucleosides	951-77-9	HMDB0000014
NEG_M227T539	Fatty Acyls	6402-36-4	HMDB0000933
NEG_M230T117	Thiadiazines	364-98-7	HMDB0015251
NEG_M231T78	Organooxygen compounds	6000-40-4	HMDB0031818
NEG_M231T117	Organic phosphoric acids and derivatives	23560-59-0	HMDB0031793
NEG_M232T324	Indoles and derivatives	73-31-4	HMDB0001389
NEG_M233T813	Purine nucleosides	890-38-0	HMDB0000071
NEG_M235T214	Benzene and substituted derivatives	22071-15-4	HMDB0015144
NEG_M236T177	Azoles	554-57-4	HMDB0014841
NEG_M237T235	Pteridines and derivatives	13039-82-2	HMDB0000817
NEG_M240T176	Organooxygen compounds	3616-42-0	HMDB0001254
NEG_M241T198	Organooxygen compounds	-	HMDB0003971
NEG_M241T343_2	Pyrimidine nucleosides	838-07-3	HMDB0002224
NEG_M241T405	Isoflavonoids	4044-00-2	HMDB0030699
NEG_M241T752	Isoflavonoids	-	HMDB0141948
NEG_M242T104	Carboxylic acids and derivatives	-	HMDB0006049
NEG_M243T211	Pyrimidine nucleosides	58-96-8	HMDB0000296
NEG_M244T172	Nucleoside and nucleotide analogues	1445-07-4	HMDB0000767
NEG_M244T132	Biotin and derivatives	58-85-5	HMDB0000030
NEG_M244T376	Azoles	33125-97-2	HMDB0014437
NEG_M245T414	Carboxylic acids and derivatives	-	HMDB0062645
NEG_M246T183	Pyrrolopyrazines	274-45-3	HMDB0033576
NEG_M247T328	Indoles and derivatives	2208-41-5	HMDB0004081
NEG_M248T174	Pyridines and derivatives	529-96-4	HMDB0001555
NEG_M249T87	Carboxylic acids and derivatives	636-58-8	HMDB0001049
NEG_M249T757	Phenol ethers	25812-30-0	HMDB0015371
NEG_M250T741	Purine nucleosides	958-09-8	HMDB0000101
NEG_M251T164	Benzodiazepines	1088-11-5	HMDB0060538
NEG_M251T208	Linear 1,3-diarylpropanoids	51828-10-5	HMDB0037319
NEG_M251T304	Azoles	51481-61-9	HMDB0014644
NEG_M251T209	Organooxygen compounds	1114-41-6	HMDB0003254
NEG_M253T209	Benzene and substituted derivatives	723-46-6	HMDB0015150
NEG_M253T418	Pteridines and derivatives	10162-32-0	HMDB0000877
NEG_M253T359	Benzene and substituted derivatives	3930-20-9	HMDB0014632
NEG_M253T542	Imidazopyrimidines	39809-25-1	HMDB0014444
NEG_M255T116	Benzene and substituted derivatives	72-14-0	HMDB0015619
NEG_M255T665	Fatty Acyls	57-10-3	HMDB0000220
NEG_M255T797	Flavonoids	480-39-7	HMDB0030808
NEG_M255T398	Pteridines and derivatives	1218-98-0	HMDB0002275
NEG_M256T666	Linear 1,3-diarylpropanoids	961-29-5	HMDB0037316
NEG_M256T774	Flavonoids	578-86-9	HMDB0029519
NEG_M257T375	Organooxygen compounds	26171-23-3	HMDB0014643
NEG_M257T405	Cinnamic acids and derivatives	7295-86-5	HMDB0033460
NEG_M257T802	Morphinans	77-07-6	HMDB0014992
NEG_M258T253	Isoindoles and derivatives	50-35-1	HMDB0015175
NEG_M259T100	Organooxygen compounds	56-73-5	HMDB0001401
NEG_M259T129	Carbonyl compounds	-	HMDB0060467
NEG_M261T423	Carbohydrates and carbohydrate conjugates	534-67-8	HMDB0033865
NEG_M263T280	Benzene and substituted derivatives	4394-00-7	HMDB0015573
NEG_M263T416	Thienopyridines	55142-85-3	HMDB0014353
NEG_M263T507	Prenol lipids	3162-56-9	HMDB0036130
NEG_M263T498	Benzene and substituted derivatives	10537-47-0	HMDB0031799
NEG_M264T388	Piperazinoazepines	61337-67-5	HMDB0014514
NEG_M265T414	Organooxygen compounds	18883-66-4	HMDB0014572
NEG_M265T777	Fatty Acyls	57-11-4	HMDB0000827
NEG_M265T825	Benzene and substituted derivatives	6673-35-4	HMDB0015411
NEG_M267T303	Benzene and substituted derivatives	127-69-5	HMDB0014408
NEG_M267T188	Isoflavonoids	485-72-3	HMDB0005808
NEG_M267T369	Organooxygen compounds	138-52-3	HMDB0003546
NEG_M268T198	Isoflavonoids	479-13-0	HMDB0002326
NEG_M268T777	Stilbenes	56-53-1	HMDB0014400
NEG_M269T677	Flavonoids	520-36-5	HMDB0002124
NEG_M269T784	Isoflavonoids	446-72-0	HMDB0003217
NEG_M269T416	Benzene and substituted derivatives	64-77-7	HMDB0015256
NEG_M269T389	Steroids and steroid derivatives	362-05-0	HMDB0000338
NEG_M269T810	Steroids and steroid derivatives	2283-82-1	HMDB0005962
NEG_M271T692	Flavonoids	480-41-1	HMDB0002670
NEG_M271T387	Organooxygen compounds	497-76-7	HMDB0029943
NEG_M271T830	Steroids and steroid derivatives	57-91-0	HMDB0000429
NEG_M272T830	Fatty Acyls	-	HMDB0006294
NEG_M273T183	Linear 1,3-diarylpropanoids	60-82-2	HMDB0003306
NEG_M274T731	Azoles	21256-18-8	HMDB0015126
NEG_M274T370	Pyridines and derivatives	113-92-8	HMDB0001944
NEG_M274T192	Benzene and substituted derivatives	120511-73-1	HMDB0015348
NEG_M275T782	Benzene and substituted derivatives	36700-45-5	HMDB0031463
NEG_M276T587	Carboxylic acids and derivatives	997-68-2	HMDB0000279
NEG_M277T78	Organooxygen compounds	3117-03-1	HMDB0034335
NEG_M277T390	Benzene and substituted derivatives	57-68-1	HMDB0015522
NEG_M277T387	Imidazopyrimidines	6493-05-6	HMDB0014944
NEG_M279T817	Fatty Acyls	2540-56-9	HMDB0003797
NEG_M280T183	Naphthalenes	82-76-8	HMDB0061854
NEG_M280T817	Fatty Acyls	506-21-8	HMDB0006270
NEG_M281T388	Flavonoids	21392-57-4	HMDB0036620
NEG_M281T198	Purine nucleosides	15763-06-1	HMDB0003331
NEG_M282T172	Organooxygen compounds	6866-69-9	HMDB0001367
NEG_M283T715	Purine nucleosides	146-80-5	HMDB0000299
NEG_M284T309	Benzene and substituted derivatives	22224-92-6	HMDB0031787
NEG_M285T693	Flavonoids	520-18-3	HMDB0005801
NEG_M285T326	Morphinans	57-27-2	HMDB0014440
NEG_M285T743	Fatty Acyls	42150-38-9	HMDB0000712
NEG_M286T693	Flavonoids	491-70-3	HMDB0005800
NEG_M286T299	Phenols	404-86-4	HMDB0002227
NEG_M286T742	Fatty Acyls	42150-38-9	HMDB0000712
NEG_M287T573	Flavonoids	970-74-1	HMDB0038361
NEG_M287T335	Benzene and substituted derivatives	26652-09-5	HMDB0015005
NEG_M287T458	Indoles and derivatives	41340-25-4	HMDB0014887
NEG_M288T299	Flavonoids	552-58-9	HMDB0005810
NEG_M289T540	Carboxylic acids and derivatives	2387-71-5	HMDB0000052
NEG_M289T401	Benzene and substituted derivatives	50-33-9	HMDB0014950
NEG_M289T496	Steroids and steroid derivatives	521-18-6	HMDB0002961
NEG_M289T463	Phenylpropanoic acids	828-01-3	HMDB0000779
NEG_M290T303	Organooxygen compounds	131-48-6	HMDB0000230
NEG_M290T97	Organooxygen compounds	21646-00-4	HMDB0000773
NEG_M291T453	Steroids and steroid derivatives	72-33-3	HMDB0015446
NEG_M293T433	Benzodiazepines	132539-06-1	HMDB0005012
NEG_M293T716	Phenols	58253-27-3	HMDB0005783
NEG_M293T773	Fatty Acyls	-	HMDB0004669
NEG_M294T174	Benzene and substituted derivatives	21312-10-7	HMDB0013854
NEG_M294T235	Indoles and derivatives	103628-46-2	HMDB0005037
NEG_M295T87	Thiadiazines	58-94-6	HMDB0015018
NEG_M295T151	Organooxygen compounds	99-18-3	HMDB0034934
NEG_M295T824	Fatty Acyls	5204-88-6	HMDB0004667
NEG_M296T837	Fatty Acyls	15514-85-9	HMDB0010223
NEG_M298T781	Azolidines	63612-50-0	HMDB0014803
NEG_M298T545	Cinnamic acids and derivatives	20069-09-4	HMDB0030341
NEG_M299T723	Flavonoids	491-54-3	HMDB0037441
NEG_M299T516	Flavonoids	520-34-3	HMDB0029676
NEG_M299T304	Macrolides and analogues	17924-92-4	HMDB0031752
NEG_M299T450	Morphinans	76-57-3	HMDB0004995
NEG_M301T678	Flavonoids	117-39-5	HMDB0005794
NEG_M301T379	Phenols	34368-04-2	HMDB0014979
NEG_M302T718	Organonitrogen compounds	305-03-3	HMDB0014436
NEG_M303T637	Pyrimidine nucleotides	365-07-1	HMDB0001227
NEG_M303T487	Carboxylic acids and derivatives	3106-85-2	HMDB0001067
NEG_M305T523	Benzene and substituted derivatives	86386-73-4	HMDB0014342
NEG_M305T312	Diazines	151319-34-5	HMDB0015097
NEG_M305T825	Fatty Acyls	1783-84-2	HMDB0002925
NEG_M306T393	Carboxylic acids and derivatives	-	HMDB0062697
NEG_M307T211	Pyrimidine nucleotides	1032-65-1	HMDB0001202
NEG_M309T100	Benzene and substituted derivatives	2447-57-6	HMDB0015413
NEG_M309T373	Furopyrans	-	HMDB0240279
NEG_M309T803	Organooxygen compounds	14689-84-0	HMDB0011688
NEG_M311T416	Prenol lipids	23282-20-4	HMDB0004304
NEG_M311T799	Fatty Acyls	506-30-9	HMDB0002212
NEG_M311T830	Fatty Acyls	143343-95-7	HMDB0004706
NEG_M312T347	Azoles	76963-41-2	HMDB0014723
NEG_M313T793	Coumarins and derivatives	7220-81-7	HMDB0035208
NEG_M313T732	Fatty Acyls	-	HMDB0004705
NEG_M313T661	Fatty Acyls	-	HMDB0004704
NEG_M314T673	Azolidines	7261-97-4	HMDB0015350
NEG_M315T679	Pyridine nucleotides	1094-61-7	HMDB0000229
NEG_M315T659	Flavonoids	480-19-3	HMDB0002655
NEG_M315T590	Flavonoids	480-19-3	HMDB0002655
NEG_M315T519	Indoles and derivatives	50-07-7	HMDB0014450
NEG_M316T549	Fatty Acyls	87893-55-8	HMDB0005079
NEG_M317T423	Flavonoids	529-44-2	HMDB0002755
NEG_M317T468	Carboxylic acids and derivatives	105816-04-4	HMDB0014869
NEG_M319T348	Quinolines and derivatives	70458-96-7	HMDB0015192
NEG_M319T744	Stilbenes	149418-37-1	HMDB0040894
NEG_M321T369	Linear 1,3-diarylpropanoids	115063-39-3	HMDB0030610
NEG_M323T380	Carbohydrates and carbohydrate conjugates	5965-66-2	HMDB0041627
NEG_M323T455	Fatty Acyls	-	HMDB0032104
NEG_M324T667	Cinchona alkaloids	130-95-0	HMDB0014611
NEG_M325T105	Organooxygen compounds	14364-05-7	HMDB0039509
NEG_M325T301	Carbohydrates and carbohydrate conjugates	-	HMDB0062502
NEG_M325T819	Steroids and steroid derivatives	72-23-1	HMDB0004029
NEG_M326T603	Prenol lipids	33570-04-6	HMDB0036735
NEG_M326T642	Benzodiazepines	5786-21-0	HMDB0014507
NEG_M327T244	Prenol lipids	479-98-1	HMDB0036562
NEG_M327T792	Benzoxazepines	1977-10-2	HMDB0014552
NEG_M327T819	Benzene and substituted derivatives	36894-69-6	HMDB0014736
NEG_M327T754	Benzene and substituted derivatives	22910-60-7	HMDB0033897
NEG_M328T211	Azolidines	36734-19-7	HMDB0031795
NEG_M329T211_1	Lactams	74431-23-5	HMDB0015536
NEG_M329T681	Carboxylic acids and derivatives	76420-72-9	HMDB0041886
NEG_M329T814	Prenol lipids	5957-80-2	HMDB0002121
NEG_M329T827	Prenol lipids	51576-08-0	HMDB0036895
NEG_M329T307	Steroids and steroid derivatives	68-96-2	HMDB0000374
NEG_M329T810_2	Benzene and substituted derivatives	16611-84-0	HMDB0029683
NEG_M331T473	Purine nucleotides	3393-18-8	HMDB0006555
NEG_M331T219	Purine nucleotides	653-63-4	HMDB0000905
NEG_M331T729	Benzothiazines	36322-90-4	HMDB0014694
NEG_M331T361	Steroids and steroid derivatives	481-97-0	HMDB0001425
NEG_M331T833	Fatty Acyls	71902-47-1	HMDB0003034
NEG_M332T600	Steroids and steroid derivatives	1164-98-3	HMDB0004026
NEG_M333T544	Benzofurans	126-07-8	HMDB0014544
NEG_M333T171	Carboxylic acids and derivatives	2349-07-7	HMDB0037849
NEG_M333T755	Fatty Acyls	363-23-5	HMDB0002776
NEG_M333T781	Fatty Acyls	87893-54-7	HMDB0004238
NEG_M334T76	Organooxygen compounds	321-02-8	HMDB0001132
NEG_M335T350	Benzoxazines	103361-09-7	HMDB0034854
NEG_M335T406	Yohimbine alkaloids	146-48-5	HMDB0015464
NEG_M335T738	Organooxygen compounds	37517-30-9	HMDB0015324
NEG_M335T786	Fatty Acyls	14152-28-4	HMDB0002656
NEG_M335T681	Fatty Acyls	-	HMDB0002995
NEG_M335T752	Fatty Acyls	-	HMDB0062619
NEG_M335T835	Fatty Acyls	745-65-3	HMDB0001442
NEG_M336T559	Cinnamic acids and derivatives	73263-62-4	HMDB0033999
NEG_M336T712	Quinolines and derivatives	91-53-2	HMDB0039531
NEG_M337T786	Isoindoles and derivatives	77-36-1	HMDB0014455
NEG_M337T208	Organooxygen compounds	-	HMDB0062424
NEG_M337T712	Fatty Acyls	112-86-7	HMDB0002068
NEG_M337T705	Fatty Acyls	213382-49-1	HMDB0002343
NEG_M339T328	Coumarins and derivatives	531-75-9	HMDB0030820
NEG_M341T112	Organooxygen compounds	99-20-7	HMDB0000975
NEG_M341T379	Carbohydrates and carbohydrate conjugates	531-29-3	HMDB0013682
NEG_M341T835	Steroids and steroid derivatives	50-04-4	HMDB0015459
NEG_M342T99	Organooxygen compounds	585-99-9	HMDB0000048
NEG_M342T112	Organooxygen compounds	57-50-1	HMDB0000258
NEG_M343T826	Flavonoids	22368-21-4	HMDB0029469
NEG_M343T169	Fatty Acyls	-	HMDB0006791
NEG_M343T706	Carboxylic acids and derivatives	-	HMDB0060080
NEG_M344T523	Diazines	495-23-8	HMDB0002666
NEG_M344T542	Benzimidazoles	73590-58-6	HMDB0001913
NEG_M345T814	Purine nucleotides	523-98-8	HMDB0001554
NEG_M345T238	Benzene and substituted derivatives	28395-03-1	HMDB0015024
NEG_M345T403	Steroids and steroid derivatives	152-58-9	HMDB0000015
NEG_M345T629	Prenol lipids	328058-46-4	HMDB0037103
NEG_M346T448	Pyridines and derivatives	21829-25-4	HMDB0015247
NEG_M347T183	Purine nucleotides	902-04-5	HMDB0001044
NEG_M347T328	Lactams	15686-71-2	HMDB0014707
NEG_M347T724	Fatty Acyls	80434-82-8	HMDB0006059
NEG_M349T379	Carboxylic acids and derivatives	38821-53-3	HMDB0015428
NEG_M349T667	Fatty Acyls	802-31-3	HMDB0002664
NEG_M349T773_1	Fatty Acyls	51982-36-6	HMDB0003235
NEG_M349T773_2	Carboxylic acids and derivatives	107133-36-8	HMDB0014928
NEG_M350T219	Carboxylic acids and derivatives	87-08-1	HMDB0014561
NEG_M351T703	Benzothiazines	71125-38-7	HMDB0014952
NEG_M351T498	Benzodiazepines	28797-61-7	HMDB0014808
NEG_M351T799	Fatty Acyls	58962-34-8	HMDB0002886
NEG_M351T745	Fatty Acyls	79516-82-8	HMDB0001509
NEG_M353T347	Linear 1,3-diarylpropanoids	6754-58-1	HMDB0037479
NEG_M355T656	Furanoid lignans	34444-37-6	HMDB0030598
NEG_M355T655	Fatty Acyls	745-62-0	HMDB0002685
NEG_M357T383	Indoles and derivatives	53-86-1	HMDB0014473
NEG_M357T598	Furanoid lignans	580-72-3	HMDB0035698
NEG_M358T340	Carboxylic acids and derivatives	82009-34-5	HMDB0015535
NEG_M359T416	Pyridines and derivatives	39562-70-4	HMDB0015187
NEG_M359T541	Cinnamic acids and derivatives	537-15-5	HMDB0003572
NEG_M359T371	Steroids and steroid derivatives	52-39-1	HMDB0000037
NEG_M361T492	Quinolines and derivatives	82419-36-1	HMDB0015296
NEG_M361T579	Dibenzylbutane lignans	29388-59-8	HMDB0013692
NEG_M361T751	Steroids and steroid derivatives	127-31-1	HMDB0014825
NEG_M362T192	Purine nucleotides	85-32-5	HMDB0001397
NEG_M363T226	Lactams	66592-87-8	HMDB0015271
NEG_M364T328	Lactams	26787-78-0	HMDB0015193
NEG_M365T673	Organooxygen compounds	585-90-0	HMDB0029909
NEG_M367T360	Steroids and steroid derivatives	651-48-9	HMDB0001032
NEG_M367T657	Fatty Acyls	557-59-5	HMDB0002003
NEG_M369T828	Prenol lipids	76-78-8	HMDB0036587
NEG_M371T625	Flavonoids	2306-27-6	HMDB0036633
NEG_M371T407	Furanoid lignans	7770-78-7	HMDB0030087
NEG_M373T376	Prenol lipids	27741-01-1	HMDB0034942
NEG_M373T469	Steroids and steroid derivatives	378-44-9	HMDB0014586
NEG_M375T87	Organooxygen compounds	138-81-8	HMDB0001294
NEG_M375T305	Carboxylic acids and derivatives	5466-06-8	HMDB0040410
NEG_M375T587	Quinolines and derivatives	112811-59-3	HMDB0015178
NEG_M375T600	Carboxylic acids and derivatives	75847-73-3	HMDB0014722
NEG_M377T838	Steroids and steroid derivatives	50-14-6	HMDB0000900
NEG_M378T623	Quinolines and derivatives	53230-10-7	HMDB0014502
NEG_M378T838	Endocannabinoids	222723-55-9	HMDB0013657
NEG_M379T417	Carboxylic acids and derivatives	25138-66-3	HMDB0001066
NEG_M379T518	Organooxygen compounds	548-73-2	HMDB0014593
NEG_M380T493	Quinolines and derivatives	83-89-6	HMDB0015235
NEG_M383T226	Benzimidazoles	102625-70-7	HMDB0005017
NEG_M383T751	Benzothiazepines	111974-69-7	HMDB0005021
NEG_M387T371	Indoles and derivatives	72956-09-3	HMDB0015267
NEG_M387T598	Carboxylic acids and derivatives	154-21-2	HMDB0015564
NEG_M389T99	Stilbenes	27208-80-6	HMDB0030564
NEG_M389T423	Lactams	3511-16-8	HMDB0014877
NEG_M390T640	Fatty Acyls	136790-76-6	HMDB0015180
NEG_M391T410	Quinolines and derivatives	110871-86-8	HMDB0015339
NEG_M391T432	Steroids and steroid derivatives	83-44-3	HMDB0000626
NEG_M391T566	Steroids and steroid derivatives	474-25-9	HMDB0000518
NEG_M393T582	Isoflavonoids	83-79-4	HMDB0034436
NEG_M395T648	Lactams	153-61-7	HMDB0014599
NEG_M395T653	Organooxygen compounds	468-28-0	HMDB0030041
NEG_M396T653	Benzene and substituted derivatives	89365-50-4	HMDB0015073
NEG_M397T787	Azobenzenes	599-79-1	HMDB0014933
NEG_M397T600	Isoflavonoids	552-66-9	HMDB0033991
NEG_M399T560_2	Tropones	64-86-8	HMDB0015466
NEG_M401T382	Carboxylic acids and derivatives	66-79-5	HMDB0014851
NEG_M402T624	Flavonoids	478-01-3	HMDB0029540
NEG_M403T749	Ochratoxins and related substances	303-47-9	HMDB0029399
NEG_M403T572	Benzene and substituted derivatives	114798-26-4	HMDB0014816
NEG_M405T623	Benzene and substituted derivatives	133040-01-4	HMDB0015014
NEG_M405T363	Carboxylic acids and derivatives	86541-75-5	HMDB0014682
NEG_M408T376	Benzene and substituted derivatives	106133-20-4	HMDB0014844
NEG_M409T74	Purine nucleotides	86-04-4	HMDB0003335
NEG_M409T603	Lactams	97519-39-6	HMDB0015485
NEG_M409T827	Glycerophospholipids	-	HMDB0007853
NEG_M411T416	Isoflavonoids	486-62-4	HMDB0033987
NEG_M411T566	Pyrroles	93957-54-1	HMDB0015227
NEG_M413T476	Isoflavonoids	529-59-9	HMDB0033988
NEG_M413T386	Carboxylic acids and derivatives	985-16-0	HMDB0014745
NEG_M413T595	Phthalide isoquinolines	128-62-1	HMDB0033439
NEG_M415T176	Phenylpropanoids and polyketides	3681-99-0	HMDB0240265
NEG_M415T539	Steroids and steroid derivatives	52-01-7	HMDB0014565
NEG_M416T482	Carboxylic acids and derivatives	87333-19-5	HMDB0014324
NEG_M417T448	Flavonoids	551-15-5	HMDB0029520
NEG_M417T462	Flavonoids	60-81-1	HMDB0036634
NEG_M419T505	Carboxylic acids and derivatives	85441-61-8	HMDB0015019
NEG_M421T320	Organooxygen compounds	-	HMDB0006789
NEG_M421T406	Organooxygen compounds	4484-88-2	HMDB0001124
NEG_M421T487	Camptothecins	119413-54-6	HMDB0015164
NEG_M422T789	Benzopyrans	4773-96-0	HMDB0034410
NEG_M423T334	Coumarins and derivatives	20320-81-4	HMDB0030884
NEG_M423T485	Organooxygen compounds	35061-50-8	HMDB0062702
NEG_M423T458	Carbohydrates and carbohydrate conjugates	72229-42-6	HMDB0038482
NEG_M423T618	Hydroxy acids and derivatives	81093-37-0	HMDB0005022
NEG_M424T263	Lactams	55268-75-2	HMDB0015244
NEG_M429T415	Carboxylic acids and derivatives	87679-37-6	HMDB0014660
NEG_M433T488_1	Carboxylic acids and derivatives	300-39-0	HMDB0003474
NEG_M433T810	Piperidines	135062-02-1	HMDB0015048
NEG_M435T260	Carboxylic acids and derivatives	61-72-3	HMDB0015278
NEG_M435T802	Naphthopyrans	57186-25-1	HMDB0030323
NEG_M435T831	Benzene and substituted derivatives	52-53-9	HMDB0001850
NEG_M436T391	Benzothiazines	69-23-8	HMDB0014761
NEG_M439T810	Carboxylic acids and derivatives	112887-68-0	HMDB0014438
NEG_M441T408	Organooxygen compounds	-	HMDB0034120
NEG_M441T597	Carboxylic acids and derivatives	59-30-3	HMDB0000121
NEG_M445T447	Pteridines and derivatives	135-16-0	HMDB0001846
NEG_M447T791	Diazinanes	129722-12-9	HMDB0005042
NEG_M447T817	Steroids and steroid derivatives	3602-09-3	HMDB0004484
NEG_M448T233_1	Steroids and steroid derivatives	640-79-9	HMDB0000637
NEG_M449T402_2	Flavonoids	7084-24-4	HMDB0030684
NEG_M449T416	Flavonoids	29838-67-3	HMDB0033850
NEG_M450T405	Prenol lipids	84-80-0	HMDB0015157
NEG_M451T554_2	Prenol lipids	1180-71-8	HMDB0035921
NEG_M453T541	Carboxylic acids and derivatives	59-05-2	HMDB0014703
NEG_M455T811	Prenol lipids	77-52-1	HMDB0002395
NEG_M456T100_2	Flavin nucleotides	146-17-8	HMDB0001520
NEG_M457T102	Flavonoids	989-51-5	HMDB0003153
NEG_M459T453	Tetracyclines	79-57-2	HMDB0014733
NEG_M461T390	Carboxylic acids and derivatives	37091-66-0	HMDB0015194
NEG_M463T556	Flavonoids	17912-87-7	HMDB0034360
NEG_M465T502	Flavonoids	6906-38-3	HMDB0037997
NEG_M466T456	Prenol lipids	11027-63-7	HMDB0036561
NEG_M469T202_1	Pyrimidine nucleotides	987-78-0	HMDB0001413
NEG_M471T100	Prenol lipids	4373-41-5	HMDB0002392
NEG_M473T409	Organooxygen compounds	84449-90-1	HMDB0014624
NEG_M473T466	Benzene and substituted derivatives	-	HMDB0060932
NEG_M477T422	Fatty Acyls	73836-78-9	HMDB0003080
NEG_M478T531	Flavonoids	6988-81-4	HMDB0038097
NEG_M481T749	Carboxylic acids and derivatives	19542-37-1	HMDB0034216
NEG_M482T325_2	Flavonolignans	25166-14-7	HMDB0040513
NEG_M492T538	Anthracenes	1260-17-9	HMDB0030658
NEG_M495T512	Prenol lipids	1063-77-0	HMDB0035772
NEG_M499T661	Steroids and steroid derivatives	516-35-8	HMDB0000951
NEG_M500T532_1	Steroids and steroid derivatives	516-50-7	HMDB0000896
NEG_M500T661	Fatty Acyls	12650-69-0	HMDB0014554
NEG_M503T99	Organooxygen compounds	512-69-6	HMDB0003213
NEG_M504T653_2	Organooxygen compounds	1109-28-0	HMDB0001262
NEG_M515T99	Alcohols and polyols	14534-61-3	HMDB0030705
NEG_M517T447	Carboxylic acids and derivatives	66258-76-2	HMDB0014464
NEG_M517T448	Fatty Acyls	117861-55-9	HMDB0031876
NEG_M517T467	Prenol lipids	90141-22-3	HMDB0040723
NEG_M521T412	Prenol lipids	32619-42-4	HMDB0035872
NEG_M527T422	Anthracyclines	20830-81-3	HMDB0014832
NEG_M545T530	Lactams	78439-06-2	HMDB0014582
NEG_M556T661_2	Benzene and substituted derivatives	107753-78-6	HMDB0014689
NEG_M557T589	Steroids and steroid derivatives	6199-67-3	HMDB0034927
NEG_M561T510	Flavonoids	14259-46-2	HMDB0033740
NEG_M562T804_1	Carboxylic acids and derivatives	98048-97-6	HMDB0014635
NEG_M563T481_1	Flavonoids	26544-34-3	HMDB0030843
NEG_M563T447	Organooxygen compounds	53823-09-9	HMDB0035757
NEG_M566T639_1	Linear 1,3-diarylpropanoids	158966-92-8	HMDB0014614
NEG_M576T518	Flavonoids	17334-58-6	HMDB0033681
NEG_M577T476_2	Flavonoids	482-38-2	HMDB0037438
NEG_M578T476_1	Flavonoids	29106-49-8	HMDB0033973
NEG_M580T476_3	Flavonoids	10236-47-2	HMDB0002927
NEG_M582T659	Tetrapyrroles and derivatives	114-25-0	HMDB0001008
NEG_M589T314	Purine nucleotides	15839-70-0	HMDB0001095
NEG_M591T585	Tetrapyrroles and derivatives	14684-37-8	HMDB0001898
NEG_M593T509_1	Flavonoids	23666-13-9	HMDB0030708
NEG_M595T467_1	Naphthalenes	13463-28-0	HMDB0005811
NEG_M607T531_2	Pyrimidine nucleotides	528-04-1	HMDB0000290
NEG_M609T531	Carboxylic acids and derivatives	192725-17-0	HMDB0015539
NEG_M610T485_3	Flavonoids	153-18-4	HMDB0003249
NEG_M611T485_1	Carboxylic acids and derivatives	27025-41-8	HMDB0003337
NEG_M614T478_2	Pyrimidine nucleotides	22-12-8	HMDB0001176
NEG_M623T418	Cinnamic acids and derivatives	61276-17-3	HMDB0034843
NEG_M624T643_2	Prenol lipids	64703-88-4	HMDB0036105
NEG_M643T645_2	Organooxygen compounds	6989-98-6	HMDB0015330
NEG_M645T478_1	Carboxylic acids and derivatives	62893-19-0	HMDB0015424
NEG_M653T443	Ergoline and derivatives	25614-03-3	HMDB0015331
NEG_M761T723	Steroids and steroid derivatives	20830-75-5	HMDB0001917
NEG_M763T712_2	Steroids and steroid derivatives	71-63-6	HMDB0015468
NEG_M805T592	Vinca alkaloids	57-22-7	HMDB0014681
NEG_M806T519	Prenol lipids	114977-28-5	HMDB0015378
