# Supplementary material for: Metabolomics Analyses Provide Insights Into Nutritional Value and Abiotic Stress Tolerance in Halophyte Halogeton glomeratus
Source: Front Plant Sci. 2021 Jul 5;12:703255. doi: 10.3389/fpls.2021.703255 (PMC8287573; doi:10.3389/fpls.2021.703255)
Supplement: Supplementary Table 3 — Summary of differential metabolites in root vs. stem, root vs. leaf, root vs. seed, stem vs. leaf, stem vs. seed and leaf vs. seed comparisons. [file Table_3.XLSX]

## Sheet: Root-vs-Stem
name	Root-1	Root-2	Root-3	Root-4	Root-5	Root-6	Stem-1	Stem-2	Stem-3	Stem-4	Stem-5	Stem-6	control_mean	case_mean	log2_FC(case_mean/control_mean)	Pvalue	fdr	vip	mz	rt	rtmin	MS2_name	MS1_name	identify.pvalue	ppm	formula	MS_type	Class	CAS	HMDB	C_ID	Pathway	KEGG_B_class	KEGG_A_class
POS_M82T74	1.24743e+09	1.40352e+09	1.3257e+09	1.31373e+09	1.46897e+09	1.58566e+09	8.90086e+08	9.58162e+08	9.41195e+08	8.13031e+08	8.56253e+08	9.38084e+08	1.39083e+09	8.99469e+08	-0.628803	4.4943e-06	1.72654e-05	2.33462	82.0143	73.5059	1.23	--	--	--	--	--	--	--	--	--	-	-	-	-
POS_M83T74_1	6.29273e+09	6.54571e+09	6.39139e+09	6.12933e+09	6.49658e+09	6.64563e+09	4.3396e+09	4.22787e+09	4.14198e+09	3.82772e+09	4.0054e+09	4.22623e+09	6.4169e+09	4.12813e+09	-0.636386	1.11693e-09	9.67489e-09	5.16492	82.5375	73.5059	1.23	--	--	--	--	--	--	--	--	--	-	-	-	-
POS_M83T74_3	1.24433e+09	1.1064e+09	1.0655e+09	1.30158e+09	1.29867e+09	1.16841e+09	8.4238e+08	8.95808e+08	8.35307e+08	6.4064e+08	7.8355e+08	7.4579e+08	1.19748e+09	7.90579e+08	-0.599019	2.25214e-05	7.62548e-05	2.09979	83.0386	73.5268	1.23	--	--	--	--	--	--	--	--	--	-	-	-	-
POS_M83T541	7.1747e+07	3.81719e+08	2.72309e+08	7.36033e+07	7.19703e+07	2.46197e+08	1.32519e+09	1.12139e+09	2.73227e+08	4.10346e+08	3.33195e+08	4.97899e+08	1.86258e+08	6.60208e+08	1.82562	0.0320863	0.0552279	1.85375	83.0609	541.399	9.02	--	--	--	--	--	--	--	--	--	-	-	-	-
POS_M84T74_1	1.0941e+09	1.17717e+09	1.2017e+09	1.12963e+09	1.2326e+09	1.25405e+09	7.81177e+08	7.95461e+08	7.40419e+08	7.075e+08	7.40728e+08	7.96617e+08	1.18154e+09	7.60317e+08	-0.635999	4.72238e-08	2.66692e-07	2.20163	83.5363	73.5493	1.23	--	--	--	--	--	--	--	--	--	-	-	-	-
POS_M85T96	5.95105e+08	5.70907e+08	5.77764e+08	5.65368e+08	5.86672e+08	5.80722e+08	1.86061e+08	2.06106e+08	1.92285e+08	2.03926e+08	1.86648e+08	2.33783e+08	5.79423e+08	2.01468e+08	-1.52406	8.30491e-13	2.69002e-11	2.10741	85.0289	96.3769	1.61	Acetoacetic acid	--	1.27e-31	0.175738	C4H6O3	MS2	Keto acids and derivatives	541-50-4	HMDB0000060	C00164	ko01100//Metabolic pathways;ko01120//Microbial metabolism in diverse environments;ko00350//Tyrosine metabolism;ko00310//Lysine degradation;ko00650//Butanoate metabolism;ko00280//Valine, leucine and isoleucine degradation;ko00640//Propanoate metabolism;ko00072//Synthesis and degradation of ketone bodies	Amino acid metabolism;Carbohydrate metabolism;Global and overview maps;Lipid metabolism	Metabolism
POS_M86T90	3.1975e+08	3.33933e+08	3.13635e+08	2.7886e+08	3.32569e+08	2.54455e+08	8.55024e+07	7.37802e+07	9.42381e+07	7.10555e+07	6.72791e+07	8.71041e+07	3.05534e+08	7.98266e+07	-1.93639	1.48805e-08	9.6242e-08	1.61603	86.0604	89.6449	1.49	--	--	--	--	--	--	--	--	--	-	-	-	-
POS_M86T225	4.47881e+08	5.16848e+08	5.27604e+08	5.02014e+08	5.62473e+07	5.2956e+08	1.69559e+08	2.24617e+08	2.10754e+08	1.58494e+08	2.09718e+08	2.03674e+08	4.30026e+08	1.96136e+08	-1.13257	0.0120984	0.0230256	1.38668	86.0604	225	3.75	--	--	--	--	--	--	--	--	--	-	-	-	-
POS_M86T212	2.40075e+09	2.845e+09	2.79901e+09	2.55719e+09	2.83944e+09	2.85687e+09	1.57055e+09	1.67496e+09	1.64554e+09	1.57766e+09	1.67478e+09	1.57585e+09	2.71638e+09	1.61989e+09	-0.745788	9.1658e-08	4.86573e-07	3.54526	86.0968	212.202	3.54	--	--	--	--	--	--	--	--	--	-	-	-	-
POS_M86T233	2.41056e+09	2.88641e+09	2.67261e+09	2.86801e+09	2.75637e+09	2.83662e+09	1.04096e+09	1.09379e+09	1.01833e+09	9.75528e+08	1.09193e+09	1.06323e+09	2.73843e+09	1.04729e+09	-1.38668	7.05452e-10	6.57832e-09	4.44106	86.0968	233.478	3.89	Piperidine	--	8.9e-14	4.7992	C5H11N	MS2	Piperidines	110-89-4	HMDB0034301	C01746	ko00960//Tropane, piperidine and pyridine alkaloid biosynthesis	Biosynthesis of other secondary metabolites	Metabolism
POS_M87T74	6.5652e+08	7.2539e+08	7.29647e+08	7.55631e+08	7.22289e+08	7.85256e+08	4.64104e+08	5.37994e+08	4.86213e+08	4.42389e+08	4.7723e+08	5.12149e+08	7.29122e+08	4.8668e+08	-0.583187	7.60455e-07	3.33434e-06	1.6556	86.9927	73.5159	1.23	--	--	--	--	--	--	--	--	--	-	-	-	-
POS_M87T91	3.50802e+08	3.5589e+08	3.6402e+08	3.13517e+08	3.59568e+08	2.92628e+08	9.6855e+07	1.01094e+08	8.23773e+07	1.42297e+08	9.54393e+07	1.06316e+08	3.39404e+08	1.04063e+08	-1.70555	1.68261e-08	1.0727e-07	1.64949	87.0445	90.5558	1.51	--	--	--	--	--	--	--	--	--	-	-	-	-
POS_M87T234	1.38212e+08	1.67663e+08	1.57197e+08	1.70587e+08	1.67189e+08	1.65929e+08	5.86987e+07	6.30569e+07	6.42276e+07	5.85784e+07	6.17111e+07	6.23611e+07	1.6113e+08	6.1439e+07	-1.391	2.35354e-09	1.84121e-08	1.07669	87.1002	233.509	3.89	--	--	--	--	--	--	--	--	--	-	-	-	-
POS_M89T75	2.31562e+08	2.34301e+08	2.42838e+08	2.56464e+08	2.57538e+08	2.31229e+08	5.20715e+08	5.56435e+08	5.17521e+08	5.34618e+08	5.20336e+08	5.43271e+08	2.42322e+08	5.32149e+08	1.13491	6.40541e-12	1.31143e-10	1.84424	89.1077	74.5702	1.24	Putrescine	--	4.64e-08	0.00139487	C4H12N2	MS2	Organonitrogen compounds	110-60-1	HMDB0001414	C00134	ko01100//Metabolic pathways;ko01110//Biosynthesis of secondary metabolites;ko01130//Biosynthesis of antibiotics;ko02010//ABC transporters;ko00330//Arginine and proline metabolism;ko00960//Tropane, piperidine and pyridine alkaloid biosynthesis;ko00480//Glutathione metabolism	Amino acid metabolism;Biosynthesis of other secondary metabolites;Global and overview maps;Membrane transport;Metabolism of other amino acids	Environmental Information Processing;Metabolism
POS_M90T87	2.53345e+08	2.15726e+08	2.07533e+08	2.37533e+08	2.23772e+08	2.17752e+08	3.21729e+08	3.81294e+08	3.20449e+08	3.33486e+08	3.21391e+08	3.83653e+08	2.25943e+08	3.43667e+08	0.605049	8.5169e-06	3.1289e-05	1.13784	90.0553	86.74	1.45	--	--	--	--	--	--	--	--	--	-	-	-	-
POS_M92T73_1	4.16452e+08	4.42002e+08	4.77681e+08	4.10548e+08	4.36063e+08	4.55985e+08	3.10535e+08	3.12336e+08	2.80018e+08	2.7818e+08	2.9244e+08	2.86871e+08	4.39789e+08	2.93397e+08	-0.583957	2.24771e-07	1.10702e-06	1.29255	91.5427	73.4648	1.22	--	--	--	--	--	--	--	--	--	-	-	-	-
POS_M94T74	8.3428e+09	8.65665e+09	8.81985e+09	8.29801e+09	8.76863e+09	9.06445e+09	5.85648e+09	5.57813e+09	5.51078e+09	5.25588e+09	5.22628e+09	5.61402e+09	8.6584e+09	5.50693e+09	-0.652852	1.73397e-09	1.41108e-08	6.05732	94.0454	73.5059	1.23	--	--	--	--	--	--	--	--	--	-	-	-	-
POS_M95T74_1	1.48932e+09	1.56941e+09	1.53997e+09	1.4622e+09	1.52821e+09	1.67974e+09	1.03683e+09	9.45757e+08	5.94652e+08	9.33279e+08	9.04413e+08	1.02079e+09	1.54481e+09	9.05952e+08	-0.76992	5.1284e-06	1.95258e-05	2.66168	94.5464	73.5268	1.23	--	--	--	--	--	--	--	--	--	-	-	-	-
POS_M95T74_2	1.19871e+09	1.29067e+09	1.32302e+09	1.31726e+09	1.22669e+09	1.38359e+09	8.70688e+08	8.24592e+08	4.97027e+08	7.46312e+08	7.85909e+08	8.1544e+08	1.28999e+09	7.56661e+08	-0.769637	5.52771e-06	2.09175e-05	2.43098	95.0442	73.5109	1.23	--	--	--	--	--	--	--	--	--	-	-	-	-
POS_M95T75	1.29834e+08	1.29884e+08	1.31819e+08	1.42942e+08	1.36887e+08	1.28757e+08	5.92642e+06	7.25732e+06	5.60649e+06	2.89749e+06	6.63853e+06	6.10775e+06	1.33354e+08	5.739e+06	-4.53832	1.02349e-13	5.80653e-12	1.22505	95.0606	74.5774	1.24	--	--	--	--	--	--	--	--	--	-	-	-	-
POS_M97T96	6.61861e+08	7.67765e+08	6.13709e+08	6.29866e+08	6.71144e+08	5.97487e+08	6.63925e+07	6.25806e+07	5.62403e+07	6.051e+07	1.56678e+08	1.43162e+08	6.56972e+08	9.09272e+07	-2.85305	5.57844e-09	3.98261e-08	2.56325	97.0287	96.3995	1.61	2-Furancarboxaldehyde	--	7.4e-26	0.00636109	C5H4O2	MS2	Carbonyl compounds	35796	HMDB0032914	C14279	ko01120//Microbial metabolism in diverse environments	Global and overview maps	Metabolism
POS_M99T34_1	2.60797e+08	2.32838e+08	2.45597e+08	2.18002e+08	2.2123e+08	2.27644e+08	1.2108e+08	8.25027e+07	9.60853e+07	5.43625e+07	1.27849e+08	8.92178e+07	2.34351e+08	9.51829e+07	-1.2999	7.33705e-07	3.22657e-06	1.25513	98.5118	33.8472	0.56	--	--	--	--	--	--	--	--	--	-	-	-	-
POS_M100T74	3.93733e+09	4.17199e+09	4.00417e+09	4.15892e+09	4.19576e+09	4.45453e+09	2.81559e+09	3.00003e+09	2.87747e+09	2.64176e+09	2.76987e+09	2.95384e+09	4.15378e+09	2.84309e+09	-0.546964	4.97548e-08	2.79288e-07	3.88329	100.025	73.5059	1.23	--	--	--	--	--	--	--	--	--	-	-	-	-
POS_M101T74	4.97731e+08	5.40977e+08	4.55488e+08	4.97609e+08	5.20141e+08	5.86081e+08	3.47159e+08	3.91506e+08	3.16093e+08	3.41779e+08	3.60201e+08	3.8187e+08	5.16338e+08	3.56435e+08	-0.534678	2.10735e-05	7.1646e-05	1.31687	101.025	73.5268	1.23	--	--	--	--	--	--	--	--	--	-	-	-	-
POS_M101T203	4.02344e+07	5.14237e+07	5.29016e+07	4.88092e+07	5.28693e+07	5.35197e+07	2.49088e+08	2.60791e+08	2.29087e+08	2.56009e+08	2.44688e+08	2.54606e+08	4.99596e+07	2.49045e+08	2.31757	2.59291e-12	6.48839e-11	1.52896	101.024	202.651	3.38	--	--	--	--	--	--	--	--	--	-	-	-	-
POS_M102T74	6.02528e+08	6.11606e+08	6.17045e+08	6.10315e+08	6.46497e+08	6.97175e+08	4.32901e+08	4.80858e+08	4.34074e+08	3.98193e+08	4.40643e+08	4.67315e+08	6.30861e+08	4.42331e+08	-0.512197	1.57739e-06	6.52374e-06	1.45482	102.022	73.5059	1.23	--	--	--	--	--	--	--	--	--	-	-	-	-
POS_M102T93	1.15966e+08	2.37247e+07	9.49131e+07	9.45222e+07	9.51814e+07	2.33969e+07	5.28168e+08	2.3338e+08	4.87608e+08	5.35253e+08	5.38628e+08	5.65348e+08	7.46174e+07	4.81398e+08	2.68964	1.76462e-05	6.08853e-05	2.10385	102.055	92.9018	1.55	--	--	--	--	--	--	--	--	--	-	-	-	-
POS_M104T90	2.87971e+09	2.62759e+09	2.55491e+09	2.45494e+09	2.52844e+09	2.16425e+09	6.55017e+08	7.61244e+08	6.52374e+08	7.15156e+08	7.16884e+08	7.89786e+08	2.53497e+09	7.15077e+08	-1.8258	4.33944e-09	3.18998e-08	4.59844	104.071	90.3265	1.51	gamma-Aminobutyric acid	--	9.34e-18	0.264819	C4H9NO2	MS2	Carboxylic acids and derivatives	20791	HMDB0000112	C00334	ko01100//Metabolic pathways;ko01120//Microbial metabolism in diverse environments;ko00330//Arginine and proline metabolism;ko00250//Alanine, aspartate and glutamate metabolism;ko00760//Nicotinate and nicotinamide metabolism;ko00410//beta-Alanine metabolism;ko00650//Butanoate metabolism	Amino acid metabolism;Carbohydrate metabolism;Global and overview maps;Metabolism of cofactors and vitamins;Metabolism of other amino acids	Metabolism
POS_M104T86	5.74332e+09	5.42483e+09	5.57044e+09	5.94934e+09	5.65543e+09	5.48106e+09	6.48519e+09	7.36549e+09	7.38622e+09	6.69195e+09	5.92231e+09	7.26852e+09	5.6374e+09	6.85328e+09	0.281764	0.000730491	0.00180726	3.45556	104.107	86.0391	1.43	--	--	--	--	--	--	--	--	--	-	-	-	-
POS_M104T101	1.12347e+09	9.94846e+08	1.07138e+09	7.34224e+08	1.22412e+09	1.09857e+09	2.33076e+09	2.47691e+09	2.37979e+09	2.50721e+09	2.12314e+09	2.30876e+09	1.0411e+09	2.35443e+09	1.17726	3.95364e-08	2.28309e-07	3.89063	104.108	100.926	1.68	--	Choline	--	0.125643	C5H14NO	MS1	Organonitrogen compounds	62-49-7	HMDB0000097	C00114	ko01100//Metabolic pathways;ko02010//ABC transporters;ko00260//Glycine, serine and threonine metabolism;ko00564//Glycerophospholipid metabolism	Amino acid metabolism;Global and overview maps;Lipid metabolism;Membrane transport	Environmental Information Processing;Metabolism
POS_M105T74	2.12381e+09	2.22718e+09	2.16609e+09	2.42036e+09	2.25221e+09	2.32005e+09	1.47766e+09	1.67409e+09	1.52271e+09	1.53581e+09	1.68385e+09	1.66146e+09	2.25162e+09	1.5926e+09	-0.499578	4.33703e-07	2.0008e-06	2.73531	105.003	73.5159	1.23	--	--	--	--	--	--	--	--	--	-	-	-	-
POS_M105T485	2.67185e+08	2.95991e+08	2.85254e+08	3.26514e+08	3.32223e+08	2.99428e+08	2.62394e+07	2.66479e+07	5.81319e+06	3.09155e+07	3.11833e+07	2.82801e+07	3.01099e+08	2.48466e+07	-3.59912	1.91938e-10	2.14307e-09	1.79676	105.034	485.267	8.09	--	--	--	--	--	--	--	--	--	-	-	-	-
POS_M105T382	5.1194e+07	6.19643e+07	5.70082e+07	5.63936e+07	5.89721e+07	5.79386e+07	2.3679e+08	2.42959e+08	2.21583e+08	2.22687e+08	2.15235e+08	2.1889e+08	5.72451e+07	2.26358e+08	1.98338	6.56182e-12	1.33976e-10	1.40861	105.07	382.276	6.37	2-Phenylethanol	--	1.39e-44	0.0711128	C8H10O	MS2	Benzene and substituted derivatives	56011-02-0	HMDB0041615	C05853	ko00360//Phenylalanine metabolism	Amino acid metabolism	Metabolism
POS_M107T74	3.33134e+08	3.53601e+08	3.38677e+08	3.45436e+08	3.25856e+08	3.47718e+08	2.23945e+08	2.39532e+08	2.23481e+08	2.26462e+08	2.51442e+08	1.48509e+08	3.40737e+08	2.18895e+08	-0.638417	1.25667e-05	4.47083e-05	1.15411	107.001	73.5627	1.23	--	--	--	--	--	--	--	--	--	-	-	-	-
POS_M109T97	1.10338e+08	9.58313e+07	1.03701e+08	1.1188e+08	1.21073e+08	1.15272e+08	2.09657e+06	9.35105e+06	2.00791e+07	2.88374e+06	4.92003e+06	3.26885e+06	1.09682e+08	7.09989e+06	-3.94939	7.09457e-10	6.59911e-09	1.09352	109.029	97.2507	1.62	--	Quinone	--	1.69244	C6H4O2	MS1	Organooxygen compounds	106-51-4	HMDB0003364	-	-	-	-
POS_M110T74	7.17653e+09	7.68307e+09	7.49177e+09	7.61144e+09	7.68992e+09	8.63871e+09	4.96983e+09	5.28778e+09	5.15365e+09	4.70385e+09	4.92387e+09	5.20386e+09	7.71524e+09	5.04047e+09	-0.614152	2.46739e-07	1.20326e-06	5.52173	110.009	73.5159	1.23	--	4-Chloroaniline	--	23.2827	C6H6ClN	MS1	--	--	--	C14450	ko01120//Microbial metabolism in diverse environments	Global and overview maps	Metabolism
POS_M111T73	9.26237e+08	1.02333e+09	9.19364e+08	9.65045e+08	9.91647e+08	1.11022e+09	6.45062e+08	6.74204e+08	6.84429e+08	6.36312e+08	6.51569e+08	6.78478e+08	9.89306e+08	6.61676e+08	-0.580293	7.31887e-07	3.22048e-06	1.92449	111.01	73.4269	1.22	--	--	--	--	--	--	--	--	--	-	-	-	-
POS_M111T158	1.80143e+08	1.34329e+08	1.39226e+08	1.46725e+08	1.51855e+08	1.49762e+08	2.52043e+08	3.04328e+08	2.85258e+08	2.7427e+08	2.96002e+08	2.78853e+08	1.5034e+08	2.81792e+08	0.906405	1.15022e-07	5.99469e-07	1.22758	111.008	157.569	2.63	--	--	--	--	--	--	--	--	--	-	-	-	-
POS_M111T127	6.40394e+07	6.17292e+07	8.54889e+07	8.74906e+07	1.0695e+08	7.86796e+07	2.03492e+08	3.00185e+08	2.39946e+08	2.81736e+08	2.74599e+08	2.41262e+08	8.07297e+07	2.5687e+08	1.66987	6.18597e-07	2.76453e-06	1.41357	111.008	127.166	2.12	--	--	--	--	--	--	--	--	--	-	-	-	-
POS_M112T74	1.01038e+09	1.07434e+09	1.08534e+09	1.10002e+09	1.09908e+09	1.18925e+09	6.88313e+08	7.5741e+08	7.04877e+08	6.98297e+08	7.32691e+08	7.38003e+08	1.09307e+09	7.19932e+08	-0.602448	5.20704e-08	2.91406e-07	2.07126	112.006	73.5717	1.23	--	--	--	--	--	--	--	--	--	-	-	-	-
POS_M112T98	2.45149e+08	2.36414e+08	2.66368e+08	2.53219e+08	2.58301e+08	2.5463e+08	3.43306e+08	3.7273e+08	4.27748e+08	3.52425e+08	4.18432e+08	3.44768e+08	2.52347e+08	3.76568e+08	0.577502	1.48737e-05	5.21667e-05	1.16532	112.051	97.5943	1.63	Cytosine	--	8.46e-23	1.65083	C4H5N3O	MS2	Diazines	71-30-7	HMDB0000630	C00380	ko01100//Metabolic pathways;ko00240//Pyrimidine metabolism	Global and overview maps;Nucleotide metabolism	Metabolism
POS_M112T142	5.07832e+07	5.67424e+07	6.5296e+07	4.50499e+07	6.1676e+07	5.76897e+07	1.92095e+08	2.3127e+08	1.88902e+08	1.73897e+08	1.99233e+08	1.72796e+08	5.62062e+07	1.93032e+08	1.78004	3.97e-08	2.29077e-07	1.25565	112.051	142.284	2.37	--	--	--	--	--	--	--	--	--	-	-	-	-
POS_M112T75	1.854e+09	1.87357e+09	1.94998e+09	1.94377e+09	1.93672e+09	1.93859e+09	1.86647e+08	2.55055e+08	2.30286e+08	2.33703e+08	2.43247e+08	2.40829e+08	1.9161e+09	2.31628e+08	-3.0483	1.01157e-15	2.89155e-13	4.45272	112.087	74.5774	1.24	Histamine	--	1.75e-28	0.914266	C5H9N3	MS2	Organonitrogen compounds	51-45-6	HMDB0000870	C00388	ko01100//Metabolic pathways;ko01110//Biosynthesis of secondary metabolites;ko00340//Histidine metabolism	Amino acid metabolism;Global and overview maps	Metabolism
POS_M112T69	2.07307e+08	2.28441e+08	2.37703e+08	2.33313e+08	2.29812e+08	1.45319e+08	992245	3.01881e+07	3.37223e+07	3.51306e+07	3.39109e+07	3.45212e+07	2.13649e+08	2.80776e+07	-2.92775	2.69033e-07	1.30258e-06	1.45441	112.112	69.3037	1.16	--	--	--	--	--	--	--	--	--	-	-	-	-
POS_M113T198	8.69862e+08	9.68881e+08	9.24926e+08	1.00533e+09	9.90802e+08	1.06225e+09	1.60486e+09	1.7208e+09	1.63097e+09	1.56563e+09	1.60501e+09	1.68397e+09	9.70342e+08	1.63521e+09	0.752907	4.53451e-09	3.31371e-08	2.77876	113.035	198.359	3.31	Uracil	--	4.74e-29	0.00274433	C4H4N2O2	MS2	Diazines	66-22-8	HMDB0000300	C00106	ko01100//Metabolic pathways;ko00240//Pyrimidine metabolism;ko00410//beta-Alanine metabolism;ko00770//Pantothenate and CoA biosynthesis	Global and overview maps;Metabolism of cofactors and vitamins;Metabolism of other amino acids;Nucleotide metabolism	Metabolism
POS_M113T124	3.09226e+08	3.18773e+08	2.15496e+08	3.01903e+08	3.69818e+08	3.14976e+08	8.95697e+07	7.63472e+07	7.56307e+07	7.62473e+07	7.61102e+07	7.77861e+07	3.05032e+08	7.86152e+07	-1.95608	6.50914e-07	2.8985e-06	1.60051	113.035	123.566	2.06	--	--	--	--	--	--	--	--	--	-	-	-	-
POS_M116T95	2.48283e+10	2.57827e+10	2.36493e+10	2.45738e+10	2.47701e+10	2.71719e+10	3.01087e+10	3.11342e+10	3.11083e+10	2.91284e+10	2.7958e+10	2.90775e+10	2.51294e+10	2.97525e+10	0.243638	7.04791e-05	0.000216625	6.99631	116.071	95.2853	1.59	--	--	--	--	--	--	--	--	--	-	-	-	-
POS_M117T95	1.38874e+09	1.48999e+09	1.31206e+09	1.38519e+09	1.37839e+09	1.50717e+09	1.72103e+09	1.78778e+09	1.76862e+09	1.67703e+09	1.59863e+09	1.65022e+09	1.41026e+09	1.70055e+09	0.270048	4.37409e-05	0.00014085	1.76224	117.075	95.2993	1.59	--	--	--	--	--	--	--	--	--	-	-	-	-
POS_M118T74	1.17704e+09	1.23026e+09	1.18803e+09	1.2778e+09	1.21572e+09	1.27769e+09	8.45664e+08	8.89598e+08	8.55976e+08	8.5229e+08	8.99422e+08	9.05095e+08	1.22776e+09	8.74674e+08	-0.489205	9.72575e-09	6.58304e-08	2.02217	118.035	73.5159	1.23	--	--	--	--	--	--	--	--	--	-	-	-	-
POS_M118T703_1	1.37825e+08	1.47201e+08	1.50339e+08	1.42685e+08	1.58272e+08	1.46983e+08	2.62323e+08	2.81774e+08	2.43239e+08	2.7031e+08	2.47207e+08	2.46841e+08	1.47218e+08	2.58616e+08	0.81286	1.74772e-08	1.10828e-07	1.13498	118.065	703.345	11.72	L-2,4-diaminobutyric acid	--	0.00213028	2.77084	C4H10N2O2	MS2	Carboxylic acids and derivatives	1758-80-1	HMDB0006284	C03283	ko01100//Metabolic pathways;ko01120//Microbial metabolism in diverse environments;ko01230//Biosynthesis of amino acids;ko01210//2-Oxocarboxylic acid metabolism;ko00260//Glycine, serine and threonine metabolism	Amino acid metabolism;Global and overview maps	Metabolism
POS_M118T401	2.35876e+08	2.68538e+08	2.68304e+08	2.54798e+08	2.42301e+08	2.8781e+08	1.24671e+08	1.42342e+08	1.43684e+08	1.27827e+08	1.54252e+08	1.38865e+08	2.59604e+08	1.38607e+08	-0.905316	9.99569e-08	5.27239e-07	1.17769	118.065	401.361	6.69	--	--	--	--	--	--	--	--	--	-	-	-	-
POS_M118T485	3.75026e+08	3.96571e+08	3.79316e+08	4.04538e+08	3.9899e+08	3.99693e+08	4.42164e+07	4.94335e+07	5.04808e+07	5.32181e+07	4.73931e+07	5.93438e+07	3.92356e+08	5.06809e+07	-2.95265	2.30227e-14	2.27461e-12	2.00486	118.065	485.267	8.09	Indole	--	3.35e-07	0.100728	C8H7N	MS2	Heteroaromatic compounds	109-97-7	HMDB0035924	C00463	ko01100//Metabolic pathways;ko01110//Biosynthesis of secondary metabolites;ko00380//Tryptophan metabolism;ko00400//Phenylalanine, tyrosine and tryptophan biosynthesis;ko00402//Benzoxazinoid biosynthesis	Amino acid metabolism;Biosynthesis of other secondary metabolites;Global and overview maps	Metabolism
POS_M118T289	3.56419e+08	3.60713e+08	3.5683e+08	3.26978e+08	3.41071e+08	3.38393e+08	1.19708e+07	1.41662e+07	1.77055e+07	3.87252e+08	1.35495e+07	1.55713e+07	3.46734e+08	7.67026e+07	-2.17648	0.0014877	0.00344979	1.60139	118.065	288.567	4.81	--	--	--	--	--	--	--	--	--	-	-	-	-
POS_M118T229	2.4231e+08	2.51453e+08	2.45187e+08	2.42407e+08	2.33388e+08	2.26841e+08	1.98008e+07	2.62727e+07	2.0448e+07	2.51581e+07	2.19111e+07	2.04869e+07	2.40264e+08	2.23462e+07	-3.42652	5.58366e-14	4.1917e-12	1.60116	118.065	229.175	3.82	--	--	--	--	--	--	--	--	--	-	-	-	-
POS_M118T101_2	3.55054e+10	3.43466e+10	3.30857e+10	3.45311e+10	3.33681e+10	3.37876e+10	4.59381e+10	4.56602e+10	4.76544e+10	4.2336e+10	4.38933e+10	4.1309e+10	3.41041e+10	4.44652e+10	0.382731	1.65121e-06	6.79877e-06	10.7838	118.086	101.142	1.69	--	--	--	--	--	--	--	--	--	-	-	-	-
POS_M118T90_2	1.19321e+11	1.21911e+11	1.14027e+11	1.15365e+11	1.2257e+11	1.15859e+11	9.80148e+10	1.04698e+11	1.01152e+11	1.0475e+11	1.04793e+11	1.05206e+11	1.18176e+11	1.03102e+11	-0.196856	1.21544e-05	4.33661e-05	12.8403	118.086	89.5909	1.49	--	--	--	--	--	--	--	--	--	-	-	-	-
POS_M118T141	6.17542e+09	5.53626e+09	6.28308e+09	5.71631e+09	5.82738e+09	5.8768e+09	8.20999e+09	9.12547e+09	7.91369e+09	8.27116e+09	8.63776e+09	8.06447e+09	5.90254e+09	8.37042e+09	0.503965	4.2411e-07	1.97122e-06	5.29566	118.086	141.399	2.36	L-Valine	--	1.18e-12	0.281725	C5H11NO2	MS2	Carboxylic acids and derivatives	72-18-4	HMDB0000883	C00183	ko01100//Metabolic pathways;ko01110//Biosynthesis of secondary metabolites;ko01130//Biosynthesis of antibiotics;ko01230//Biosynthesis of amino acids;ko02010//ABC transporters;ko01210//2-Oxocarboxylic acid metabolism;ko00970//Aminoacyl-tRNA biosynthesis;ko00460//Cyanoamino acid metabolism;ko00290//Valine, leucine and isoleucine biosynthesis;ko00770//Pantothenate and CoA biosynthesis;ko00966//Gluco…	Amino acid metabolism;Biosynthesis of other secondary metabolites;Global and overview maps;Membrane transport;Metabolism of cofactors and vitamins;Metabolism of other amino acids;Translation	Environmental Information Processing;Genetic Information Processing;Metabolism
POS_M118T542	3.84839e+08	9.45402e+07	3.54795e+08	9.52748e+07	3.55032e+08	9.11761e+07	1.31387e+09	5.74566e+08	1.31365e+09	1.48596e+09	1.01331e+09	5.20402e+08	2.29276e+08	1.03696e+09	2.1772	0.00106482	0.00255283	2.79672	118.085	542.124	9.04	--	--	--	--	--	--	--	--	--	-	-	-	-
POS_M118T123	1.9444e+10	1.66977e+10	1.59231e+10	1.67825e+10	1.43803e+10	1.57253e+10	1.58705e+10	2.57293e+10	2.6331e+10	2.27161e+10	2.76885e+10	2.64891e+10	1.64921e+10	2.41374e+10	0.549493	0.00255301	0.00566386	8.40545	118.086	122.63	2.04	--	--	--	--	--	--	--	--	--	-	-	-	-
POS_M118T288	7.81045e+08	1.40729e+09	2.68102e+09	1.36883e+09	1.03074e+09	1.33628e+09	7.52745e+09	5.39392e+08	5.69826e+09	7.13467e+09	3.20502e+09	1.51663e+09	1.4342e+09	4.27024e+09	1.57407	0.0443215	0.0735426	4.43261	118.085	287.917	4.8	--	--	--	--	--	--	--	--	--	-	-	-	-
POS_M118T686	4.57119e+08	3.81683e+08	1.06725e+08	4.29616e+08	4.71528e+08	4.37211e+08	2.40235e+08	2.30882e+08	3.19702e+08	1.93369e+08	6.78327e+07	2.98325e+08	3.80647e+08	2.25058e+08	-0.758159	0.0428503	0.0714684	1.04121	118.085	686.336	11.44	--	--	--	--	--	--	--	--	--	-	-	-	-
POS_M118T441	5.46324e+08	4.51831e+08	5.2614e+08	5.86039e+08	1.15554e+08	4.39232e+08	9.267e+07	9.72468e+07	8.6941e+07	8.71413e+07	8.93948e+07	3.83323e+08	4.44187e+08	1.39453e+08	-1.67139	0.00497248	0.0103488	1.64477	118.085	441.245	7.35	--	--	--	--	--	--	--	--	--	-	-	-	-
POS_M118T225	1.0807e+09	1.03271e+09	1.02885e+09	1.05055e+09	9.40955e+08	1.02521e+09	1.04774e+09	2.02522e+09	1.88973e+09	1.94769e+09	2.16984e+09	2.00169e+09	1.0265e+09	1.84699e+09	0.847445	0.000571674	0.00144429	2.85732	118.085	225.243	3.75	--	--	--	--	--	--	--	--	--	-	-	-	-
POS_M118T555	3.3117e+08	1.39997e+09	4.32945e+08	9.73964e+07	3.80214e+08	9.3201e+08	8.59375e+07	8.89781e+07	7.95358e+07	7.7852e+07	8.32105e+07	8.90545e+07	5.95617e+08	8.40947e+07	-2.8243	0.0259881	0.0456497	1.95939	118.085	554.572	9.24	--	--	--	--	--	--	--	--	--	-	-	-	-
POS_M119T207	1.09463e+06	1.14863e+06	1.17516e+06	1.31751e+06	1.37018e+06	867203	9.27738e+07	1.05429e+08	9.98527e+07	9.55048e+07	1.07798e+08	9.81468e+07	1.16222e+06	9.99174e+07	6.42578	1.42138e-12	4.09447e-11	1.07716	119.049	207.205	3.45	--	--	--	--	--	--	--	--	--	-	-	-	-
POS_M119T101	2.02566e+09	1.95287e+09	1.85775e+09	1.98278e+09	1.88962e+09	1.92422e+09	2.58491e+09	2.49021e+09	2.32708e+09	2.42274e+09	2.44355e+09	2.36762e+09	1.93882e+09	2.43935e+09	0.331322	5.91843e-07	2.65134e-06	2.3805	119.089	101.137	1.69	--	--	--	--	--	--	--	--	--	-	-	-	-
POS_M119T90	6.6881e+09	6.98404e+09	6.53621e+09	6.69066e+09	7.02951e+09	6.62948e+09	5.54159e+09	5.95634e+09	6.17198e+09	5.9114e+09	5.99082e+09	6.20342e+09	6.75967e+09	5.96259e+09	-0.181013	9.07909e-05	0.000273514	2.89451	119.089	89.636	1.49	--	--	--	--	--	--	--	--	--	-	-	-	-
POS_M119T141	3.51085e+08	3.41013e+08	3.56011e+08	3.27284e+08	3.24549e+08	3.40529e+08	4.94949e+08	5.03862e+08	4.44259e+08	4.78963e+08	4.81443e+08	4.65915e+08	3.40079e+08	4.78232e+08	0.491842	8.11303e-08	4.35036e-07	1.25903	119.089	141.399	2.36	--	--	--	--	--	--	--	--	--	-	-	-	-
POS_M119T123	1.10654e+09	9.585e+08	9.05723e+08	9.52852e+08	8.31965e+08	8.93041e+08	1.13052e+09	1.70755e+09	1.55483e+09	1.32815e+09	1.54903e+09	1.50274e+09	9.41436e+08	1.46213e+09	0.635141	0.000194839	0.000545607	2.31665	119.089	122.683	2.04	--	--	--	--	--	--	--	--	--	-	-	-	-
POS_M120T344	3.31357e+09	3.74888e+09	3.43312e+09	3.33788e+09	3.75472e+09	3.60261e+09	3.20801e+09	3.30155e+09	3.05692e+09	3.10529e+09	3.37223e+09	3.49657e+09	3.5318e+09	3.25676e+09	-0.116965	0.0263508	0.0462321	1.43409	120.081	343.773	5.73	--	--	--	--	--	--	--	--	--	-	-	-	-
POS_M120T511	4.07764e+08	3.89301e+08	3.99749e+08	3.80626e+08	4.07224e+08	3.99741e+08	4.6889e+07	4.366e+07	4.43461e+07	4.3791e+07	4.98048e+07	4.33791e+07	3.97401e+08	4.53117e+07	-3.13264	2.54479e-15	5.40367e-13	2.03562	120.081	511.256	8.52	--	--	--	--	--	--	--	--	--	-	-	-	-
POS_M121T229	8.04654e+06	2.53453e+07	7.03311e+06	8.1174e+06	6.98753e+06	8.29982e+06	4.02753e+09	4.23762e+09	4.30732e+09	3.87686e+09	4.46551e+09	4.13063e+09	1.06383e+07	4.17424e+09	8.6161	3.17353e-13	1.34009e-11	6.9963	121.065	229.297	3.82	Tyrosol	--	9.19e-10	4.34973	C8H10O2	MS2	Phenols	501-94-0	HMDB0004284	C06044	ko00350//Tyrosine metabolism	Amino acid metabolism	Metabolism
POS_M121T289	7.34427e+06	7.02117e+06	6.253e+06	6.05014e+06	5.91794e+06	5.79342e+06	1.12415e+09	1.25393e+09	1.10635e+09	1.15166e+09	1.06642e+09	1.1093e+09	6.39666e+06	1.1353e+09	7.47154	1.12375e-12	3.38126e-11	3.6417	121.064	288.585	4.81	4-Hydroxystyrene	--	1.08e-08	2.35553	C8H8O	MS2	Benzene and substituted derivatives	2628-17-3	HMDB0004072	C05627	ko00940//Phenylpropanoid biosynthesis	Biosynthesis of other secondary metabolites	Metabolism
POS_M121T309	7.9689e+06	7.12481e+06	6.88317e+06	6.88437e+06	6.00615e+06	7.16453e+06	1.6939e+08	1.76412e+08	1.64589e+08	1.61961e+08	1.67073e+08	1.58007e+08	7.00532e+06	1.66238e+08	4.56866	3.44655e-14	3.0444e-12	1.36865	121.065	308.724	5.15	4-Methylbenzaldehyde	--	2.42e-13	0.124995	C8H8O	MS2	Benzene and substituted derivatives	104-87-0	HMDB0029638	C06758	ko01100//Metabolic pathways;ko01120//Microbial metabolism in diverse environments;ko01220//Degradation of aromatic compounds	Global and overview maps	Metabolism
POS_M122T229	1.99417e+06	1.89504e+06	1.45926e+06	1.69139e+06	1.46092e+06	2.03604e+06	3.56617e+08	3.71206e+08	3.79192e+08	3.62988e+08	3.81647e+08	3.69243e+08	1.75614e+06	3.70149e+08	7.71956	4.06716e-16	1.79603e-13	2.08269	122.068	229.301	3.82	--	--	--	--	--	--	--	--	--	-	-	-	-
POS_M122T289	3.22567e+06	2.53955e+06	2.22318e+06	2.30845e+06	2.31005e+06	2.19151e+06	1.01762e+08	1.01101e+08	9.64461e+07	1.00509e+08	9.85554e+07	9.86439e+07	2.4664e+06	9.95029e+07	5.33426	4.83604e-17	5.1345e-14	1.06892	122.068	288.585	4.81	--	4-Methylbenzyl alcohol	--	0.283997	C8H10O	MS1	Benzene and substituted derivatives	589-18-4	HMDB0041609	C06757	ko01100//Metabolic pathways;ko01120//Microbial metabolism in diverse environments;ko01220//Degradation of aromatic compounds	Global and overview maps	Metabolism
POS_M122T382	1.06211e+08	1.19474e+08	1.11551e+08	1.06742e+08	1.10952e+08	1.09445e+08	4.06841e+08	4.07558e+08	3.9161e+08	3.75553e+08	3.63473e+08	3.79265e+08	1.10729e+08	3.87383e+08	1.80673	5.23429e-12	1.11146e-10	1.80168	122.096	382.276	6.37	Phenylethylamine	--	5.79e-29	0.430535	C8H11N	MS2	Benzene and substituted derivatives	64-04-0	HMDB0012275	C05332	ko00360//Phenylalanine metabolism	Amino acid metabolism	Metabolism
POS_M123T74_1	5.12012e+08	5.07266e+08	5.33076e+08	5.84196e+08	4.76593e+08	5.51715e+08	3.3731e+08	4.04826e+08	3.26881e+08	4.02509e+08	4.19696e+08	2.58719e+08	5.27476e+08	3.58324e+08	-0.557843	0.000194968	0.000545764	1.31936	123.014	73.5393	1.23	--	--	--	--	--	--	--	--	--	-	-	-	-
POS_M123T74_2	5.46735e+09	5.25336e+09	5.70843e+09	5.92358e+09	5.36086e+09	6.37743e+09	3.55819e+09	4.03928e+09	3.87202e+09	3.81571e+09	3.83093e+09	4.02052e+09	5.68183e+09	3.85611e+09	-0.559212	1.79964e-06	7.38131e-06	4.52444	123.04	73.5159	1.23	--	--	--	--	--	--	--	--	--	-	-	-	-
POS_M123T208	6.31069e+06	5.96415e+06	5.87648e+06	5.57949e+06	4.96876e+06	5.23601e+06	2.11442e+08	2.27713e+08	2.11741e+08	2.17608e+08	2.14454e+08	2.114e+08	5.65593e+06	2.15726e+08	5.25329	2.07284e-15	4.81417e-13	1.57252	123.044	207.909	3.47	Benzoate	--	2.73e-05	0.215601	C7H6O2	MS2	Benzene and substituted derivatives	36438	HMDB0013677	C00180	ko01100//Metabolic pathways;ko01110//Biosynthesis of secondary metabolites;ko01120//Microbial metabolism in diverse environments;ko01220//Degradation of aromatic compounds;ko00360//Phenylalanine metabolism	Amino acid metabolism;Global and overview maps	Metabolism
POS_M123T98	2.1146e+07	1.64422e+07	2.32512e+06	2.77327e+06	1.14226e+07	1.65725e+07	1.11484e+08	1.14483e+08	1.16901e+08	9.77261e+07	1.18104e+08	1.01702e+08	1.17803e+07	1.10067e+08	3.22393	1.34122e-09	1.1405e-08	1.07004	123.055	97.6112	1.63	--	--	--	--	--	--	--	--	--	-	-	-	-
POS_M123T149	4.07497e+07	4.31344e+07	4.03162e+07	4.40096e+07	4.06758e+07	3.76171e+07	1.46098e+08	1.76018e+08	1.58645e+08	1.54269e+08	1.55692e+08	1.47157e+08	4.10838e+07	1.56313e+08	1.9278	1.96649e-10	2.18787e-09	1.16075	123.055	149.025	2.48	Niacinamide	--	4.47e-05	2.00687	C6H6N2O	MS2	Pyridines and derivatives	98-92-0	HMDB0001406	C00153	ko01100//Metabolic pathways;ko00760//Nicotinate and nicotinamide metabolism	Global and overview maps;Metabolism of cofactors and vitamins	Metabolism
POS_M124T142	8.59473e+08	9.59349e+08	1.01059e+09	8.25766e+08	1.02399e+09	9.17438e+08	4.79271e+08	5.22091e+08	4.13756e+08	4.77421e+08	4.2817e+08	3.72666e+08	9.32767e+08	4.48896e+08	-1.05514	2.38239e-07	1.16659e-06	2.34854	124.039	142.284	2.37	--	--	--	--	--	--	--	--	--	-	-	-	-
POS_M124T74_2	7.12805e+08	7.31582e+08	7.48679e+08	7.54753e+08	8.68739e+08	7.85403e+08	5.07578e+08	5.33596e+08	4.98811e+08	4.84644e+08	5.6547e+08	5.33771e+08	7.66993e+08	5.20645e+08	-0.558914	2.25747e-06	9.13312e-06	1.6591	124.04	73.5059	1.23	--	--	--	--	--	--	--	--	--	-	-	-	-
POS_M124T126	2.77132e+08	2.76096e+08	2.72857e+08	2.72724e+08	2.78278e+08	2.64302e+08	3.57778e+07	3.65108e+07	1.49705e+08	3.26749e+07	1.30261e+08	1.31507e+08	2.73565e+08	8.60728e+07	-1.66825	1.04381e-05	3.77132e-05	1.43436	124.039	126.498	2.11	--	--	--	--	--	--	--	--	--	-	-	-	-
POS_M125T74_2	8.26771e+08	8.51522e+08	8.80507e+08	9.2039e+08	8.94395e+08	9.40764e+08	5.59709e+08	5.92078e+08	5.62266e+08	5.79783e+08	5.73873e+08	6.27185e+08	8.85725e+08	5.82482e+08	-0.604644	3.25272e-08	1.92045e-07	1.86952	125.038	73.5039	1.23	--	--	--	--	--	--	--	--	--	-	-	-	-
POS_M126T345	3.65017e+08	6.49447e+08	2.44482e+08	2.14257e+08	2.34189e+08	5.98042e+08	5.65771e+07	5.2711e+07	5.34704e+07	5.51861e+07	5.31831e+07	3.3218e+08	3.84239e+08	1.00551e+08	-1.93407	0.0113117	0.021695	1.5308	126.054	345.217	5.75	5-Aminoimidazole-4-carboxamide	--	0.0937986	0.251053	C4H6N4O	MS2	Azoles	360-97-4	HMDB0003192	C04051	ko00230//Purine metabolism	Nucleotide metabolism	Metabolism
POS_M127T97	1.98371e+09	2.54824e+09	1.81795e+09	1.94481e+09	2.00881e+09	1.83605e+09	4.9825e+08	6.50683e+08	5.75556e+08	6.73983e+08	9.92495e+08	1.18621e+09	2.02326e+09	7.62863e+08	-1.40719	1.00505e-05	3.64544e-05	3.72141	127.039	97.2497	1.62	--	--	--	--	--	--	--	--	--	-	-	-	-
POS_M128T74	2.15359e+10	2.29683e+10	2.24809e+10	2.36795e+10	2.27474e+10	2.4292e+10	1.50024e+10	1.64851e+10	1.54291e+10	1.5531e+10	1.61954e+10	1.62345e+10	2.29507e+10	1.58129e+10	-0.537434	2.34793e-08	1.43738e-07	9.07605	128.019	73.5268	1.23	--	Barbituric acid	--	27.2946	C4H4N2O3	MS1	Diazines	67-52-7	HMDB0041833	C00813	ko00240//Pyrimidine metabolism	Nucleotide metabolism	Metabolism
POS_M128T97	1.35953e+08	1.51932e+08	1.25084e+08	1.29076e+08	1.19142e+08	1.20056e+08	8.09339e+06	1.14636e+07	2.94314e+07	6.30237e+07	3.85601e+07	3.54871e+07	1.30207e+08	3.10099e+07	-2.07001	1.18579e-06	4.99457e-06	1.0569	128.042	96.8768	1.61	--	--	--	--	--	--	--	--	--	-	-	-	-
POS_M129T73	3.23826e+09	2.87218e+09	3.27392e+09	2.56111e+09	2.80806e+09	3.51286e+09	1.65184e+09	2.1042e+09	1.77324e+09	2.06234e+09	1.9446e+09	2.07324e+09	3.0444e+09	1.93491e+09	-0.65389	4.75457e-05	0.000151721	3.44144	129.019	73.4258	1.22	--	--	--	--	--	--	--	--	--	-	-	-	-
POS_M129T158	9.5777e+08	1.05703e+09	1.01669e+09	1.13461e+09	1.64052e+09	1.10181e+09	2.48289e+09	2.17795e+09	2.06956e+09	2.03376e+09	2.09497e+09	2.05036e+09	1.15141e+09	2.15158e+09	0.902001	9.9282e-06	3.60813e-05	3.31564	129.018	157.569	2.63	--	--	--	--	--	--	--	--	--	-	-	-	-
POS_M129T127	7.69383e+08	7.37023e+08	6.5314e+08	5.91049e+08	1.7128e+08	6.06759e+08	1.58288e+09	2.45466e+09	1.44857e+09	2.26747e+09	1.65339e+09	2.30414e+09	5.88106e+08	1.95185e+09	1.7307	4.44816e-05	0.000143111	3.81711	129.018	127.173	2.12	--	--	--	--	--	--	--	--	--	-	-	-	-
POS_M130T74	3.25914e+09	3.29513e+09	3.30955e+09	3.59429e+09	3.33321e+09	3.56177e+09	2.24384e+09	2.36647e+09	2.26346e+09	2.27623e+09	2.39459e+09	2.41497e+09	3.39218e+09	2.32659e+09	-0.543994	1.97238e-08	1.23182e-07	3.5084	130.017	73.5159	1.23	--	2,5-Dioxopentanoate	--	1.24399	C5H6O4	MS1	Keto acids and derivatives	-	HMDB0060365	C00433	ko01100//Metabolic pathways;ko00330//Arginine and proline metabolism;ko00053//Ascorbate and aldarate metabolism;ko00040//Pentose and glucuronate interconversions	Amino acid metabolism;Carbohydrate metabolism;Global and overview maps	Metabolism
POS_M130T86	1.58861e+09	1.53612e+09	1.5295e+09	1.57019e+09	1.43712e+09	1.55096e+09	1.57768e+09	1.71157e+09	1.6306e+09	1.74679e+09	1.74508e+09	1.97209e+09	1.53542e+09	1.73064e+09	0.172673	0.00834088	0.0164385	1.28499	130.049	86.1836	1.44	Pipecolic acid	--	3.04e-14	14.7882	C6H11NO2	MS2	Carboxylic acids and derivatives	3105-95-1	HMDB0000716	C00408	ko01100//Metabolic pathways;ko01110//Biosynthesis of secondary metabolites;ko00960//Tropane, piperidine and pyridine alkaloid biosynthesis;ko00310//Lysine degradation	Amino acid metabolism;Biosynthesis of other secondary metabolites;Global and overview maps	Metabolism
POS_M130T152	2.06259e+08	2.08977e+08	2.03342e+08	2.2832e+08	2.53755e+08	2.24337e+08	3.80526e+08	4.26059e+08	3.87695e+08	4.14111e+08	4.23359e+08	3.98312e+08	2.20832e+08	4.0501e+08	0.875012	1.19059e-08	7.86531e-08	1.46094	130.049	151.81	2.53	--	--	--	--	--	--	--	--	--	-	-	-	-
POS_M130T76	1.83782e+08	1.87029e+08	1.87421e+08	1.75523e+08	1.91349e+08	1.86265e+08	9.38048e+07	9.59365e+07	9.31906e+07	9.25255e+07	1.05566e+08	9.158e+07	1.85228e+08	9.54339e+07	-0.95673	4.58227e-11	6.44989e-10	1.02533	130.086	76.0379	1.27	--	--	--	--	--	--	--	--	--	-	-	-	-
POS_M130T441	6.70835e+08	6.80329e+08	6.23881e+08	6.57961e+08	6.78531e+08	6.40443e+08	4.8264e+08	4.85477e+08	4.6407e+08	5.12259e+08	4.81459e+08	5.09171e+08	6.58663e+08	4.89179e+08	-0.429178	5.65172e-08	3.13658e-07	1.39615	130.158	441.072	7.35	--	--	--	--	--	--	--	--	--	-	-	-	-
POS_M131T74_2	4.20844e+08	6.37655e+08	6.66767e+08	4.4247e+08	4.19092e+08	6.62006e+08	1.61971e+07	1.7296e+07	1.64483e+07	1.70568e+07	1.59368e+07	1.61706e+07	5.41473e+08	1.65176e+07	-5.03481	1.27589e-06	5.34522e-06	2.43108	131.129	73.7542	1.23	--	--	--	--	--	--	--	--	--	-	-	-	-
POS_M131T74_3	2.73677e+08	3.00111e+08	3.20672e+08	3.01876e+08	2.91512e+08	2.89715e+08	3.3394e+07	8.04367e+06	3.14019e+07	3.41777e+07	6.55999e+06	7.56169e+06	2.9626e+08	2.01898e+07	-3.87517	1.96956e-11	3.31922e-10	1.79908	131.154	73.6327	1.23	--	--	--	--	--	--	--	--	--	-	-	-	-
POS_M132T399	1.53031e+08	1.5385e+08	1.56422e+08	1.51229e+08	1.63688e+08	1.63961e+08	2.04692e+07	1.92848e+07	1.8408e+07	1.17903e+07	2.00493e+07	1.8651e+07	1.5703e+08	1.81088e+07	-3.11628	1.29976e-13	6.80267e-12	1.27801	132.081	399.125	6.65	--	--	--	--	--	--	--	--	--	-	-	-	-
POS_M132T98	1.06399e+09	1.1322e+09	1.13688e+09	1.10154e+09	1.1453e+09	1.10745e+09	6.51692e+08	6.8018e+08	6.57724e+08	6.94036e+08	7.58807e+08	6.41513e+08	1.11456e+09	6.80659e+08	-0.711472	1.8617e-09	1.5023e-08	2.24644	132.102	97.9583	1.63	--	--	--	--	--	--	--	--	--	-	-	-	-
POS_M132T212	1.60397e+10	1.79527e+10	1.7817e+10	1.69543e+10	1.79435e+10	1.77299e+10	1.00272e+10	1.05484e+10	1.01578e+10	1.01933e+10	1.04962e+10	1.00463e+10	1.74062e+10	1.02449e+10	-0.7647	8.51558e-10	7.70862e-09	9.13557	132.101	212.202	3.54	L-Isoleucine	--	1.96e-19	4.03822	C6H13NO2	MS2	Carboxylic acids and derivatives	1509-34-8	HMDB0000557	C00407	ko01100//Metabolic pathways;ko01110//Biosynthesis of secondary metabolites;ko01130//Biosynthesis of antibiotics;ko01230//Biosynthesis of amino acids;ko02010//ABC transporters;ko01210//2-Oxocarboxylic acid metabolism;ko00960//Tropane, piperidine and pyridine alkaloid biosynthesis;ko00970//Aminoacyl-tRNA biosynthesis;ko00460//Cyanoamino acid metabolism;ko00290//Valine, leucine and isoleucine biosyn…	Amino acid metabolism;Biosynthesis of other secondary metabolites;Global and overview maps;Membrane transport;Metabolism of other amino acids;Translation	Environmental Information Processing;Genetic Information Processing;Metabolism
POS_M132T234	2.02607e+10	2.3165e+10	2.18001e+10	2.20974e+10	2.15559e+10	2.2211e+10	8.2769e+09	8.71297e+09	8.2007e+09	8.02504e+09	8.67927e+09	8.29353e+09	2.18484e+10	8.36473e+09	-1.38513	1.39788e-11	2.51551e-10	12.5747	132.101	233.509	3.89	L-Leucine	--	7.83e-26	4.4185	C6H13NO2	MS2	Carboxylic acids and derivatives	61-90-5	HMDB0000687	C00123	ko01100//Metabolic pathways;ko01110//Biosynthesis of secondary metabolites;ko01230//Biosynthesis of amino acids;ko02010//ABC transporters;ko01210//2-Oxocarboxylic acid metabolism;ko00970//Aminoacyl-tRNA biosynthesis;ko00290//Valine, leucine and isoleucine biosynthesis;ko00966//Glucosinolate biosynthesis;ko00280//Valine, leucine and isoleucine degradation	Amino acid metabolism;Biosynthesis of other secondary metabolites;Global and overview maps;Membrane transport;Translation	Environmental Information Processing;Genetic Information Processing;Metabolism
POS_M133T74_1	4.56263e+08	4.51624e+08	4.72655e+08	4.81326e+08	4.57109e+08	5.08894e+08	2.86031e+08	3.44711e+08	3.06794e+08	2.90961e+08	3.34165e+08	3.33625e+08	4.71312e+08	3.16048e+08	-0.576538	4.12346e-07	1.92135e-06	1.32799	132.998	73.5853	1.23	--	--	--	--	--	--	--	--	--	-	-	-	-
POS_M133T145	6.14505e+08	5.86409e+08	6.40382e+08	6.30431e+08	6.28963e+08	6.42551e+08	4.67672e+08	5.05027e+08	4.41654e+08	4.88056e+08	4.55287e+08	4.69066e+08	6.23873e+08	4.71127e+08	-0.405138	2.62941e-07	1.27558e-06	1.31923	133.032	145.141	2.42	--	--	--	--	--	--	--	--	--	-	-	-	-
POS_M133T703	1.28418e+08	1.37461e+08	1.50305e+08	1.4624e+08	1.37553e+08	1.27771e+08	2.64025e+08	2.67333e+08	2.33206e+08	2.474e+08	2.46198e+08	2.46011e+08	1.37958e+08	2.50696e+08	0.861709	7.4209e-09	5.15491e-08	1.14303	133.101	703.409	11.72	--	--	--	--	--	--	--	--	--	-	-	-	-
POS_M133T212	1.09316e+09	1.21055e+09	1.18728e+09	1.1451e+09	1.21312e+09	1.18748e+09	6.79564e+08	6.90596e+08	6.74849e+08	6.85313e+08	7.08741e+08	6.67062e+08	1.17278e+09	6.84354e+08	-0.77712	2.59333e-10	2.74163e-09	2.38845	133.105	212.202	3.54	--	Glycyl-glycine	--	6.6612	C4H8N2O3	MS1	Carboxylic acids and derivatives	556-50-3	HMDB0011733	-	-	-	-
POS_M133T234	1.35696e+09	1.55901e+09	1.44374e+09	1.4655e+09	1.40784e+09	1.47414e+09	5.40491e+08	5.7231e+08	5.43204e+08	5.47451e+08	5.98515e+08	5.49628e+08	1.4512e+09	5.586e+08	-1.37736	3.38105e-11	4.93673e-10	3.23399	133.105	233.509	3.89	--	--	--	--	--	--	--	--	--	-	-	-	-
POS_M134T97_2	2.01168e+08	2.01529e+08	5.57015e+07	1.95629e+08	2.02767e+08	4.91695e+07	1.06885e+09	1.01979e+09	1.0766e+09	1.09405e+09	1.16112e+09	1.04989e+09	1.50994e+08	1.07838e+09	2.83631	2.21621e-10	2.41508e-09	3.29254	134.117	96.5108	1.61	--	--	--	--	--	--	--	--	--	-	-	-	-
POS_M135T550_1	1.76663e+07	1.75157e+07	2.48203e+07	1.73683e+07	1.72751e+07	1.9228e+07	2.10318e+08	2.08652e+08	2.05302e+08	2.14995e+08	2.10334e+08	2.02157e+08	1.89789e+07	2.08626e+08	3.45845	9.92667e-16	2.89155e-13	1.49422	135.081	549.8	9.16	Chavicol	--	2.73e-06	0.0456701	C9H10O	MS2	Phenols	501-92-8	HMDB0034107	C16930	ko00940//Phenylpropanoid biosynthesis	Biosynthesis of other secondary metabolites	Metabolism
POS_M135T703_2	1.18854e+08	1.22117e+08	1.35937e+08	1.28621e+08	1.30555e+08	1.22855e+08	2.02584e+08	2.35657e+08	2.27618e+08	2.19346e+08	2.19678e+08	2.09073e+08	1.2649e+08	2.18993e+08	0.791862	1.24672e-08	8.19967e-08	1.03506	135.116	703.407	11.72	--	--	--	--	--	--	--	--	--	-	-	-	-
POS_M135T494	6.1779e+06	7.04169e+06	6.00925e+06	7.31228e+06	6.86582e+06	6.52537e+06	1.3152e+08	1.31618e+08	1.14559e+08	1.28605e+08	1.20546e+08	1.22707e+08	6.65539e+06	1.24926e+08	4.23041	1.31218e-12	3.83942e-11	1.17862	135.117	493.508	8.23	--	--	--	--	--	--	--	--	--	-	-	-	-
POS_M136T98	6.00222e+09	5.45497e+09	5.58245e+09	5.52829e+09	5.85089e+09	5.71841e+09	8.51348e+09	9.3572e+09	8.65401e+09	8.03748e+09	8.95716e+09	8.31585e+09	5.68954e+09	8.6392e+09	0.602585	6.40882e-08	3.51775e-07	5.82348	136.061	98.3061	1.64	--	--	--	--	--	--	--	--	--	-	-	-	-
POS_M136T142	1.91143e+09	2.11995e+09	2.36948e+09	1.85216e+09	2.23593e+09	2.13006e+09	9.42698e+09	1.01566e+10	8.90931e+09	8.84845e+09	9.427e+09	8.92e+09	2.10317e+09	9.2814e+09	2.14178	1.73731e-11	2.98882e-10	9.17423	136.061	142.284	2.37	--	--	--	--	--	--	--	--	--	-	-	-	-
POS_M136T275	8.11105e+07	7.24378e+07	1.30478e+08	6.11213e+07	8.57453e+07	8.00406e+07	2.54205e+08	2.82474e+08	2.77936e+08	2.69217e+08	2.9967e+08	2.78896e+08	8.51556e+07	2.77066e+08	1.70206	1.24583e-08	8.19967e-08	1.4906	136.062	274.962	4.58	--	--	--	--	--	--	--	--	--	-	-	-	-
POS_M136T118	1.96766e+08	6.72689e+08	1.15191e+08	6.10992e+08	1.60342e+08	4.82713e+08	1.61386e+09	7.01096e+08	3.3843e+09	2.91582e+09	1.62474e+09	2.73751e+09	3.73116e+08	2.16289e+09	2.53527	0.00179563	0.00410619	4.10635	136.061	117.595	1.96	--	--	--	--	--	--	--	--	--	-	-	-	-
POS_M136T208	1.83996e+07	1.85416e+07	1.58281e+07	1.64589e+07	1.50435e+07	1.38566e+07	7.20187e+08	7.59813e+08	7.20706e+08	7.2582e+08	7.62653e+08	7.19557e+08	1.63547e+07	7.34789e+08	5.48955	1.24381e-15	3.30142e-13	2.90824	136.075	207.909	3.47	--	--	--	--	--	--	--	--	--	-	-	-	-
POS_M137T157	2.1585e+08	2.28629e+08	2.24208e+08	2.54901e+08	2.34862e+08	2.47173e+08	9.06743e+07	9.491e+07	9.79192e+07	9.40626e+07	9.04869e+07	8.68957e+07	2.34271e+08	9.24914e+07	-1.34078	5.48234e-10	5.27782e-09	1.28606	137.046	156.734	2.61	Hypoxanthine	--	8.29e-08	0.679408	C5H4N4O	MS2	Imidazopyrimidines	68-94-0	HMDB0000157	C00262	ko01100//Metabolic pathways;ko00230//Purine metabolism	Global and overview maps;Nucleotide metabolism	Metabolism
POS_M137T525	8.53704e+07	9.01411e+07	7.03762e+07	8.97755e+07	6.90981e+07	8.70362e+07	2.09294e+08	2.08132e+08	1.98972e+08	1.9833e+08	2.09522e+08	2.04929e+08	8.19663e+07	2.04863e+08	1.32156	9.00853e-11	1.13094e-09	1.19906	137.06	525.299	8.75	--	--	--	--	--	--	--	--	--	-	-	-	-
POS_M137T99_2	3.30715e+08	2.86916e+08	3.21359e+08	3.1209e+08	2.77003e+08	3.06893e+08	4.72307e+08	5.06596e+08	4.60125e+08	4.37695e+08	4.95108e+08	4.49597e+08	3.05829e+08	4.70238e+08	0.620664	2.8976e-07	1.39566e-06	1.36826	137.066	98.5657	1.64	--	--	--	--	--	--	--	--	--	-	-	-	-
POS_M137T142_2	1.0483e+08	1.16568e+08	1.32312e+08	9.53666e+07	1.27079e+08	5.80517e+07	5.22659e+08	5.53358e+08	4.99827e+08	4.85066e+08	5.3086e+08	4.79092e+08	1.05701e+08	5.1181e+08	2.27562	2.22682e-10	2.41955e-09	2.17865	137.066	142.236	2.37	--	--	--	--	--	--	--	--	--	-	-	-	-
POS_M137T367	1.98475e+08	2.04788e+08	1.8128e+08	1.99677e+08	1.99367e+08	2.01285e+08	7.60697e+06	8.72034e+06	7.90031e+06	8.6817e+06	8.05799e+06	9.1796e+06	1.97479e+08	8.35782e+06	-4.56243	7.91653e-14	5.155e-12	1.49136	137.06	366.798	6.11	--	--	--	--	--	--	--	--	--	-	-	-	-
POS_M137T677	1.80135e+07	2.24884e+07	1.69391e+07	2.50783e+07	1.79203e+07	2.0204e+07	1.02505e+08	1.23752e+08	9.96147e+07	1.09247e+08	1.17088e+08	1.03464e+08	2.01073e+07	1.09278e+08	2.44222	8.45919e-10	7.66691e-09	1.0198	137.132	677.452	11.29	--	--	--	--	--	--	--	--	--	-	-	-	-
POS_M138T94	1.61564e+09	1.67387e+09	1.71116e+09	1.67076e+09	1.66212e+09	1.68113e+09	1.23769e+09	1.27072e+09	1.40016e+09	1.33884e+09	1.16049e+09	1.27826e+09	1.66911e+09	1.28103e+09	-0.381781	7.97293e-07	3.48148e-06	2.09426	138.054	94.0641	1.57	--	--	--	--	--	--	--	--	--	-	-	-	-
POS_M138T229	5.83314e+06	3.99143e+06	3.07116e+06	4.39803e+06	5.12128e+06	5.4543e+06	1.23869e+09	1.30206e+09	1.22697e+09	1.13177e+09	1.37508e+09	1.30635e+09	4.64489e+06	1.26349e+09	8.08755	5.20553e-12	1.10852e-10	3.84367	138.091	229.301	3.82	--	--	--	--	--	--	--	--	--	-	-	-	-
POS_M139T158	5.53577e+08	8.07831e+08	5.6534e+08	6.40649e+08	5.9869e+08	6.06328e+08	9.80159e+08	1.09808e+09	1.03713e+09	1.03732e+09	1.04195e+09	9.88968e+08	6.28736e+08	1.0306e+09	0.712962	2.26173e-06	9.14535e-06	2.12065	139.002	157.623	2.63	--	--	--	--	--	--	--	--	--	-	-	-	-
POS_M139T178	8.33502e+07	1.88016e+07	7.84777e+07	8.20869e+07	7.22039e+07	8.45217e+07	1.51518e+08	2.11499e+08	1.53478e+08	1.48632e+08	1.81573e+08	1.4324e+08	6.9907e+07	1.6499e+08	1.23887	8.34965e-05	0.000253284	1.00191	139.002	178.095	2.97	--	--	--	--	--	--	--	--	--	-	-	-	-
POS_M139T127	2.76486e+08	7.99231e+07	4.25458e+08	3.98166e+08	3.5877e+08	3.95242e+08	7.99374e+08	1.14829e+09	8.95293e+08	1.09174e+09	7.55722e+08	9.24416e+08	3.22341e+08	9.35806e+08	1.53762	2.31502e-05	7.82411e-05	2.57906	139.002	127.18	2.12	--	--	--	--	--	--	--	--	--	-	-	-	-
POS_M139T229	5.78883e+06	5.60255e+06	4.65075e+06	4.90664e+06	4.03857e+06	4.33539e+06	1.1395e+08	1.09404e+08	1.0459e+08	1.09071e+08	1.22754e+08	1.1545e+08	4.88712e+06	1.12537e+08	4.52527	1.59696e-12	4.47872e-11	1.12443	139.095	229.329	3.82	--	--	--	--	--	--	--	--	--	-	-	-	-
POS_M140T89	5.10433e+08	5.52784e+08	4.13362e+08	4.71034e+08	4.99269e+08	4.76799e+08	1.32599e+09	1.35029e+09	1.35229e+09	1.30022e+09	1.34136e+09	1.30661e+09	4.8728e+08	1.32946e+09	1.44802	2.27701e-12	5.97978e-11	3.14481	140.068	89.4289	1.49	--	--	--	--	--	--	--	--	--	-	-	-	-
POS_M140T703	5.57567e+06	2.40365e+07	2.68284e+07	1.77155e+07	2.65433e+07	4.79568e+06	2.02006e+08	3.64341e+08	2.36979e+08	2.39469e+08	2.26266e+08	2.82658e+08	1.75825e+07	2.5862e+08	3.87862	1.55929e-06	6.45607e-06	1.64548	140.068	703.485	11.72	--	--	--	--	--	--	--	--	--	-	-	-	-
POS_M140T676	5.31098e+06	2.17685e+07	4.02096e+06	5.69685e+06	2.3532e+07	4.5973e+06	1.40671e+08	1.70736e+08	1.66401e+08	1.6772e+08	1.82315e+08	1.66952e+08	1.08211e+07	1.65799e+08	3.93752	5.35168e-10	5.16763e-09	1.34526	140.069	676.423	11.27	--	--	--	--	--	--	--	--	--	-	-	-	-
POS_M141T74	1.3868e+09	1.40901e+09	1.53412e+09	1.55307e+09	1.47503e+09	1.59655e+09	1.01645e+09	1.00936e+09	1.00312e+09	1.00637e+09	1.02833e+09	1.08729e+09	1.49243e+09	1.02516e+09	-0.54182	1.53869e-07	7.8165e-07	2.3116	141.051	73.5059	1.23	--	--	--	--	--	--	--	--	--	-	-	-	-
POS_M142T34	3.65101e+08	3.80623e+08	4.17241e+08	3.04974e+08	3.15795e+08	3.77905e+08	2.06919e+08	1.26852e+08	2.34474e+08	2.46131e+08	2.44565e+08	2.39819e+08	3.60273e+08	2.1646e+08	-0.73499	0.000223494	0.000616558	1.21508	141.957	33.831	0.56	O-Phosphoethanolamine	--	1.34e-15	10.0078	C2H8NO4P	MS2	Organic phosphoric acids and derivatives	1071-23-4	HMDB0000224	C00346	ko01100//Metabolic pathways;ko00564//Glycerophospholipid metabolism;ko00600//Sphingolipid metabolism	Global and overview maps;Lipid metabolism	Metabolism
POS_M142T74_1	3.65017e+08	3.56867e+08	3.46088e+08	3.77768e+08	2.89947e+08	3.38257e+08	2.53296e+08	2.23709e+08	2.21813e+08	2.7292e+08	2.12852e+08	2.45073e+08	3.45657e+08	2.38277e+08	-0.536703	4.25827e-05	0.000137478	1.07331	142.035	73.5059	1.23	5-Methylbarbiturate	--	1.09e-05	19.625	C5H6N2O3	MS2	--	--	--	C05281	ko00240//Pyrimidine metabolism	Nucleotide metabolism	Metabolism
POS_M142T215	2.88675e+08	3.0543e+08	2.99405e+08	3.20084e+08	2.79633e+08	3.04588e+08	8.4439e+07	9.95138e+07	9.87129e+07	8.96239e+07	9.48134e+07	8.29252e+07	2.99636e+08	9.16714e+07	-1.70867	1.95832e-11	3.30778e-10	1.56148	142.05	215.155	3.59	--	--	--	--	--	--	--	--	--	-	-	-	-
POS_M142T205	2.20875e+08	2.91153e+08	2.57744e+08	2.63446e+08	2.84783e+08	2.50863e+08	7.2896e+07	7.3173e+07	7.37259e+07	6.58116e+07	6.76414e+07	7.68614e+07	2.61477e+08	7.16849e+07	-1.86695	5.59631e-09	3.99153e-08	1.48397	142.05	205.347	3.42	--	--	--	--	--	--	--	--	--	-	-	-	-
POS_M143T136	1.97651e+08	1.88073e+08	5.75416e+08	5.47021e+08	5.09162e+08	4.96813e+08	1.57863e+08	4.26861e+07	1.18953e+08	4.14284e+07	1.23308e+08	1.83487e+08	4.19023e+08	1.11288e+08	-1.91273	0.00238191	0.00531761	1.68817	143.033	136.125	2.27	--	--	--	--	--	--	--	--	--	-	-	-	-
POS_M143T73	2.06314e+08	2.25154e+08	2.26086e+08	2.20193e+08	2.35673e+08	2.19219e+08	8.25662e+06	1.48603e+08	1.48092e+08	9.4821e+06	7.34742e+06	1.47451e+08	2.22107e+08	7.82053e+07	-1.50591	0.00102586	0.00246738	1.18111	143.048	73.4708	1.22	--	--	--	--	--	--	--	--	--	-	-	-	-
POS_M144T93	2.13718e+08	1.12178e+08	2.26557e+08	2.04427e+08	2.3469e+08	2.15642e+08	4.4191e+08	5.54066e+08	5.93263e+08	6.21295e+08	5.20326e+08	6.98652e+08	2.01202e+08	5.71585e+08	1.50632	3.48317e-06	1.3639e-05	2.03151	144.065	92.9253	1.55	--	--	--	--	--	--	--	--	--	-	-	-	-
POS_M144T399	2.29887e+08	2.17439e+08	2.14235e+08	2.16246e+08	2.13486e+08	2.41277e+08	4.10669e+07	3.74435e+07	3.44182e+07	3.95072e+07	4.09633e+07	3.95165e+07	2.22095e+08	3.88193e+07	-2.51633	2.71557e-12	6.74589e-11	1.46694	144.081	399.204	6.65	--	--	--	--	--	--	--	--	--	-	-	-	-
POS_M145T96	2.05698e+09	1.76952e+09	1.76372e+09	1.95213e+09	1.87743e+09	1.58112e+09	1.01637e+09	1.06753e+09	1.01223e+09	8.99773e+08	8.69747e+08	9.43741e+08	1.83348e+09	9.68232e+08	-0.921163	4.10516e-07	1.91403e-06	3.13679	145.049	96.3995	1.61	--	--	--	--	--	--	--	--	--	-	-	-	-
POS_M146T74	3.10663e+09	2.93906e+09	3.2197e+09	3.19638e+09	2.88911e+09	3.17235e+09	2.13516e+09	2.35005e+09	2.17381e+09	2.22103e+09	2.48196e+09	2.37461e+09	3.0872e+09	2.28944e+09	-0.431307	1.48558e-06	6.16808e-06	2.99449	146.03	73.5159	1.23	Oxoglutaric acid	--	5.37e-06	1.47352	C5H6O5	MS2	Keto acids and derivatives	328-50-7	HMDB0000208	C00026	ko01100//Metabolic pathways;ko01110//Biosynthesis of secondary metabolites;ko01120//Microbial metabolism in diverse environments;ko01130//Biosynthesis of antibiotics;ko01230//Biosynthesis of amino acids;ko01210//2-Oxocarboxylic acid metabolism;ko01200//Carbon metabolism;ko00630//Glyoxylate and dicarboxylate metabolism;ko00340//Histidine metabolism;ko00250//Alanine, aspartate and glutamate metabol…	Amino acid metabolism;Carbohydrate metabolism;Global and overview maps;Metabolism of other amino acids	Metabolism
POS_M146T399	4.02636e+08	4.46987e+08	3.98493e+08	3.83372e+08	4.14382e+08	4.43068e+08	5.34332e+07	5.19786e+07	1.7289e+07	5.31555e+07	5.79337e+07	5.33957e+07	4.14823e+08	4.78643e+07	-3.11547	3.50802e-11	5.09211e-10	2.07343	146.059	399.436	6.66	2-Dehydropantoate	--	9.22e-08	5.37612	C6H10O4	MS2	--	--	--	C00966	ko01100//Metabolic pathways;ko01110//Biosynthesis of secondary metabolites;ko00770//Pantothenate and CoA biosynthesis	Global and overview maps;Metabolism of cofactors and vitamins	Metabolism
POS_M146T512	1.26194e+08	1.23149e+08	1.21082e+08	1.16814e+08	1.65067e+08	1.23197e+08	1.5182e+07	1.63881e+07	1.98639e+07	8.37966e+06	1.35469e+07	2.10611e+07	1.29251e+08	1.57369e+07	-3.03794	3.2533e-08	1.92045e-07	1.14363	146.059	511.602	8.53	--	8-Hydroxyquinoline	--	3.97025	C9H7NO	MS1	--	--	--	-	-	-	-
POS_M147T73	4.08431e+08	4.26401e+08	3.86491e+08	4.38813e+08	4.00717e+08	4.07595e+08	2.6931e+08	2.98323e+08	2.81485e+08	3.06401e+08	3.13913e+08	3.08591e+08	4.11408e+08	2.96337e+08	-0.47333	6.28765e-07	2.80828e-06	1.14152	147.031	73.3862	1.22	--	--	--	--	--	--	--	--	--	-	-	-	-
POS_M147T158	6.08381e+08	6.4685e+08	6.35453e+08	6.85547e+08	6.70643e+08	6.70067e+08	1.50028e+09	1.27516e+09	1.18965e+09	1.19257e+09	1.21388e+09	1.17828e+09	6.52823e+08	1.2583e+09	0.946714	3.68502e-07	1.73226e-06	2.6232	147.029	157.623	2.63	Methyloxaloacetate	--	3.11e-05	0.594172	C5H6O5	MS2	--	--	--	C06030	ko00660//C5-Branched dibasic acid metabolism	Carbohydrate metabolism	Metabolism
POS_M147T127	3.58565e+08	4.38019e+08	4.71659e+08	3.57768e+08	4.06782e+08	4.61022e+08	9.23957e+08	1.15923e+09	9.01801e+08	1.30034e+09	1.28047e+09	1.11117e+09	4.15636e+08	1.11283e+09	1.42084	2.29321e-06	9.25755e-06	2.79467	147.029	127.166	2.12	--	--	--	--	--	--	--	--	--	-	-	-	-
POS_M147T375	3.81044e+06	1.85818e+07	3.5237e+06	3.68588e+06	3.38538e+06	3.75424e+06	1.2649e+08	1.232e+08	1.14132e+08	1.12144e+08	1.25575e+08	1.21337e+08	6.12358e+06	1.2048e+08	4.29827	1.67496e-11	2.90171e-10	1.15776	147.044	375.074	6.25	--	--	--	--	--	--	--	--	--	-	-	-	-
POS_M147T208	7.00395e+06	1.5683e+07	7.33751e+06	9.92896e+06	9.69514e+06	7.10179e+06	1.38262e+08	1.55643e+08	1.45415e+08	1.42337e+08	1.45339e+08	1.37158e+08	9.45839e+06	1.44026e+08	3.92859	8.27721e-13	2.69002e-11	1.25751	147.045	207.909	3.47	--	--	--	--	--	--	--	--	--	-	-	-	-
POS_M147T76	3.63481e+08	3.6246e+08	3.76892e+08	3.61663e+08	3.55218e+08	3.60675e+08	1.73069e+08	1.6729e+08	1.6967e+08	1.73586e+08	1.85832e+08	1.79684e+08	3.63398e+08	1.74855e+08	-1.05539	5.08983e-13	1.86343e-11	1.48866	147.113	76.076	1.27	L-Lysine	--	2.33e-07	0.856842	C6H14N2O2	MS2	Carboxylic acids and derivatives	-	HMDB0062809	C00047	ko01100//Metabolic pathways;ko01110//Biosynthesis of secondary metabolites;ko01120//Microbial metabolism in diverse environments;ko01130//Biosynthesis of antibiotics;ko01230//Biosynthesis of amino acids;ko02010//ABC transporters;ko01210//2-Oxocarboxylic acid metabolism;ko00960//Tropane, piperidine and pyridine alkaloid biosynthesis;ko00310//Lysine degradation;ko00300//Lysine biosynthesis;ko00970/…	Amino acid metabolism;Biosynthesis of other secondary metabolites;Global and overview maps;Membrane transport;Metabolism of cofactors and vitamins;Translation	Environmental Information Processing;Genetic Information Processing;Metabolism
POS_M148T73	4.32743e+08	4.57272e+08	4.65249e+08	5.11368e+08	4.40158e+08	4.89021e+08	3.39804e+08	3.61499e+08	3.18401e+08	3.54805e+08	3.75435e+08	3.48419e+08	4.65968e+08	3.49727e+08	-0.414001	1.1871e-05	4.24159e-05	1.12822	148.027	73.491	1.22	(S)-2-Methylmalate	--	2.18e-09	1.40201	C5H8O5	MS2	--	--	--	C02614	ko01100//Metabolic pathways;ko00660//C5-Branched dibasic acid metabolism	Carbohydrate metabolism;Global and overview maps	Metabolism
POS_M148T88	4.20758e+08	3.97579e+08	3.78482e+08	3.72059e+08	4.05813e+08	4.18584e+08	7.7823e+08	7.4045e+08	8.24319e+08	7.89067e+08	6.77193e+08	7.14324e+08	3.98879e+08	7.53931e+08	0.91848	3.17137e-08	1.87955e-07	2.02352	148.06	88.4114	1.47	L-Glutamic acid	--	1.06e-19	1.42582	C5H9NO4	MS2	Carboxylic acids and derivatives	-	HMDB0060475	C00025	ko01100//Metabolic pathways;ko01110//Biosynthesis of secondary metabolites;ko01120//Microbial metabolism in diverse environments;ko01130//Biosynthesis of antibiotics;ko01230//Biosynthesis of amino acids;ko02010//ABC transporters;ko00330//Arginine and proline metabolism;ko01210//2-Oxocarboxylic acid metabolism;ko01200//Carbon metabolism;ko00630//Glyoxylate and dicarboxylate metabolism;ko00340//His…	Amino acid metabolism;Biosynthesis of other secondary metabolites;Carbohydrate metabolism;Energy metabolism;Global and overview maps;Membrane transport;Metabolism of cofactors and vitamins;Metabolism of other amino acids;Translation	Environmental Information Processing;Genetic Information Processing;Metabolism
POS_M149T459_1	3.09994e+08	3.09942e+08	3.898e+08	9.20355e+07	2.04608e+08	5.02329e+08	1.13232e+08	2.75895e+07	2.62741e+07	1.24463e+08	2.59855e+07	1.56427e+08	3.01452e+08	7.89952e+07	-1.93209	0.0054283	0.0112002	1.39772	149.023	458.555	7.64	--	--	--	--	--	--	--	--	--	-	-	-	-
POS_M149T601	1.44877e+08	1.32505e+08	1.17062e+08	4.49491e+08	3.01103e+07	3.68269e+08	3.07198e+07	3.33533e+07	3.03547e+07	2.61017e+07	2.92002e+07	8.0908e+07	2.07052e+08	3.84396e+07	-2.42933	0.0311136	0.0537883	1.11154	149.023	600.653	10.01	--	--	--	--	--	--	--	--	--	-	-	-	-
POS_M149T623	1.26718e+08	1.19744e+08	1.34308e+08	1.37645e+08	1.35787e+08	1.42936e+08	2.56259e+07	2.45282e+07	2.40059e+07	2.93295e+07	2.42868e+07	2.46242e+07	1.32856e+08	2.54001e+07	-2.38696	3.04136e-11	4.60235e-10	1.12193	149.06	623.187	10.39	--	--	--	--	--	--	--	--	--	-	-	-	-
POS_M149T703_2	8.04972e+08	8.45079e+08	8.93865e+08	8.4778e+08	8.7981e+08	8.24626e+08	1.73151e+09	1.79199e+09	1.64367e+09	1.72982e+09	1.64809e+09	1.66276e+09	8.49356e+08	1.70131e+09	1.0022	3.1506e-11	4.71131e-10	3.1596	149.132	703.345	11.72	--	--	--	--	--	--	--	--	--	-	-	-	-
POS_M149T676_2	2.3759e+08	2.34129e+08	2.34667e+08	2.36048e+08	2.20882e+08	2.6772e+08	5.13209e+08	5.51215e+08	4.68723e+08	5.56372e+08	5.38485e+08	4.98604e+08	2.38506e+08	5.21102e+08	1.12754	4.49617e-09	3.28893e-08	1.81184	149.132	676.397	11.27	--	--	--	--	--	--	--	--	--	-	-	-	-
POS_M150T145	2.13046e+09	1.9164e+09	2.16703e+09	2.10728e+09	2.19454e+09	1.97076e+09	1.56227e+09	1.69573e+09	1.4236e+09	1.62294e+09	1.52201e+09	1.48705e+09	2.08108e+09	1.55227e+09	-0.422956	5.43677e-06	2.05943e-05	2.41945	150.058	145.141	2.42	L-Methionine	--	4.33e-06	0.0348125	C5H11NO2S	MS2	Carboxylic acids and derivatives	59-51-8	HMDB0033951	C00073	ko01100//Metabolic pathways;ko01110//Biosynthesis of secondary metabolites;ko01230//Biosynthesis of amino acids;ko01210//2-Oxocarboxylic acid metabolism;ko00270//Cysteine and methionine metabolism;ko00970//Aminoacyl-tRNA biosynthesis;ko00966//Glucosinolate biosynthesis	Amino acid metabolism;Biosynthesis of other secondary metabolites;Global and overview maps;Translation	Genetic Information Processing;Metabolism
POS_M150T123	1.08779e+09	1.12804e+09	1.12574e+09	1.05825e+09	1.11855e+09	1.10382e+09	9.6037e+08	9.74546e+08	8.69837e+08	9.72537e+08	9.47427e+08	9.20166e+08	1.1037e+09	9.40814e+08	-0.230366	8.84116e-06	3.24481e-05	1.33844	150.058	123.071	2.05	Racemethionine	--	4.71e-05	0.202072	C5H11NO2S	MS2	Carboxylic acids and derivatives	59-51-8	HMDB0033951	-	-	-	-
POS_M150T703	8.74362e+07	1.01803e+08	1.03286e+08	9.94825e+07	1.05273e+08	9.29467e+07	1.84382e+08	2.17826e+08	1.82525e+08	2.05263e+08	1.90982e+08	1.99543e+08	9.83711e+07	1.96754e+08	1.00008	1.98029e-08	1.23573e-07	1.06631	150.136	703.343	11.72	--	--	--	--	--	--	--	--	--	-	-	-	-
POS_M151T74_2	1.99292e+10	2.05517e+10	2.07928e+10	2.20879e+10	2.07147e+10	2.18952e+10	1.36963e+10	1.44513e+10	1.36758e+10	1.43057e+10	1.49307e+10	1.49033e+10	2.09952e+10	1.43272e+10	-0.551308	1.52523e-08	9.82277e-08	8.78024	151.035	73.5159	1.23	--	--	--	--	--	--	--	--	--	-	-	-	-
POS_M151T322	9.2447e+07	1.07789e+08	9.57542e+07	9.5556e+07	9.6055e+07	9.67249e+07	2.92109e+09	2.90367e+09	2.43493e+09	2.92414e+09	2.74927e+09	2.81218e+09	9.73876e+07	2.79088e+09	4.84084	8.30862e-12	1.63792e-10	5.62112	151.075	322.474	5.37	--	--	--	--	--	--	--	--	--	-	-	-	-
POS_M151T703	1.58376e+08	1.63887e+08	1.79058e+08	1.61662e+08	1.70752e+08	1.65242e+08	3.18047e+08	3.50106e+08	3.02316e+08	3.19236e+08	3.18249e+08	3.05863e+08	1.66496e+08	3.18969e+08	0.937929	1.8617e-09	1.5023e-08	1.33231	151.112	703.345	11.72	--	--	--	--	--	--	--	--	--	-	-	-	-
POS_M152T74	2.22081e+09	2.88187e+09	3.01024e+09	3.12806e+09	2.95954e+09	3.12272e+09	1.72385e+09	2.08218e+09	2.00264e+09	1.59766e+09	1.84304e+09	2.02971e+09	2.88721e+09	1.87984e+09	-0.619062	8.66077e-05	0.00026208	3.25679	152.037	73.5039	1.23	--	--	--	--	--	--	--	--	--	-	-	-	-
POS_M152T143	1.45923e+08	1.55925e+08	1.7694e+08	1.57089e+08	1.7144e+08	1.61155e+08	8.85757e+08	9.01516e+08	8.10609e+08	8.06178e+08	8.7224e+08	7.42405e+08	1.61412e+08	8.36451e+08	2.37353	1.19961e-10	1.44497e-09	2.81039	152.055	142.599	2.38	--	--	--	--	--	--	--	--	--	-	-	-	-
POS_M152T298	1.33694e+09	1.44129e+09	1.4527e+09	1.46977e+09	1.42316e+09	1.45017e+09	4.12726e+09	4.30164e+09	4.16269e+09	4.08244e+09	4.21627e+09	3.94231e+09	1.42901e+09	4.13877e+09	1.53419	2.23579e-13	1.04506e-11	5.64475	152.057	298.321	4.97	--	--	--	--	--	--	--	--	--	-	-	-	-
POS_M152T98_1	5.5799e+07	4.77662e+07	1.24962e+07	1.51523e+07	1.22075e+07	1.21549e+07	3.23299e+08	3.73576e+08	3.48302e+08	3.35372e+08	3.57748e+08	3.25588e+08	2.59293e+07	3.43981e+08	3.72967	8.86042e-11	1.11611e-09	1.9293	152.057	98.1062	1.64	Guanine	--	1.14e-09	2.29601	C5H5N5O	MS2	Imidazopyrimidines	73-40-5	HMDB0000132	C00242	ko01100//Metabolic pathways;ko00230//Purine metabolism	Global and overview maps;Nucleotide metabolism	Metabolism
POS_M152T194	4.4297e+08	1.96076e+08	2.45702e+08	5.1549e+07	5.00501e+07	1.95413e+08	4.73808e+08	4.47793e+08	7.34696e+08	4.37522e+08	4.65543e+08	4.37451e+08	1.9696e+08	4.99469e+08	1.34249	0.00259178	0.00574132	1.66939	152.057	193.934	3.23	--	--	--	--	--	--	--	--	--	-	-	-	-
POS_M152T234	1.87718e+07	8.78355e+07	8.28635e+07	7.71289e+07	1.86292e+07	7.5396e+07	2.90168e+08	4.07604e+08	3.83364e+08	4.30585e+08	5.63231e+08	9.85459e+08	6.01042e+07	5.10069e+08	3.08515	0.00135777	0.00317825	2.07248	152.057	233.998	3.9	--	--	--	--	--	--	--	--	--	-	-	-	-
POS_M152T322	9.00189e+06	9.93464e+06	9.2448e+06	8.4069e+06	8.29837e+06	8.14913e+06	2.88852e+08	2.73499e+08	2.38343e+08	2.88911e+08	2.69501e+08	2.75393e+08	8.83929e+06	2.72417e+08	4.94574	9.17914e-12	1.79053e-10	1.75832	152.079	322.422	5.37	--	1-Methylhistidine	--	6.17078	C7H11N3O2	MS1	Carboxylic acids and derivatives	332-80-9	HMDB0000001	C01152	ko00340//Histidine metabolism	Amino acid metabolism	Metabolism
POS_M152T228	695325	1.54724e+07	1.51931e+07	2.59745e+07	1.45167e+07	1.43745e+07	1.50296e+09	1.6515e+09	1.48822e+09	1.39079e+09	1.60446e+09	1.53809e+09	1.43711e+07	1.52934e+09	6.7336	2.15638e-12	5.68306e-11	4.21787	152.07	228.073	3.8	--	--	--	--	--	--	--	--	--	-	-	-	-
POS_M152T289	9.33695e+07	1.03014e+08	1.1467e+08	9.5503e+07	1.03907e+08	1.40917e+08	2.31029e+09	2.47957e+09	2.16168e+09	2.14933e+09	2.13654e+09	2.12481e+09	1.08563e+08	2.22704e+09	4.35852	5.70239e-12	1.19381e-10	4.98594	152.107	288.585	4.81	N-Methyltyramine	--	3.78e-11	2.45649	C9H13NO	MS2	Benzene and substituted derivatives	370-98-9	HMDB0003633	C02442	ko00350//Tyrosine metabolism	Amino acid metabolism	Metabolism
POS_M153T74	2.85507e+09	2.94572e+09	3.04239e+09	3.15757e+09	2.7027e+09	3.17399e+09	1.94205e+09	2.08161e+09	1.85326e+09	2.08052e+09	2.06789e+09	2.07182e+09	2.97957e+09	2.01619e+09	-0.563473	4.59453e-07	2.10521e-06	3.30767	153.032	73.5159	1.23	--	--	--	--	--	--	--	--	--	-	-	-	-
POS_M153T530	2.01842e+08	2.02939e+08	1.87843e+08	2.01675e+08	1.89014e+08	1.91863e+08	4.21323e+08	4.1709e+08	4.40718e+08	3.99346e+08	4.07704e+08	3.91204e+08	1.95863e+08	4.12898e+08	1.07594	7.58767e-11	9.87594e-10	1.59382	153.055	530.271	8.84	4-Hydroxy-3-methoxy-benzaldehyde	--	5.73e-07	3.44333	C8H8O3	MS2	Phenols	121-33-5	HMDB0012308	C00755	ko01100//Metabolic pathways;ko01110//Biosynthesis of secondary metabolites;ko01120//Microbial metabolism in diverse environments;ko00360//Phenylalanine metabolism	Amino acid metabolism;Global and overview maps	Metabolism
POS_M153T298_2	7.30319e+07	7.79075e+07	7.68887e+07	8.00548e+07	7.70401e+07	1.13363e+08	2.29574e+08	2.39848e+08	2.23426e+08	2.23909e+08	2.31109e+08	2.21886e+08	8.30476e+07	2.28292e+08	1.45887	1.00746e-09	8.90298e-09	1.30134	153.06	298.321	4.97	--	--	--	--	--	--	--	--	--	-	-	-	-
POS_M153T72	3.6443e+08	4.66554e+08	3.96594e+08	4.30076e+08	3.91641e+08	4.35634e+08	3.18552e+08	2.80093e+08	2.95942e+08	3.07707e+08	2.49379e+08	3.18606e+08	4.14155e+08	2.95047e+08	-0.489227	7.63461e-05	0.000233212	1.12268	153.071	72.4797	1.21	--	--	--	--	--	--	--	--	--	-	-	-	-
POS_M153T228	5.87104e+06	5.66772e+06	5.50729e+06	5.58758e+06	5.0836e+06	5.04374e+06	1.32673e+08	1.38264e+08	1.21953e+08	1.20098e+08	1.38477e+08	1.35487e+08	5.46016e+06	1.31159e+08	4.58622	4.05931e-12	9.11444e-11	1.21461	153.074	228.159	3.8	--	D-Xylitol	--	10.7472	C5H12O5	MS1	Organooxygen compounds	87-99-0	HMDB0002917	C00379	ko01100//Metabolic pathways;ko02010//ABC transporters;ko00040//Pentose and glucuronate interconversions	Carbohydrate metabolism;Global and overview maps;Membrane transport	Environmental Information Processing;Metabolism
POS_M153T289	8.1723e+06	8.71475e+06	9.25003e+06	7.8894e+06	8.4696e+06	1.08725e+07	2.23416e+08	2.43647e+08	2.36406e+08	2.2024e+08	2.09606e+08	2.10598e+08	8.89477e+06	2.23986e+08	4.65431	3.52754e-12	8.37067e-11	1.58908	153.11	288.585	4.81	--	--	--	--	--	--	--	--	--	-	-	-	-
POS_M154T402	2.26828e+09	2.41471e+09	2.61248e+09	2.48889e+09	2.3729e+09	2.40973e+09	2.66226e+09	2.95697e+09	2.90246e+09	2.6726e+09	3.05353e+09	3.0846e+09	2.42783e+09	2.88874e+09	0.250771	0.000397988	0.00104333	2.15396	154.042	402.237	6.7	--	--	--	--	--	--	--	--	--	-	-	-	-
POS_M154T337	1.86563e+08	1.89772e+08	1.85593e+08	1.86401e+08	1.79662e+08	1.86026e+08	1.75057e+06	2.02882e+06	1.97195e+06	2.06169e+06	1.97551e+06	2.17146e+06	1.85669e+08	1.99333e+06	-6.54141	1.11053e-17	3.09579e-14	1.47082	154.049	336.712	5.61	--	--	--	--	--	--	--	--	--	-	-	-	-
POS_M155T526	3.6885e+08	4.03893e+08	1.81174e+08	2.32815e+08	3.53738e+08	1.17516e+08	3.53019e+07	3.7158e+07	3.90865e+07	3.68753e+07	3.53249e+07	3.43633e+07	2.76331e+08	3.63517e+07	-2.9263	0.000479388	0.001234	1.5496	154.989	526.414	8.77	2,3-Butanediol	--	2.33e-14	8.03628	C4H10O2S2	MS2	Organooxygen compounds	513-85-9	HMDB0003156	-	-	-	-
POS_M155T387	1.61465e+08	5.45246e+08	3.31478e+08	2.74298e+08	2.98613e+08	3.39767e+08	2.41697e+08	9.76305e+07	8.68741e+07	1.44222e+08	8.65768e+07	8.4127e+07	3.25145e+08	1.23521e+08	-1.39632	0.00548486	0.0113044	1.33068	154.989	387.27	6.45	--	--	--	--	--	--	--	--	--	-	-	-	-
POS_M155T591	6.32122e+08	5.57234e+08	2.74424e+08	1.51217e+08	9.29271e+08	1.12756e+08	4.16592e+07	4.21733e+07	4.11787e+07	4.39946e+07	3.9969e+07	4.1018e+07	4.42837e+08	4.16655e+07	-3.40985	0.0115774	0.0221418	1.81477	154.989	591.412	9.86	--	--	--	--	--	--	--	--	--	-	-	-	-
POS_M156T74_1	5.87573e+08	6.51384e+08	6.63091e+08	6.89229e+08	6.57673e+08	7.13173e+08	4.27285e+08	4.78383e+08	4.40593e+08	4.26702e+08	5.00609e+08	4.7786e+08	6.60354e+08	4.58572e+08	-0.52609	2.83241e-06	1.13175e-05	1.50025	156.014	73.5039	1.23	--	--	--	--	--	--	--	--	--	-	-	-	-
POS_M156T402	7.34954e+08	8.62364e+08	8.64404e+08	8.62354e+08	7.67402e+08	7.86295e+08	8.75501e+08	9.72418e+08	9.44623e+08	8.69433e+08	1.01037e+09	1.01432e+09	8.12962e+08	9.47776e+08	0.221358	0.003195	0.00695729	1.10727	156.039	402.237	6.7	--	--	--	--	--	--	--	--	--	-	-	-	-
POS_M156T89	1.52316e+08	1.71445e+08	1.60165e+08	1.57775e+08	1.70352e+08	4.90445e+07	3.94531e+08	4.06528e+08	3.96237e+08	4.1736e+08	4.03806e+08	3.98334e+08	1.43516e+08	4.02799e+08	1.48885	1.07677e-07	5.64756e-07	1.72366	156.042	89.4175	1.49	--	--	--	--	--	--	--	--	--	-	-	-	-
POS_M156T74_2	3.42408e+08	3.64406e+08	3.09133e+08	3.15236e+08	3.07005e+08	3.56672e+08	2.4566e+08	2.14345e+08	2.10631e+08	2.46622e+08	2.00488e+08	2.14736e+08	3.32477e+08	2.2208e+08	-0.582173	6.91765e-06	2.57963e-05	1.10441	156.05	73.6327	1.23	4-Imidazolone-5-propionic acid	--	0.000626602	20.8121	C6H8N2O3	MS2	Azoles	17340-16-8	HMDB0001014	C03680	ko01100//Metabolic pathways;ko00340//Histidine metabolism	Amino acid metabolism;Global and overview maps	Metabolism
POS_M157T157	3.22586e+08	2.59078e+08	2.54603e+08	2.75765e+08	2.84149e+08	2.68183e+08	4.9175e+08	5.65926e+08	5.45137e+08	5.28206e+08	5.60088e+08	5.28699e+08	2.77394e+08	5.36634e+08	0.952003	8.33547e-09	5.72115e-08	1.73376	157.013	157.476	2.62	--	--	--	--	--	--	--	--	--	-	-	-	-
POS_M157T126	1.23224e+08	1.77904e+08	2.02856e+08	2.01088e+08	1.69526e+08	1.85787e+08	4.43196e+08	7.12229e+08	4.4358e+08	6.73273e+08	4.71616e+08	5.40113e+08	1.76731e+08	5.47334e+08	1.63087	2.24664e-05	7.6103e-05	2.00478	157.012	126.438	2.11	trans-Aconitate	--	0.000381831	22.2593	C6H6O6	MS2	Carboxylic acids and derivatives	4023-65-8	HMDB0000958	C02341	ko00660//C5-Branched dibasic acid metabolism	Carbohydrate metabolism	Metabolism
POS_M158T166	3.08821e+08	3.18193e+08	2.96111e+08	3.00949e+08	3.13513e+08	3.11517e+08	2.82573e+07	3.31957e+07	3.00343e+07	3.06568e+07	2.91138e+07	2.94765e+07	3.08184e+08	3.01224e+07	-3.35488	1.99086e-15	4.77293e-13	1.80908	158.045	165.539	2.76	--	--	--	--	--	--	--	--	--	-	-	-	-
POS_M158T147	1.33975e+08	1.22101e+08	1.27096e+08	1.33611e+08	1.36604e+08	1.26667e+08	1.49752e+07	1.76617e+07	1.57889e+07	6.79353e+06	1.09372e+07	1.50539e+07	1.30009e+08	1.35351e+07	-3.26384	1.47678e-12	4.22132e-11	1.16967	158.045	147.064	2.45	--	--	--	--	--	--	--	--	--	-	-	-	-
POS_M158T407	1.98018e+08	2.02016e+08	2.18302e+08	2.07713e+08	2.09196e+08	2.27032e+08	6.71482e+07	7.0964e+07	6.30366e+07	6.60827e+07	6.53765e+07	6.62677e+07	2.10379e+08	6.64793e+07	-1.66202	2.065e-11	3.44878e-10	1.29866	158.082	406.673	6.78	--	--	--	--	--	--	--	--	--	-	-	-	-
POS_M158T767	3.11571e+09	3.13659e+09	3.0393e+09	3.22804e+09	3.0869e+09	3.26151e+09	2.80435e+09	2.93142e+09	2.719e+09	2.85176e+09	2.82763e+09	2.95019e+09	3.14467e+09	2.84739e+09	-0.143269	0.000122824	0.000359613	1.76216	158.154	766.725	12.78	--	--	--	--	--	--	--	--	--	-	-	-	-
POS_M159T204	4.08321e+07	4.34767e+07	2.23368e+07	2.14621e+07	2.11176e+07	2.81107e+07	2.68278e+08	2.27443e+08	3.5559e+08	2.21327e+08	3.40508e+08	1.8407e+08	2.9556e+07	2.66203e+08	3.171	8.36679e-06	3.08137e-05	1.61481	159.029	203.701	3.4	--	--	--	--	--	--	--	--	--	-	-	-	-
POS_M159T399	2.64303e+08	2.62139e+08	2.34854e+08	2.26566e+08	2.54888e+08	2.82814e+08	3.23246e+07	3.2598e+07	3.24408e+07	3.18866e+07	3.30852e+07	3.01063e+07	2.54261e+08	3.20736e+07	-2.98685	1.41048e-10	1.66128e-09	1.61187	159.091	399.272	6.65	5-Acetamidovalerate	--	0.000201036	12.3847	C7H13NO3	MS2	Fatty Acyls	-	HMDB0012175	C03087	ko00310//Lysine degradation	Amino acid metabolism	Metabolism
POS_M159T676	8.19671e+07	7.39419e+07	8.21171e+07	8.21802e+07	8.41145e+07	8.48156e+07	1.83186e+08	1.83076e+08	1.66309e+08	1.83233e+08	1.75911e+08	1.74951e+08	8.15227e+07	1.77778e+08	1.1248	3.79127e-11	5.4606e-10	1.06198	159.118	676.371	11.27	--	--	--	--	--	--	--	--	--	-	-	-	-
POS_M159T703	2.40844e+08	2.59175e+08	2.8011e+08	2.54182e+08	2.73428e+08	2.52864e+08	5.19296e+08	5.66197e+08	4.87004e+08	5.42083e+08	5.26487e+08	5.03017e+08	2.601e+08	5.24014e+08	1.01054	1.70211e-09	1.38859e-08	1.75313	159.118	703.345	11.72	--	--	--	--	--	--	--	--	--	-	-	-	-
POS_M160T173	9.41082e+07	9.63732e+07	9.48873e+07	9.729e+07	9.36219e+07	9.4959e+07	4.9118e+06	1.45219e+07	1.44229e+07	4.97179e+06	1.37443e+07	4.34832e+06	9.52066e+07	9.48684e+06	-3.32706	2.95561e-12	7.202e-11	1.00314	160.108	173.136	2.89	(1H-Indol-3-yl)-N-methylmethanamine	--	7.51e-18	1.05092	C10H12N2	MS2	--	--	--	-	-	-	-
POS_M161T449	3.36235e+07	3.50989e+07	3.59146e+07	3.40633e+07	4.04581e+07	6.12652e+07	1.40674e+08	1.33813e+08	1.32063e+08	1.36433e+08	1.2899e+08	1.27757e+08	4.00706e+07	1.33288e+08	1.73393	2.72345e-09	2.09748e-08	1.04134	161.06	448.836	7.48	3D-3,5/4-Trihydroxycyclohexane-1,2-dione	--	1.01e-22	1.25574	C6H8O5	MS2	--	--	--	C04287	ko01100//Metabolic pathways;ko01120//Microbial metabolism in diverse environments;ko00562//Inositol phosphate metabolism	Carbohydrate metabolism;Global and overview maps	Metabolism
POS_M161T514	1.62141e+08	1.6751e+08	1.59737e+08	1.71075e+08	1.74359e+08	1.6826e+08	5.22191e+07	5.38643e+07	5.49127e+07	5.24766e+07	5.02969e+07	5.35292e+07	1.6718e+08	5.28831e+07	-1.66053	2.87466e-13	1.25351e-11	1.15904	161.06	513.595	8.56	--	--	--	--	--	--	--	--	--	-	-	-	-
POS_M162T97	3.09682e+08	2.85383e+08	3.18935e+08	2.97144e+08	3.00566e+08	2.8017e+08	7.28638e+07	6.43668e+07	7.01271e+07	6.84396e+07	6.53631e+07	6.42488e+07	2.98647e+08	6.75682e+07	-2.14402	3.94951e-12	8.92182e-11	1.64711	162.076	96.5636	1.61	Aminoadipic acid	--	0.000307073	0.0507695	C6H11NO4	MS2	Carboxylic acids and derivatives	542-32-5	HMDB0000510	C00956	ko01100//Metabolic pathways;ko01110//Biosynthesis of secondary metabolites;ko01130//Biosynthesis of antibiotics;ko01230//Biosynthesis of amino acids;ko01210//2-Oxocarboxylic acid metabolism;ko00310//Lysine degradation;ko00300//Lysine biosynthesis	Amino acid metabolism;Global and overview maps	Metabolism
POS_M163T711	1.30193e+09	1.2847e+09	1.23253e+09	1.26575e+09	1.31496e+09	1.17514e+09	1.38741e+09	1.44668e+09	1.36702e+09	1.34529e+09	1.35728e+09	1.39478e+09	1.2625e+09	1.38308e+09	0.131595	0.000864283	0.00210878	1.08421	163.038	711.185	11.85	--	--	--	--	--	--	--	--	--	-	-	-	-
POS_M163T419	2.27672e+08	2.38819e+08	2.12952e+08	2.47263e+08	2.45158e+08	2.50896e+08	1.00232e+08	1.4692e+07	8.89294e+07	6.48264e+07	1.42517e+07	7.57472e+07	2.37127e+08	5.97798e+07	-1.98793	7.02619e-07	3.11567e-06	1.41697	163.039	418.722	6.98	--	--	--	--	--	--	--	--	--	-	-	-	-
POS_M163T96	3.99755e+08	3.41884e+08	3.38259e+08	3.60051e+08	3.67636e+08	3.54022e+08	2.41021e+08	2.26085e+08	7.23646e+07	2.16025e+08	2.03775e+08	2.75442e+08	3.60268e+08	2.05785e+08	-0.807928	0.000425307	0.00110825	1.24652	163.06	96.3995	1.61	D-Glucose	--	0.00233081	25.711	C6H12O6	MS2	Organooxygen compounds	492-62-6	HMDB0003345	C00031	ko01100//Metabolic pathways;ko01110//Biosynthesis of secondary metabolites;ko01130//Biosynthesis of antibiotics;ko02010//ABC transporters;ko00520//Amino sugar and nucleotide sugar metabolism;ko00030//Pentose phosphate pathway;ko00052//Galactose metabolism;ko00010//Glycolysis / Gluconeogenesis;ko00901//Indole alkaloid biosynthesis;ko00500//Starch and sucrose metabolism;ko04931//Insulin resistance;…	Biosynthesis of other secondary metabolites;Carbohydrate metabolism;Endocrine and metabolic diseases;Global and overview maps;Membrane transport	Environmental Information Processing;Human Diseases;Metabolism
POS_M164T167	4.93055e+07	5.15745e+07	4.52111e+07	4.80553e+07	5.277e+07	4.69505e+07	1.40573e+08	1.72148e+08	1.45014e+08	1.45893e+08	1.49993e+08	1.38603e+08	4.89778e+07	1.48704e+08	1.60224	2.69238e-09	2.07786e-08	1.07706	164.073	166.718	2.78	--	--	--	--	--	--	--	--	--	-	-	-	-
POS_M164T74	3.38587e+08	3.27288e+08	3.73732e+08	3.6849e+08	3.4785e+08	3.62927e+08	7.13229e+07	5.98146e+07	5.99999e+07	6.27638e+07	6.03957e+07	5.57375e+07	3.53146e+08	6.16724e+07	-2.51757	4.19792e-12	9.36905e-11	1.84966	164.067	73.6217	1.23	--	--	--	--	--	--	--	--	--	-	-	-	-
POS_M165T208	5.92882e+06	5.98354e+06	5.49244e+06	5.25475e+06	4.96787e+06	5.16601e+06	6.484e+08	6.85308e+08	6.38391e+08	6.49854e+08	6.69096e+08	6.62368e+08	5.46557e+06	6.58903e+08	6.91355	4.20022e-16	1.79603e-13	2.77364	165.053	207.935	3.47	4-Hydroxycinnamic acid	--	1.1e-22	6.20274	C9H8O3	MS2	Cinnamic acids and derivatives	-	HMDB0128076	C00811	ko01100//Metabolic pathways;ko01110//Biosynthesis of secondary metabolites;ko00350//Tyrosine metabolism;ko01220//Degradation of aromatic compounds;ko00360//Phenylalanine metabolism;ko00940//Phenylpropanoid biosynthesis;ko00950//Isoquinoline alkaloid biosynthesis;ko00130//Ubiquinone and other terpenoid-quinone biosynthesis	Amino acid metabolism;Biosynthesis of other secondary metabolites;Global and overview maps;Metabolism of cofactors and vitamins	Metabolism
POS_M166T344	6.9022e+09	7.3646e+09	7.09528e+09	6.90175e+09	7.68218e+09	7.19015e+09	6.36995e+09	6.29003e+09	5.77173e+09	5.97489e+09	6.37235e+09	6.47029e+09	7.18936e+09	6.20821e+09	-0.211687	0.000144933	0.000417821	3.19275	166.086	343.773	5.73	L-Phenylalanine	--	3.5e-23	1.18141	C9H11NO2	MS2	Carboxylic acids and derivatives	63-91-2	HMDB0000159	C00079	ko01100//Metabolic pathways;ko01110//Biosynthesis of secondary metabolites;ko01130//Biosynthesis of antibiotics;ko01230//Biosynthesis of amino acids;ko02010//ABC transporters;ko01210//2-Oxocarboxylic acid metabolism;ko00360//Phenylalanine metabolism;ko00940//Phenylpropanoid biosynthesis;ko00960//Tropane, piperidine and pyridine alkaloid biosynthesis;ko00970//Aminoacyl-tRNA biosynthesis;ko00400//P…	Amino acid metabolism;Biosynthesis of other secondary metabolites;Global and overview maps;Membrane transport;Metabolism of other amino acids;Translation	Environmental Information Processing;Genetic Information Processing;Metabolism
POS_M166T309	1.32325e+07	1.35607e+07	1.28707e+07	1.17743e+07	1.32402e+07	1.34833e+07	7.48606e+08	7.68648e+08	6.87167e+08	7.03625e+08	6.95785e+08	6.83598e+08	1.3027e+07	7.14571e+08	5.77751	3.32777e-13	1.38944e-11	2.87155	166.122	308.77	5.15	--	--	--	--	--	--	--	--	--	-	-	-	-
POS_M167T550	9.94471e+07	1.00474e+08	9.25513e+07	9.63896e+07	9.41096e+07	1.196e+08	1.98953e+08	2.03307e+08	1.89512e+08	2.09668e+08	1.96938e+08	1.9573e+08	1.00429e+08	1.99018e+08	0.98673	2.0768e-09	1.65254e-08	1.07124	167.071	549.885	9.16	--	--	--	--	--	--	--	--	--	-	-	-	-
POS_M167T344	6.89783e+08	7.35345e+08	7.08504e+08	6.87193e+08	7.70354e+08	7.08779e+08	6.32349e+08	6.27809e+08	5.71713e+08	5.91426e+08	6.28905e+08	6.36008e+08	7.1666e+08	6.14702e+08	-0.221402	0.00012129	0.000355593	1.03172	167.09	343.773	5.73	--	--	--	--	--	--	--	--	--	-	-	-	-
POS_M167T703	2.33714e+08	2.43544e+08	2.67665e+08	2.46759e+08	2.6254e+08	2.44898e+08	4.97872e+08	5.40273e+08	5.06684e+08	5.36277e+08	4.82275e+08	5.09129e+08	2.49853e+08	5.12085e+08	1.0353	2.47284e-10	2.63298e-09	1.75075	167.143	703.341	11.72	--	--	--	--	--	--	--	--	--	-	-	-	-
POS_M167T676	7.03193e+07	7.0702e+07	6.51944e+07	6.52572e+07	6.0344e+07	6.72456e+07	1.56977e+08	1.60328e+08	1.51148e+08	1.61459e+08	1.57303e+08	1.5396e+08	6.65104e+07	1.56862e+08	1.23785	1.95368e-12	5.25064e-11	1.03004	167.143	676.397	11.27	--	--	--	--	--	--	--	--	--	-	-	-	-
POS_M168T347	1.31884e+08	2.0508e+08	1.99683e+08	2.1714e+08	2.3526e+08	2.06764e+08	7.70147e+07	8.67898e+07	7.69189e+07	7.9579e+07	8.08811e+07	8.01019e+07	1.99302e+08	8.02142e+07	-1.31302	9.36914e-06	3.42169e-05	1.14344	168.029	346.534	5.78	--	Quinolinic acid	--	0.214971	C7H5NO4	MS1	Pyridines and derivatives	89-00-9	HMDB0000232	C03722	ko01100//Metabolic pathways;ko00380//Tryptophan metabolism;ko00760//Nicotinate and nicotinamide metabolism;ko00410//beta-Alanine metabolism	Amino acid metabolism;Global and overview maps;Metabolism of cofactors and vitamins;Metabolism of other amino acids	Metabolism
POS_M168T322	3.10364e+07	3.17385e+07	3.05326e+07	3.09686e+07	3.04485e+07	3.27059e+07	9.61281e+08	9.55204e+08	8.76324e+08	9.38552e+08	9.29065e+08	9.21856e+08	3.12384e+07	9.3038e+08	4.89643	6.23773e-15	8.74694e-13	3.25283	168.102	322.474	5.37	3-Methoxytyramine	--	8.54e-07	2.0596	C9H13NO2	MS2	Phenols	554-52-9	HMDB0000022	C05587	ko01100//Metabolic pathways;ko00350//Tyrosine metabolism;ko00965//Betalain biosynthesis	Amino acid metabolism;Biosynthesis of other secondary metabolites;Global and overview maps	Metabolism
POS_M169T73	1.80547e+09	1.87376e+09	1.92352e+09	2.07165e+09	1.95259e+09	1.88751e+09	1.29029e+09	1.39696e+09	1.30036e+09	1.40914e+09	1.46256e+09	1.39988e+09	1.91908e+09	1.37653e+09	-0.47938	3.32636e-07	1.57992e-06	2.48403	169.046	73.491	1.22	--	--	--	--	--	--	--	--	--	-	-	-	-
POS_M169T481	1.1976e+09	1.43596e+09	1.36109e+09	1.49429e+09	1.31186e+09	1.373e+09	4.58931e+07	3.76166e+07	4.13916e+07	4.00894e+07	4.10711e+07	3.94184e+07	1.3623e+09	4.09134e+07	-5.05733	2.41649e-11	3.89574e-10	3.93564	169.05	480.857	8.01	--	--	--	--	--	--	--	--	--	-	-	-	-
POS_M169T361	1.42786e+08	1.52735e+08	1.45416e+08	1.46654e+08	1.47609e+08	1.41088e+08	2.72147e+07	2.26308e+07	2.12623e+07	2.40527e+07	2.23491e+07	2.02539e+07	1.46048e+08	2.29606e+07	-2.66921	2.32603e-14	2.27461e-12	1.20344	169.049	361.323	6.02	--	--	--	--	--	--	--	--	--	-	-	-	-
POS_M169T468	2.00376e+08	4.70475e+07	1.81792e+08	2.55974e+08	2.37443e+08	1.96999e+08	2.55219e+07	2.27845e+07	2.43264e+07	2.37685e+07	2.27924e+07	2.08563e+07	1.86605e+08	2.33417e+07	-2.99901	0.000292414	0.000785406	1.28796	169.05	468.048	7.8	--	--	--	--	--	--	--	--	--	-	-	-	-
POS_M170T215	3.86811e+08	3.9611e+08	3.93555e+08	4.03276e+08	3.64739e+08	4.04729e+08	1.00065e+08	1.17402e+08	1.12651e+08	1.0837e+08	1.81768e+08	9.79504e+07	3.91537e+08	1.19701e+08	-1.70971	3.09007e-09	2.35784e-08	1.77731	170.045	215.006	3.58	--	--	--	--	--	--	--	--	--	-	-	-	-
POS_M170T206	2.90012e+08	3.72925e+08	3.29484e+08	3.26856e+08	3.41666e+08	3.2982e+08	8.61041e+07	8.82599e+07	8.45356e+07	7.8424e+07	1.65708e+07	9.39373e+07	3.31794e+08	7.46386e+07	-2.15229	1.86912e-08	1.1693e-07	1.72425	170.045	205.537	3.43	--	--	--	--	--	--	--	--	--	-	-	-	-
POS_M170T481	1.02766e+08	1.22703e+08	1.1613e+08	1.32135e+08	1.17856e+08	1.13066e+08	2.28552e+06	4.5128e+06	3.88337e+06	2.73792e+06	2.40962e+06	3.7583e+06	1.17443e+08	3.26459e+06	-5.16891	6.76227e-11	9.00667e-10	1.1562	170.053	480.789	8.01	--	Propylthiouracil	--	7.85777	C7H10N2OS	MS1	Diazines	51-52-5	HMDB0014690	-	-	-	-
POS_M171T361	2.75046e+08	2.94614e+08	2.66509e+08	2.85396e+08	2.97121e+08	2.8739e+08	2.59856e+07	2.66584e+07	2.17657e+07	2.27534e+07	2.37491e+07	2.54807e+07	2.84346e+08	2.43988e+07	-3.54276	1.21052e-13	6.47238e-12	1.74827	171.065	361.481	6.02	--	--	--	--	--	--	--	--	--	-	-	-	-
POS_M171T408	1.92514e+08	1.91647e+08	1.90053e+08	1.99573e+08	1.87142e+08	1.96078e+08	1.547e+07	1.67209e+07	1.57892e+07	1.58712e+07	1.5509e+07	1.5451e+07	1.92835e+08	1.58019e+07	-3.60919	3.13089e-16	1.66206e-13	1.44375	171.065	407.642	6.79	--	--	--	--	--	--	--	--	--	-	-	-	-
POS_M172T309	9.98767e+07	1.02071e+08	1.00444e+08	9.70276e+07	9.39958e+07	9.75245e+07	6.96224e+06	6.90818e+06	7.6604e+06	6.78485e+06	6.62845e+06	6.3039e+06	9.849e+07	6.87467e+06	-3.84061	3.48647e-15	6.64395e-13	1.0385	172.06	308.77	5.15	Tetrahydrodipicolinate	--	0.186624	0.40776	C7H9NO4	MS2	Carboxylic acids and derivatives	2353-17-5	HMDB0012289	C03972	ko01100//Metabolic pathways;ko01110//Biosynthesis of secondary metabolites;ko01120//Microbial metabolism in diverse environments;ko01130//Biosynthesis of antibiotics;ko01230//Biosynthesis of amino acids;ko00300//Lysine biosynthesis;ko00261//Monobactam biosynthesis	Amino acid metabolism;Biosynthesis of other secondary metabolites;Global and overview maps	Metabolism
POS_M172T485	4.94139e+08	5.37914e+08	5.31962e+08	5.62758e+08	5.4496e+08	5.3911e+08	2.29521e+07	2.31891e+07	2.05418e+07	2.55635e+07	2.27032e+07	2.32656e+07	5.35141e+08	2.30359e+07	-4.53796	9.3125e-14	5.56134e-12	2.45397	172.096	485.048	8.08	--	--	--	--	--	--	--	--	--	-	-	-	-
POS_M174T74_1	3.95339e+08	3.97422e+08	4.03494e+08	4.60895e+08	3.74295e+08	4.10572e+08	2.40984e+08	2.95806e+08	2.71838e+08	2.74609e+08	3.09766e+08	3.0474e+08	4.07003e+08	2.82957e+08	-0.524454	1.42972e-05	5.0287e-05	1.16402	174.024	73.5039	1.23	--	2-Aminobenzenesulfonate	--	13.6701	C6H7NO3S	MS1	--	--	--	C06333	ko01120//Microbial metabolism in diverse environments	Global and overview maps	Metabolism
POS_M174T359	2.55335e+09	2.80694e+09	2.6919e+09	2.45195e+09	2.69445e+09	2.5235e+09	2.51065e+09	2.32635e+09	2.29445e+09	2.45245e+09	2.43937e+09	2.30143e+09	2.62035e+09	2.38745e+09	-0.13429	0.00531793	0.0109969	1.43077	174.149	358.616	5.98	--	--	--	--	--	--	--	--	--	-	-	-	-
POS_M175T158	6.07152e+08	6.13741e+08	5.96553e+08	6.41217e+08	6.27508e+08	6.10421e+08	9.89949e+08	1.1178e+09	1.08986e+09	1.05181e+09	1.0898e+09	1.0504e+09	6.16099e+08	1.06493e+09	0.789532	5.16965e-10	5.00923e-09	2.28932	175.024	157.623	2.63	--	--	--	--	--	--	--	--	--	-	-	-	-
POS_M175T127	4.11952e+08	4.12046e+08	4.36341e+08	3.40013e+08	3.72063e+08	4.31226e+08	9.97912e+08	1.1946e+09	9.8199e+08	1.11544e+09	7.92889e+08	1.0116e+09	4.00607e+08	1.01574e+09	1.34227	8.87611e-07	3.84201e-06	2.6352	175.024	127.165	2.12	--	--	--	--	--	--	--	--	--	-	-	-	-
POS_M176T166	4.01797e+08	4.14507e+08	3.97033e+08	3.98653e+08	4.09475e+08	4.03083e+08	3.83213e+07	3.90621e+07	3.70664e+07	3.58051e+07	4.01178e+07	3.81631e+07	4.04091e+08	3.80893e+07	-3.40722	1.66125e-17	3.09579e-14	2.07607	176.055	165.563	2.76	--	--	--	--	--	--	--	--	--	-	-	-	-
POS_M176T146	1.73922e+08	1.67138e+08	1.63718e+08	1.72874e+08	1.73354e+08	1.63837e+08	2.04446e+07	2.32596e+07	5.52077e+06	2.06784e+07	5.51183e+06	1.9941e+07	1.69141e+08	1.58927e+07	-3.41179	2.42292e-12	6.23084e-11	1.34158	176.055	146.046	2.43	--	Ureidosuccinic acid	--	0.373383	C5H8N2O5	MS1	Carboxylic acids and derivatives	13184-27-5	HMDB0000828	C00438	ko01100//Metabolic pathways;ko00240//Pyrimidine metabolism;ko00250//Alanine, aspartate and glutamate metabolism	Amino acid metabolism;Global and overview maps;Nucleotide metabolism	Metabolism
POS_M177T623	1.08689e+09	1.16811e+09	1.1847e+09	1.18715e+09	1.13602e+09	1.15519e+09	1.80609e+08	1.85611e+08	1.83992e+08	1.78137e+08	1.83311e+08	1.83108e+08	1.15301e+09	1.82461e+08	-2.65974	2.43432e-14	2.31947e-12	3.37918	177.054	623.222	10.39	--	--	--	--	--	--	--	--	--	-	-	-	-
POS_M177T537	8.31907e+08	2.41156e+08	2.99597e+08	3.65491e+08	2.96193e+08	1.01037e+09	1.32784e+09	1.39993e+09	1.26406e+09	1.39699e+09	1.30643e+09	1.12391e+09	5.07452e+08	1.3032e+09	1.36071	0.000204842	0.000569969	2.86284	177.054	536.608	8.94	--	--	--	--	--	--	--	--	--	-	-	-	-
POS_M177T409	3.1587e+08	3.32895e+08	3.04656e+08	3.22123e+08	3.05058e+08	3.06264e+08	4.95972e+08	5.30124e+08	4.78298e+08	5.33656e+08	4.99286e+08	4.77102e+08	3.14478e+08	5.02406e+08	0.675897	1.0494e-08	7.03258e-08	1.47536	177.054	408.786	6.81	--	--	--	--	--	--	--	--	--	-	-	-	-
POS_M177T645	1.52222e+08	1.52301e+08	1.59044e+08	1.52266e+08	8.45756e+07	7.82527e+07	3.23606e+07	8.66384e+06	8.56968e+06	3.04805e+07	3.01157e+07	9.85773e+06	1.29777e+08	2.0008e+07	-2.69739	4.69245e-05	0.000150126	1.08407	177.054	645.081	10.75	--	--	--	--	--	--	--	--	--	-	-	-	-
POS_M177T475	4.37687e+08	4.9705e+08	4.56718e+08	5.14877e+08	4.77637e+08	4.58203e+08	1.42589e+09	1.47395e+09	1.41088e+09	1.36234e+09	1.42817e+09	1.38234e+09	4.73695e+08	1.41393e+09	1.57768	4.02942e-13	1.58448e-11	3.3243	177.054	474.843	7.91	--	--	--	--	--	--	--	--	--	-	-	-	-
POS_M177T393	4.05327e+07	7.93959e+06	4.87013e+07	4.04539e+07	4.50089e+07	7.76411e+06	6.12094e+08	6.64021e+08	6.00797e+08	6.25565e+08	5.92526e+08	6.16052e+08	3.17334e+07	6.18509e+08	4.28472	5.8767e-13	2.06994e-11	2.62593	177.054	393.098	6.55	--	--	--	--	--	--	--	--	--	-	-	-	-
POS_M177T498	7.55448e+07	1.05998e+08	7.11199e+07	6.664e+07	6.51459e+07	6.90129e+07	3.40135e+08	1.95346e+08	2.0234e+08	1.76546e+08	1.86532e+08	2.01279e+08	7.55769e+07	2.1703e+08	1.52187	0.000261359	0.000711509	1.20037	177.054	498.244	8.3	--	--	--	--	--	--	--	--	--	-	-	-	-
POS_M177T606	1.32005e+08	1.27338e+08	1.17576e+08	1.24856e+08	1.06698e+08	1.21908e+08	2.26739e+08	2.16276e+08	2.04396e+08	2.13904e+08	2.18275e+08	2.15687e+08	1.2173e+08	2.15879e+08	0.826539	1.91758e-09	1.54069e-08	1.04636	177.055	606.408	10.11	--	--	--	--	--	--	--	--	--	-	-	-	-
POS_M177T703	3.05183e+08	3.24932e+08	3.56753e+08	3.16488e+08	3.57032e+08	3.18425e+08	6.6213e+08	7.09972e+08	6.26412e+08	6.65176e+08	6.25107e+08	6.50403e+08	3.29802e+08	6.56533e+08	0.993268	1.36431e-09	1.15485e-08	1.95089	177.127	703.341	11.72	--	--	--	--	--	--	--	--	--	-	-	-	-
POS_M177T676	9.50837e+07	9.39936e+07	9.28121e+07	9.6216e+07	8.99372e+07	9.18465e+07	2.19921e+08	2.22054e+08	1.89626e+08	2.20122e+08	2.16458e+08	2.12516e+08	9.33148e+07	2.1345e+08	1.19372	3.87976e-10	3.86003e-09	1.18431	177.127	676.372	11.27	--	--	--	--	--	--	--	--	--	-	-	-	-
POS_M178T623	1.15603e+08	1.21266e+08	1.31757e+08	1.38629e+08	1.12734e+08	1.26397e+08	1.89343e+07	1.86915e+07	1.95472e+07	1.8197e+07	1.91602e+07	1.85983e+07	1.24398e+08	1.88547e+07	-2.72196	1.48327e-10	1.72784e-09	1.11114	178.058	623.24	10.39	--	--	--	--	--	--	--	--	--	-	-	-	-
POS_M178T475	4.84114e+07	5.1184e+07	4.60461e+07	5.17011e+07	5.26384e+07	5.0951e+07	1.5961e+08	1.62617e+08	1.54402e+08	1.49932e+08	1.59137e+08	1.53651e+08	5.01553e+07	1.56558e+08	1.64222	2.85916e-13	1.25351e-11	1.11841	178.058	474.863	7.91	--	--	--	--	--	--	--	--	--	-	-	-	-
POS_M179T102	959901	977800	644064	941130	592430	575530	8.51038e+08	9.33579e+08	8.48004e+08	8.64248e+08	9.22852e+08	9.31322e+08	781809	8.9184e+08	10.1558	1.49425e-13	7.55461e-12	3.23689	178.992	102.384	1.71	--	--	--	--	--	--	--	--	--	-	-	-	-
POS_M179T485	8.38608e+08	9.18593e+08	8.57863e+08	9.44878e+08	9.06913e+08	9.18011e+08	8.4794e+07	8.852e+07	8.29211e+07	9.09981e+07	9.83868e+07	9.47695e+07	8.97478e+08	9.00649e+07	-3.31684	3.55159e-13	1.43453e-11	3.08053	179.07	485.252	8.09	--	--	--	--	--	--	--	--	--	-	-	-	-
POS_M179T456	1.40897e+08	1.41387e+08	1.41908e+08	1.48061e+08	1.53842e+08	1.3837e+08	3.52879e+07	3.17864e+07	3.26629e+07	3.22244e+07	3.13548e+07	3.2671e+07	1.44078e+08	3.26646e+07	-2.14105	5.58667e-13	1.99616e-11	1.14419	179.071	455.574	7.59	5-Deoxy-D-glucuronate	--	3.23e-11	1.40714	C6H10O6	MS2	--	--	--	C16737	ko01100//Metabolic pathways;ko01120//Microbial metabolism in diverse environments;ko00562//Inositol phosphate metabolism	Carbohydrate metabolism;Global and overview maps	Metabolism
POS_M179T591	6.49907e+08	6.57349e+08	6.43656e+08	6.59995e+08	6.3793e+08	6.51175e+08	2.94914e+07	2.74724e+07	2.84538e+07	2.81195e+07	3.9531e+07	2.58213e+07	6.50002e+08	2.98149e+07	-4.44634	2.52452e-18	1.87622e-14	2.70267	179.07	591.023	9.85	--	--	--	--	--	--	--	--	--	-	-	-	-
POS_M179T676_1	2.47344e+08	2.54259e+08	2.54857e+08	2.6994e+08	2.53495e+08	2.62269e+08	8.78483e+06	1.48558e+07	9.79901e+06	1.01763e+07	9.28694e+06	9.11874e+06	2.57027e+08	1.03369e+07	-4.63604	5.35077e-15	7.95338e-13	1.70387	179.07	676.472	11.27	--	--	--	--	--	--	--	--	--	-	-	-	-
POS_M179T661	9.98102e+07	9.48394e+07	9.23639e+07	1.04271e+08	1.16506e+08	1.08494e+08	3.83158e+06	3.99691e+06	3.54644e+06	4.07062e+06	3.83373e+06	5.06385e+06	1.02714e+08	4.05719e+06	-4.66201	1.18597e-10	1.43319e-09	1.07403	179.07	661.123	11.02	--	--	--	--	--	--	--	--	--	-	-	-	-
POS_M179T564	1.41856e+08	1.47758e+08	1.54283e+08	1.9718e+08	1.39615e+08	1.56366e+08	1.63592e+07	7.85734e+06	7.7855e+06	7.67854e+06	7.8556e+06	3.33614e+07	1.56177e+08	1.34829e+07	-3.53397	3.8377e-08	2.22912e-07	1.28264	179.071	563.899	9.4	--	(Z)-4-Hydroxy-6-dodecenoic acid lactone	--	2.3161	C6H10O6	MS1	Lactones	18679-18-0	HMDB0032331	-	-	-	-
POS_M179T216	9.55939e+07	9.72329e+07	9.61279e+07	1.04325e+08	1.05559e+08	1.34841e+08	5.80858e+06	5.41494e+06	2.07392e+07	1.8544e+07	4.69935e+06	2.02048e+07	1.05613e+08	1.25685e+07	-3.07091	9.93838e-08	5.24588e-07	1.03258	179.07	215.941	3.6	--	--	--	--	--	--	--	--	--	-	-	-	-
POS_M179T703	1.11257e+08	1.06329e+08	1.11246e+08	1.04756e+08	1.05964e+08	1.03954e+08	2.06908e+08	2.09429e+08	2.04363e+08	2.12068e+08	1.83125e+08	1.88276e+08	1.07251e+08	2.00695e+08	0.90401	4.79627e-09	3.48104e-08	1.04151	179.143	703.341	11.72	--	--	--	--	--	--	--	--	--	-	-	-	-
POS_M180T107	1.38803e+08	1.40442e+08	1.12931e+08	1.71487e+08	9.81368e+07	1.04218e+08	4.33111e+07	1.31946e+07	1.47791e+07	1.25353e+07	5.28522e+07	5.55605e+07	1.2767e+08	3.20388e+07	-1.99452	4.94426e-05	0.0001571	1.01131	180.087	106.984	1.78	Fructose-1P	--	1.97e-07	1.30173	C6H12O6	MS2	Carbohydrates and carbohydrate conjugates	57-48-7	HMDB0062538	-	-	-	-
POS_M181T419	1.43051e+08	1.59982e+08	1.39759e+08	1.63652e+08	1.65632e+08	1.68132e+08	1.117e+07	9.64237e+06	2.10773e+07	9.94344e+06	9.18466e+06	1.06108e+07	1.56701e+08	1.19381e+07	-3.71437	1.01874e-10	1.26398e-09	1.30127	181.049	418.789	6.98	Caffeate	--	2.21e-05	0.77037	C9H8O4	MS2	Cinnamic acids and derivatives	501-16-6	HMDB0003501	-	-	-	-
POS_M182T207	2.90269e+07	8.50439e+06	2.26988e+07	7.18568e+06	3.48982e+07	2.57252e+07	2.99616e+09	3.11916e+09	2.83631e+09	2.98686e+09	3.04812e+09	2.9464e+09	2.13399e+07	2.98884e+09	7.12989	4.01612e-15	7.2258e-13	5.90993	182.081	207.064	3.45	--	--	--	--	--	--	--	--	--	-	-	-	-
POS_M182T412	5.62159e+06	5.28153e+06	1.74331e+07	4.92837e+06	5.6766e+06	1.64184e+07	1.17548e+08	1.16768e+08	1.16565e+08	1.25095e+08	1.16525e+08	1.2817e+08	9.22659e+06	1.20112e+08	3.70244	1.01976e-11	1.96344e-10	1.14048	182.081	411.875	6.86	--	--	--	--	--	--	--	--	--	-	-	-	-
POS_M183T538	1.70727e+08	1.62538e+08	1.66216e+08	1.91593e+08	1.5789e+08	1.75099e+08	2.82084e+07	2.51941e+07	2.6027e+07	2.7046e+07	2.44656e+07	2.53335e+07	1.70677e+08	2.60457e+07	-2.71215	4.52036e-11	6.37482e-10	1.3017	183.065	538.186	8.97	3-[(1R,2S,5R,6S)-5-Hydroxy-7-oxabicyclo[4.1.0]heptan-2-yl]-2-oxopropanoate	--	0.00609942	22.0416	C9H12O5	MS2	--	--	--	C21087	ko01130//Biosynthesis of antibiotics	Global and overview maps	Metabolism
POS_M183T207	5.32797e+06	1.38817e+07	1.18373e+07	1.2063e+07	1.24467e+07	2.03944e+06	2.89177e+08	2.97972e+08	2.74771e+08	2.85723e+08	2.88373e+08	2.87316e+08	9.59936e+06	2.87222e+08	4.90308	3.37278e-15	6.64395e-13	1.80759	183.085	207.064	3.45	Hydroxyphenyllactic acid	--	2.92e-09	25.2951	C9H10O4	MS2	Phenylpropanoic acids	306-23-0	HMDB0000755	C03672	ko01110//Biosynthesis of secondary metabolites;ko00350//Tyrosine metabolism;ko00130//Ubiquinone and other terpenoid-quinone biosynthesis	Amino acid metabolism;Global and overview maps;Metabolism of cofactors and vitamins	Metabolism
POS_M187T431	2.02156e+06	942454	886581	962722	1.9098e+06	950755	9.44061e+07	9.29452e+07	7.56824e+07	8.41985e+07	8.63408e+07	8.8727e+07	1.27898e+06	8.705e+07	6.08878	2.94468e-11	4.54043e-10	1.00241	187.144	431.135	7.19	--	--	--	--	--	--	--	--	--	-	-	-	-
POS_M188T215	4.15183e+08	4.18107e+08	4.14892e+08	4.26838e+08	4.51214e+08	4.14664e+08	1.1619e+08	1.16204e+08	1.11208e+08	1.18556e+08	1.14926e+08	1.05181e+08	4.23483e+08	1.13711e+08	-1.89693	2.41577e-13	1.10463e-11	1.90808	188.055	215.155	3.59	--	--	--	--	--	--	--	--	--	-	-	-	-
POS_M188T206	3.23224e+08	3.93955e+08	3.57154e+08	3.49321e+08	3.24149e+08	3.4651e+08	7.94045e+07	8.99566e+07	8.39487e+07	8.61565e+07	8.50317e+07	7.53166e+07	3.49052e+08	8.33024e+07	-2.06701	2.85039e-10	2.94224e-09	1.76227	188.055	205.861	3.43	--	--	--	--	--	--	--	--	--	-	-	-	-
POS_M188T399	7.88433e+09	8.39821e+09	8.00018e+09	7.84127e+09	8.42209e+09	9.06517e+09	1.04832e+09	9.968e+08	9.45425e+08	1.02142e+09	1.06824e+09	9.85839e+08	8.26854e+09	1.01101e+09	-3.03184	3.67572e-12	8.67237e-11	9.22904	188.07	399.204	6.65	N-Alpha-acetyllysine	--	0.000391366	1.27183	C8H16N2O3	MS2	Carboxylic acids and derivatives	1946-82-3	HMDB0000446	-	-	-	-
POS_M189T114	1.23968e+07	1.76516e+07	3.61163e+07	9.58305e+07	6.71847e+07	1.51573e+07	4.58178e+08	4.60246e+08	5.49618e+08	4.43664e+08	4.40965e+08	5.5985e+08	4.07229e+07	4.8542e+08	3.57532	1.03834e-08	6.96476e-08	2.26911	189.039	114.481	1.91	--	--	--	--	--	--	--	--	--	-	-	-	-
POS_M189T150	3.32217e+07	7.08232e+06	7.27905e+06	7.41928e+06	7.71384e+06	9.65713e+06	2.01294e+08	2.21792e+08	2.01578e+08	2.09591e+08	8.74863e+07	7.7625e+07	1.20622e+07	1.66561e+08	3.78748	0.000198242	0.000553677	1.26161	189.039	150.206	2.5	(Z)-But-1-ene-1,2,4-tricarboxylate	--	9.88e-05	0.0412074	C7H8O6	MS2	Carboxylic acids and derivatives	-	HMDB0060320	C04002	ko01100//Metabolic pathways;ko01120//Microbial metabolism in diverse environments;ko01130//Biosynthesis of antibiotics;ko01230//Biosynthesis of amino acids;ko01210//2-Oxocarboxylic acid metabolism;ko00300//Lysine biosynthesis	Amino acid metabolism;Global and overview maps	Metabolism
POS_M189T399	9.17085e+08	9.101e+08	9.56403e+08	8.78265e+08	1.00069e+09	1.0522e+09	1.22519e+08	1.18432e+08	1.20117e+08	1.15471e+08	1.19993e+08	1.17754e+08	9.52456e+08	1.19047e+08	-3.00012	2.36876e-11	3.82709e-10	3.1248	189.074	399.204	6.65	--	--	--	--	--	--	--	--	--	-	-	-	-
POS_M189T369	1.15129e+08	1.19139e+08	9.57018e+07	1.12806e+08	1.05662e+08	1.14203e+08	2.1261e+08	2.0524e+08	1.93888e+08	1.91059e+08	2.11788e+08	1.96366e+08	1.1044e+08	2.01825e+08	0.869843	6.79332e-09	4.75876e-08	1.02933	189.123	368.849	6.15	--	--	--	--	--	--	--	--	--	-	-	-	-
POS_M189T205_2	1.04697e+08	1.15899e+08	1.12427e+08	1.11321e+08	1.12093e+08	1.12292e+08	2.6082e+08	2.78901e+08	2.5173e+08	2.51105e+08	2.53513e+08	2.50451e+08	1.11455e+08	2.57753e+08	1.20953	3.03094e-11	4.59948e-10	1.3093	189.123	205.294	3.42	--	--	--	--	--	--	--	--	--	-	-	-	-
POS_M189T320	2.61407e+08	2.70144e+08	2.7352e+08	2.68617e+08	2.66148e+08	2.82146e+08	1.09745e+08	1.09232e+08	9.61848e+07	1.06809e+08	1.07024e+08	1.02284e+08	2.7033e+08	1.05213e+08	-1.36141	5.38736e-13	1.95311e-11	1.39297	189.123	319.536	5.33	--	--	--	--	--	--	--	--	--	-	-	-	-
POS_M189T83	5.4501e+08	5.25567e+08	5.38793e+08	5.86095e+08	5.65287e+08	6.10148e+08	1.05206e+08	9.90684e+07	9.95159e+07	1.04972e+08	1.05693e+08	9.80851e+07	5.61817e+08	1.0209e+08	-2.46026	8.19779e-12	1.62469e-10	2.3221	189.159	82.6614	1.38	--	--	--	--	--	--	--	--	--	-	-	-	-
POS_M190T309	9.79428e+07	9.91113e+07	9.75702e+07	9.33379e+07	9.17941e+07	9.18505e+07	6.07696e+06	6.35202e+06	5.41517e+06	5.55451e+06	5.60249e+06	6.04918e+06	9.52678e+07	5.84172e+06	-4.02752	1.5959e-14	1.82472e-12	1.02589	190.071	308.77	5.15	L-2-Amino-6-oxoheptanedioate	--	0.156446	0.176798	C7H11NO5	MS2	--	--	--	C03871	ko01100//Metabolic pathways;ko01110//Biosynthesis of secondary metabolites;ko01230//Biosynthesis of amino acids;ko00300//Lysine biosynthesis	Amino acid metabolism;Global and overview maps	Metabolism
POS_M191T499	3.24194e+08	3.54773e+08	3.0967e+08	3.17353e+08	2.95051e+08	3.21188e+08	2.06207e+07	1.92339e+07	2.10312e+07	2.18154e+07	4.98164e+06	1.0966e+07	3.20372e+08	1.64415e+07	-4.28433	7.48456e-12	1.50746e-10	1.88872	191.034	499.481	8.32	--	--	--	--	--	--	--	--	--	-	-	-	-
POS_M191T450	4.66037e+08	4.54297e+08	4.84683e+08	4.54822e+08	4.52871e+08	4.78885e+08	2.77273e+07	2.84514e+07	2.71568e+07	2.62153e+07	6.48712e+06	2.61793e+07	4.65266e+08	2.37029e+07	-4.29492	1.34974e-14	1.64448e-12	2.2795	191.034	449.695	7.49	--	--	--	--	--	--	--	--	--	-	-	-	-
POS_M191T605	1.02623e+08	1.03642e+08	9.95563e+07	1.00503e+08	1.08247e+08	1.08066e+08	3.65551e+06	993948	1.15513e+06	846878	925810	1.0287e+06	1.03773e+08	1.43433e+06	-6.17691	1.79184e-14	1.90243e-12	1.09723	191.034	605.161	10.09	--	--	--	--	--	--	--	--	--	-	-	-	-
POS_M191T529	1.44365e+08	1.46969e+08	1.44326e+08	1.5662e+08	1.50982e+08	1.38129e+08	2.04373e+07	2.04075e+07	1.90446e+07	1.81554e+07	1.97908e+07	1.75952e+07	1.46898e+08	1.92385e+07	-2.93275	3.37455e-13	1.39331e-11	1.22501	191.07	529.16	8.82	--	--	--	--	--	--	--	--	--	-	-	-	-
POS_M191T709	2.63471e+08	2.59047e+08	2.7033e+08	2.60146e+08	2.72252e+08	2.66073e+08	1.01771e+08	2.11324e+07	1.525e+07	1.32519e+07	1.15779e+07	1.33535e+07	2.6522e+08	2.93894e+07	-3.17382	1.83312e-08	1.15045e-07	1.65139	191.179	708.946	11.82	--	--	--	--	--	--	--	--	--	-	-	-	-
POS_M191T820	8.47626e+08	6.99999e+08	4.66099e+08	2.24083e+08	3.23096e+08	3.61695e+08	5.40326e+07	5.97805e+07	2.78625e+07	3.6944e+07	6.86175e+07	5.06047e+07	4.871e+08	4.96403e+07	-3.29463	0.0012168	0.00288002	2.05256	191.178	820.346	13.67	--	--	--	--	--	--	--	--	--	-	-	-	-
POS_M191T697	3.29993e+08	2.93163e+08	3.58722e+08	2.70729e+08	2.77044e+08	3.15819e+08	5.71536e+06	3.67531e+06	2.80733e+06	1.15877e+07	2.11337e+06	1.01491e+07	3.07578e+08	6.00804e+06	-5.67792	9.40389e-10	8.37002e-09	1.87521	191.179	697.422	11.62	--	--	--	--	--	--	--	--	--	-	-	-	-
POS_M193T158	9.87995e+08	1.15841e+09	8.12902e+08	8.91741e+08	8.19153e+08	8.06772e+08	1.27929e+09	1.3487e+09	1.27368e+09	1.25655e+09	1.2312e+09	1.19161e+09	9.12829e+08	1.2635e+09	0.469013	0.000176855	0.000500337	1.90219	193.034	157.569	2.63	--	--	--	--	--	--	--	--	--	-	-	-	-
POS_M193T127	1.2068e+08	1.24046e+08	5.73034e+08	5.11459e+08	4.72576e+08	4.41361e+08	1.12264e+09	1.27576e+09	1.17888e+09	1.25629e+09	9.80541e+08	1.1587e+09	3.73859e+08	1.16214e+09	1.63621	6.66324e-06	2.49136e-05	2.95189	193.034	127.172	2.12	--	--	--	--	--	--	--	--	--	-	-	-	-
POS_M193T542	1.00395e+09	1.0947e+09	1.01121e+09	1.03113e+09	9.88936e+08	1.01109e+09	2.16111e+07	1.81745e+07	1.78993e+07	2.07114e+07	2.60824e+07	2.00771e+07	1.0235e+09	2.07593e+07	-5.62361	1.70269e-14	1.87292e-12	3.43511	193.049	542.413	9.04	--	--	--	--	--	--	--	--	--	-	-	-	-
POS_M193T114	2.09089e+08	2.17909e+08	2.08143e+08	2.07656e+08	2.00915e+08	1.99569e+08	6.59256e+07	1.793e+07	6.77021e+07	6.13319e+07	6.4646e+07	6.35103e+07	2.07213e+08	5.6841e+07	-1.86611	5.50458e-09	3.93366e-08	1.32122	193.07	113.684	1.89	--	--	--	--	--	--	--	--	--	-	-	-	-
POS_M193T449	1.03079e+08	9.62534e+07	1.06984e+08	1.09998e+08	9.9628e+07	1.02915e+08	3.7416e+08	3.68414e+08	3.69328e+08	3.72474e+08	3.57502e+08	3.53118e+08	1.03143e+08	3.65833e+08	1.82654	1.71859e-14	1.87292e-12	1.75806	193.086	448.866	7.48	Sinapyl alcohol	--	2.3e-10	4.65715	C11H14O4	MS2	Phenols	537-33-7	HMDB0013070	C02325	ko01100//Metabolic pathways;ko01110//Biosynthesis of secondary metabolites;ko00940//Phenylpropanoid biosynthesis	Biosynthesis of other secondary metabolites;Global and overview maps	Metabolism
POS_M193T514	4.74148e+08	4.85609e+08	4.75934e+08	4.99648e+08	5.25319e+08	4.93837e+08	1.47939e+08	1.52969e+08	1.40426e+08	1.43075e+08	1.45206e+08	1.48261e+08	4.92416e+08	1.46313e+08	-1.75082	9.55923e-13	2.97256e-11	2.01624	193.086	513.595	8.56	--	--	--	--	--	--	--	--	--	-	-	-	-
POS_M194T542	1.07412e+08	1.17437e+08	1.0936e+08	1.07432e+08	1.04105e+08	1.05052e+08	1.50425e+07	1.40293e+07	1.75888e+07	1.09065e+07	1.85346e+07	1.7859e+07	1.08466e+08	1.56601e+07	-2.79208	1.95698e-12	5.25064e-11	1.04415	194.053	542.119	9.04	--	--	--	--	--	--	--	--	--	-	-	-	-
POS_M194T316	8.90896e+08	6.70726e+08	6.54038e+08	3.95623e+08	5.78201e+08	6.48616e+08	4.34631e+08	3.59291e+08	7.26664e+08	3.43859e+08	3.62126e+08	3.71278e+08	6.39683e+08	4.32975e+08	-0.563075	0.0420643	0.0703404	1.20258	194.117	315.803	5.26	--	--	--	--	--	--	--	--	--	-	-	-	-
POS_M195T102	464.001	155735	464.001	464.001	464.001	464.001	2.2038e+08	2.35194e+08	2.04273e+08	2.14847e+08	2.19137e+08	1.93829e+08	26342.4	2.1461e+08	12.992	5.12865e-12	1.09678e-10	1.58707	194.967	102.379	1.71	--	--	--	--	--	--	--	--	--	-	-	-	-
POS_M195T537	2.60931e+08	2.59911e+08	2.6249e+08	3.01867e+08	2.55233e+08	2.72114e+08	1.22354e+09	1.31388e+09	1.28573e+09	1.4095e+09	1.28634e+09	1.08444e+09	2.68758e+08	1.26724e+09	2.23731	7.24876e-10	6.7173e-09	3.41359	195.065	536.505	8.94	--	--	--	--	--	--	--	--	--	-	-	-	-
POS_M195T498	5.09273e+07	5.03003e+07	5.02558e+07	4.58296e+07	4.57494e+07	4.46262e+07	1.9409e+08	1.5105e+08	1.44154e+08	1.4155e+08	1.48225e+08	1.51713e+08	4.79481e+07	1.5513e+08	1.69393	1.07898e-07	5.65515e-07	1.10779	195.065	498.351	8.31	--	--	--	--	--	--	--	--	--	-	-	-	-
POS_M195T475	5.89781e+07	6.15244e+07	5.39574e+07	5.60412e+07	5.56011e+07	5.47084e+07	1.9795e+08	1.86339e+08	2.0578e+08	1.91462e+08	1.99223e+08	1.92963e+08	5.68017e+07	1.9562e+08	1.78404	5.72252e-13	2.03492e-11	1.27722	195.065	474.735	7.91	--	--	--	--	--	--	--	--	--	-	-	-	-
POS_M195T459	6.58542e+06	6.74172e+06	5.63264e+06	3.62653e+07	6.35951e+06	7.54183e+06	1.48765e+08	1.52704e+08	1.5656e+08	1.63808e+08	1.49958e+08	1.53383e+08	1.15211e+07	1.54196e+08	3.74242	1.47223e-10	1.71789e-09	1.29176	195.065	459.401	7.66	--	--	--	--	--	--	--	--	--	-	-	-	-
POS_M195T354	1.14883e+08	1.15719e+08	1.19601e+08	1.20383e+08	1.16201e+08	1.24266e+08	2.5205e+07	3.71358e+07	3.23275e+07	3.61086e+07	2.98323e+07	3.17086e+07	1.18509e+08	3.2053e+07	-1.88647	4.1924e-12	9.36905e-11	1.00727	195.065	354.372	5.91	--	Leucodopachrome	--	0.971637	C9H9NO4	MS1	Indoles and derivatives	18766-67-1	HMDB0004067	C05604	ko01100//Metabolic pathways;ko00350//Tyrosine metabolism;ko00965//Betalain biosynthesis	Amino acid metabolism;Biosynthesis of other secondary metabolites;Global and overview maps	Metabolism
POS_M195T401	1.00574e+08	1.22925e+08	9.71727e+07	1.15938e+08	1.17172e+08	1.18253e+08	6.59535e+06	6.3135e+06	6.08791e+06	7.64454e+06	6.98992e+06	7.24045e+06	1.12006e+08	6.81195e+06	-4.03936	2.92198e-10	3.00777e-09	1.10845	195.065	400.514	6.68	Methyl caffeate	--	0.000558044	1.11274	C10H10O4	MS2	--	--	--	-	-	-	-
POS_M195T703	2.05099e+09	2.08196e+09	2.21034e+09	2.05522e+09	2.17158e+09	2.02117e+09	4.19204e+09	4.50809e+09	4.13728e+09	4.26433e+09	4.1206e+09	4.13705e+09	2.09854e+09	4.22656e+09	1.0101	2.47957e-11	3.96305e-10	4.99438	195.137	703.341	11.72	--	--	--	--	--	--	--	--	--	-	-	-	-
POS_M195T676	5.54793e+08	5.57278e+08	5.4265e+08	5.56877e+08	5.53249e+08	6.20242e+08	1.31515e+09	1.33672e+09	1.23848e+09	1.35754e+09	1.28077e+09	1.29635e+09	5.64181e+08	1.30417e+09	1.2089	7.00104e-12	1.41776e-10	2.94683	195.138	676.397	11.27	--	--	--	--	--	--	--	--	--	-	-	-	-
POS_M196T536	2.76437e+07	3.17924e+07	2.91051e+07	3.29795e+07	2.61343e+07	2.92527e+07	1.33551e+08	1.46596e+08	1.38142e+08	1.51024e+08	1.38742e+08	1.2309e+08	2.94846e+07	1.38524e+08	2.2321	1.47241e-10	1.71789e-09	1.12948	196.068	536.344	8.94	--	--	--	--	--	--	--	--	--	-	-	-	-
POS_M196T703	2.59236e+08	2.70092e+08	2.82153e+08	2.69691e+08	2.72488e+08	2.56684e+08	5.42315e+08	5.88329e+08	5.26941e+08	5.21587e+08	5.38532e+08	5.26776e+08	2.68391e+08	5.40747e+08	1.01062	2.07164e-10	2.28095e-09	1.78421	196.141	703.407	11.72	--	--	--	--	--	--	--	--	--	-	-	-	-
POS_M196T676	7.23899e+07	7.09482e+07	7.26104e+07	6.88546e+07	7.17244e+07	6.78613e+07	1.63983e+08	1.67638e+08	1.6127e+08	1.75566e+08	1.6277e+08	1.68067e+08	7.07315e+07	1.66549e+08	1.23552	1.25292e-12	3.70984e-11	1.06096	196.141	676.472	11.27	--	--	--	--	--	--	--	--	--	-	-	-	-
POS_M197T485	1.11444e+09	1.21499e+09	1.06185e+09	1.1479e+09	1.09712e+09	1.15983e+09	1.64245e+08	9.85772e+07	1.05807e+08	1.03149e+08	8.40013e+07	1.01276e+08	1.13269e+09	1.09509e+08	-3.37062	1.58556e-12	4.4636e-11	3.46707	197.081	484.944	8.08	--	--	--	--	--	--	--	--	--	-	-	-	-
POS_M197T457	1.20736e+08	1.2017e+08	1.19153e+08	1.17573e+08	1.23355e+08	1.20577e+08	3.27944e+07	3.40886e+07	3.31571e+07	1.75499e+07	2.01391e+07	3.51162e+07	1.20261e+08	2.88076e+07	-2.06165	8.17255e-11	1.04541e-09	1.03481	197.081	456.76	7.61	--	--	--	--	--	--	--	--	--	-	-	-	-
POS_M197T490	1.62429e+08	1.94578e+08	1.38836e+08	2.31245e+08	2.26277e+08	2.55237e+08	1.64978e+07	2.45221e+07	1.7217e+07	1.99238e+07	2.22198e+07	2.11325e+07	2.01434e+08	2.02522e+07	-3.31416	1.654e-06	6.80648e-06	1.42546	197.117	489.899	8.16	--	--	--	--	--	--	--	--	--	-	-	-	-
POS_M198T485	1.20269e+08	1.22194e+08	1.13482e+08	1.2315e+08	1.23834e+08	1.24512e+08	1.70393e+07	5.31291e+06	4.08888e+06	1.65477e+07	4.99808e+06	1.79926e+07	1.2124e+08	1.09966e+07	-3.46274	1.14592e-11	2.15608e-10	1.1372	198.084	485.003	8.08	--	--	--	--	--	--	--	--	--	-	-	-	-
POS_M199T378	1.57039e+08	1.56202e+08	1.46226e+08	1.5646e+08	1.61032e+08	1.74381e+08	7.68905e+07	7.41874e+07	7.00399e+07	6.77795e+07	7.03145e+07	6.21494e+07	1.58557e+08	7.02269e+07	-1.1749	1.61608e-09	1.32423e-08	1.01391	199.06	378.115	6.3	--	--	--	--	--	--	--	--	--	-	-	-	-
POS_M200T402	7.66432e+09	8.07971e+09	8.56476e+09	8.07575e+09	7.83516e+09	7.86224e+09	8.91008e+09	1.00376e+10	9.68498e+09	9.2733e+09	1.061e+10	9.44004e+09	8.01366e+09	9.65934e+09	0.269463	0.000141188	0.000407656	4.13985	200.047	402.237	6.7	--	--	--	--	--	--	--	--	--	-	-	-	-
POS_M200T485	1.00515e+08	1.07446e+08	1.08885e+08	1.1674e+08	1.16043e+08	1.06614e+08	3.31705e+06	5.85713e+06	5.28711e+06	6.35463e+06	9.25474e+06	5.37157e+06	1.09374e+08	5.90704e+06	-4.21069	2.69617e-12	6.72414e-11	1.10206	200.091	485.122	8.09	--	Harmalol	--	17.7047	C12H12N2O	MS1	Harmala alkaloids	525-57-5	HMDB0029838	-	-	-	-
POS_M201T74	5.96168e+08	6.02731e+08	5.72808e+08	5.83664e+08	5.89439e+08	6.5713e+08	3.54283e+08	4.05181e+08	3.79124e+08	3.26478e+08	3.67003e+08	3.68294e+08	6.00323e+08	3.66727e+08	-0.711033	4.92125e-08	2.76662e-07	1.63944	200.973	73.6751	1.23	--	--	--	--	--	--	--	--	--	-	-	-	-
POS_M201T402	7.63455e+08	8.02124e+08	8.41239e+08	7.96086e+08	7.49236e+08	7.73048e+08	8.45476e+08	9.7062e+08	9.03336e+08	8.73544e+08	1.01466e+09	9.5636e+08	7.87531e+08	9.27333e+08	0.23575	0.000775051	0.00190798	1.17103	201.05	402.237	6.7	--	4-Fumarylacetoacetate	--	7.56619	C8H8O6	MS1	Keto acids and derivatives	-	HMDB0062563	C01061	ko01100//Metabolic pathways;ko01120//Microbial metabolism in diverse environments;ko00350//Tyrosine metabolism	Amino acid metabolism;Global and overview maps	Metabolism
POS_M201T250	5.38975e+06	1.05323e+07	2.66103e+08	7.49078e+06	7.86622e+06	9.3371e+06	2.50563e+08	2.06764e+08	2.35945e+08	2.39376e+08	1.87497e+08	2.45727e+08	5.11198e+07	2.27645e+08	2.15483	0.00254002	0.00563674	1.27589	201.087	250.224	4.17	--	gamma-L-Glutamyl-D-alanine	--	21.2757	C8H14N2O5	MS1	--	--	--	-	-	-	-
POS_M201T35	2.1961e+08	2.02321e+08	1.99612e+08	1.92733e+08	1.81113e+08	2.06465e+08	6.78279e+08	1.50614e+08	7.98067e+08	4.1607e+08	7.46319e+08	6.05464e+08	2.00309e+08	5.65802e+08	1.49807	0.00426704	0.00901696	1.80632	201.114	35.0346	0.58	--	--	--	--	--	--	--	--	--	-	-	-	-
POS_M201T668	1.11909e+08	5.73963e+07	2.51675e+08	2.60774e+08	2.60688e+08	3.61323e+08	5.24891e+07	5.87513e+07	4.45058e+07	1.31872e+08	5.56837e+07	4.52292e+07	2.17294e+08	6.47552e+07	-1.74658	0.00940473	0.0183454	1.12861	201.109	667.732	11.13	--	--	--	--	--	--	--	--	--	-	-	-	-
POS_M202T402	2.52248e+09	2.63897e+09	2.77841e+09	2.57685e+09	2.39098e+09	2.55165e+09	2.85836e+09	3.25017e+09	3.07008e+09	3.01663e+09	3.33068e+09	3.27807e+09	2.57656e+09	3.134e+09	0.28256	0.000113606	0.000334914	2.41456	202.044	402.237	6.7	Thiabendazole	--	9.03e-05	0.876555	C10H7N3S	MS2	Benzimidazoles	148-79-8	HMDB0014868	-	-	-	-
POS_M202T342	1.81015e+08	1.95605e+08	1.79917e+08	1.92185e+08	1.89865e+08	1.83666e+08	5.98606e+07	6.57321e+07	5.77153e+07	6.02947e+07	6.00218e+07	6.29372e+07	1.87042e+08	6.10936e+07	-1.61427	8.84755e-13	2.77447e-11	1.2165	202.071	342.216	5.7	--	--	--	--	--	--	--	--	--	-	-	-	-
POS_M202T521	5.6633e+06	6.13955e+06	2.21534e+07	2.30122e+07	5.43392e+06	5.53641e+06	3.23726e+08	3.67539e+08	3.63794e+08	3.34657e+08	3.32544e+08	3.31074e+08	1.13231e+07	3.42222e+08	4.91759	2.58001e-12	6.48839e-11	1.97121	202.18	521.483	8.69	--	11-Aminoundecanoic acid	--	0.860532	C11H23NO2	MS1	Steroids and steroid derivatives	211486-12-3	HMDB0032669	-	-	-	-
POS_M203T92	1.10977e+09	1.12599e+09	1.0837e+09	6.44754e+08	1.23834e+09	1.14862e+09	9.96257e+09	6.92572e+09	7.21993e+09	1.06502e+10	9.99702e+09	1.07649e+10	1.05853e+09	9.2534e+09	3.12792	4.1326e-07	1.9244e-06	9.64893	203.052	91.7686	1.53	--	--	--	--	--	--	--	--	--	-	-	-	-
POS_M203T104	2.64555e+07	1.04956e+08	1.73019e+07	2.66625e+07	2.98633e+07	1.1744e+08	2.31708e+09	2.32844e+09	2.33914e+09	2.16966e+09	2.36053e+09	2.40497e+09	5.37798e+07	2.31997e+09	5.4309	3.64457e-14	3.078e-12	5.16295	203.052	103.536	1.73	--	--	--	--	--	--	--	--	--	-	-	-	-
POS_M203T368	8.0652e+07	8.38339e+07	7.58117e+07	8.38499e+07	8.08516e+07	7.90071e+07	4.58824e+08	4.39599e+08	4.13612e+08	4.20047e+08	4.6436e+08	4.24441e+08	8.06677e+07	4.36814e+08	2.43696	1.80932e-12	4.90762e-11	2.04515	203.139	367.672	6.13	--	--	--	--	--	--	--	--	--	-	-	-	-
POS_M203T351	4.21094e+07	3.86958e+07	4.00722e+07	4.05437e+07	4.0511e+07	4.19573e+07	1.59596e+08	1.64378e+08	1.49652e+08	1.48984e+08	1.52201e+08	1.53304e+08	4.06482e+07	1.54686e+08	1.92808	6.9473e-13	2.36846e-11	1.15751	203.139	351.089	5.85	--	--	--	--	--	--	--	--	--	-	-	-	-
POS_M204T407	2.01943e+08	2.00502e+08	1.99935e+08	2.04293e+08	2.0479e+08	2.04342e+08	7.56965e+07	7.64642e+07	7.56027e+07	1.21169e+08	8.18448e+07	8.53246e+07	2.02634e+08	8.60171e+07	-1.23618	1.81441e-08	1.14277e-07	1.16063	204.086	406.726	6.78	--	--	--	--	--	--	--	--	--	-	-	-	-
POS_M205T399	7.65529e+09	7.7082e+09	7.51279e+09	7.63805e+09	7.98053e+09	8.09061e+09	9.4205e+08	8.86272e+08	8.92075e+08	9.25413e+08	9.399e+08	9.18285e+08	7.76425e+09	9.17333e+08	-3.08133	4.35377e-15	7.3526e-13	8.97596	205.097	399.204	6.65	--	--	--	--	--	--	--	--	--	-	-	-	-
POS_M205T97	1.58432e+08	1.51365e+08	1.68551e+08	1.52228e+08	1.60175e+08	1.59712e+08	5.26671e+07	4.64021e+07	4.51266e+07	3.68271e+07	5.55578e+07	4.89863e+07	1.5841e+08	4.75945e+07	-1.7348	3.99527e-11	5.69921e-10	1.1394	205.118	97.2825	1.62	--	--	--	--	--	--	--	--	--	-	-	-	-
POS_M206T511	1.55564e+09	1.50501e+09	1.58128e+09	1.51036e+09	1.58019e+09	1.60237e+09	1.33521e+08	1.31029e+08	1.28983e+08	1.30881e+08	1.25495e+08	1.29917e+08	1.55581e+09	1.29971e+08	-3.58141	1.00613e-15	2.89155e-13	4.09669	206.081	511.304	8.52	--	--	--	--	--	--	--	--	--	-	-	-	-
POS_M207T86	2.08217e+08	2.27324e+08	2.1727e+08	1.96418e+08	1.87866e+08	2.16622e+08	1.72971e+08	4.79653e+07	1.77019e+08	1.06823e+06	4.48608e+07	4.66666e+07	2.08953e+08	8.17585e+07	-1.35374	0.00210464	0.00474812	1.09103	207.013	85.9142	1.43	--	--	--	--	--	--	--	--	--	-	-	-	-
POS_M207T422	9.58254e+07	1.02504e+08	9.88214e+07	1.00247e+08	1.05218e+08	9.90471e+07	1.7897e+06	1.96559e+06	1.91187e+06	1.68308e+06	1.79071e+06	1.54599e+06	1.00277e+08	1.78116e+06	-5.81503	4.86076e-15	7.41878e-13	1.07659	207.065	421.801	7.03	--	--	--	--	--	--	--	--	--	-	-	-	-
POS_M207T511_1	1.75383e+08	1.76241e+08	1.84855e+08	1.73994e+08	1.86561e+08	1.89623e+08	6.25003e+06	5.46226e+06	5.13381e+06	1.5071e+07	5.38689e+06	5.46309e+06	1.8111e+08	7.12784e+06	-4.66725	9.50336e-14	5.56134e-12	1.43022	207.084	511.256	8.52	--	--	--	--	--	--	--	--	--	-	-	-	-
POS_M208T343	2.45069e+08	2.58135e+08	2.37794e+08	2.49126e+08	2.63255e+08	2.41353e+08	9.89438e+06	9.73094e+06	1.01065e+07	8.52561e+06	9.46025e+06	9.15698e+06	2.49122e+08	9.47911e+06	-4.71596	4.41678e-14	3.56799e-12	1.67889	208.097	342.674	5.71	--	--	--	--	--	--	--	--	--	-	-	-	-
POS_M209T585	1.75782e+08	1.69956e+08	1.81444e+08	1.79214e+08	1.84609e+08	1.87245e+08	5.31186e+06	1.45661e+06	1.52988e+06	6.07786e+06	1.36224e+06	6.29733e+06	1.79709e+08	3.67263e+06	-5.6127	2.0124e-14	2.10203e-12	1.43904	209.044	585.288	9.75	--	--	--	--	--	--	--	--	--	-	-	-	-
POS_M209T646	5.15384e+08	4.68079e+08	4.85721e+08	5.04854e+08	4.73791e+08	5.04051e+08	3.71986e+07	4.97975e+07	3.18088e+07	3.69607e+07	3.28596e+07	3.4711e+07	4.9198e+08	3.72227e+07	-3.72435	8.72612e-14	5.40438e-12	2.31271	209.081	646.454	10.77	--	--	--	--	--	--	--	--	--	-	-	-	-
POS_M209T588	6.4443e+08	6.72435e+08	8.35757e+08	6.99245e+08	7.09738e+08	8.41545e+08	8.25221e+07	7.21052e+07	1.45881e+07	7.12771e+07	6.08965e+07	6.18903e+07	7.33858e+08	6.05466e+07	-3.59938	3.87451e-09	2.90569e-08	2.79644	209.081	588.125	9.8	--	--	--	--	--	--	--	--	--	-	-	-	-
POS_M209T660	4.45089e+08	4.42179e+08	4.62984e+08	4.83702e+08	4.79969e+08	4.67592e+08	6.85e+06	6.77475e+06	7.18337e+06	3.06424e+07	3.16888e+07	6.01032e+06	4.63586e+08	1.48583e+07	-4.9635	1.88922e-13	9.1769e-12	2.29656	209.081	660.42	11.01	Sinapoyl aldehyde	--	2.38e-24	0.371529	C11H12O4	MS2	--	--	--	C05610	ko01100//Metabolic pathways;ko01110//Biosynthesis of secondary metabolites;ko00940//Phenylpropanoid biosynthesis	Biosynthesis of other secondary metabolites;Global and overview maps	Metabolism
POS_M209T707	1.16803e+08	2.7751e+08	1.14503e+08	1.19248e+08	1.15112e+08	1.0389e+08	4.2737e+06	3.21138e+06	3.15478e+06	2.76471e+06	1.3605e+07	3.36743e+06	1.41178e+08	5.06283e+06	-4.80142	0.000564383	0.00142816	1.16382	209.081	706.568	11.78	--	--	--	--	--	--	--	--	--	-	-	-	-
POS_M209T626	1.77571e+08	1.70944e+08	1.73956e+08	1.63823e+08	1.74238e+08	1.67081e+08	5.59425e+06	2.54956e+07	2.32204e+07	5.64049e+06	2.50692e+07	5.23659e+06	1.71269e+08	1.50427e+07	-3.50912	1.62184e-11	2.82283e-10	1.35328	209.081	625.934	10.43	--	--	--	--	--	--	--	--	--	-	-	-	-
POS_M209T608_1	3.15558e+08	3.13584e+08	2.88401e+08	3.11569e+08	2.88202e+08	3.02055e+08	5.64854e+06	5.79092e+06	4.76014e+06	6.14162e+06	5.54915e+06	5.22325e+06	3.03228e+08	5.51894e+06	-5.77987	5.17505e-14	4.04852e-12	1.87149	209.081	608.221	10.14	--	--	--	--	--	--	--	--	--	-	-	-	-
POS_M209T535	2.60463e+08	5.86284e+08	2.42874e+08	2.57149e+08	2.59498e+08	2.64828e+08	5.35804e+06	2.41456e+07	5.03299e+06	4.93643e+06	2.11839e+07	4.53004e+06	3.11849e+08	1.08645e+07	-4.84316	0.000275931	0.000745446	1.75269	209.081	535.264	8.92	--	--	--	--	--	--	--	--	--	-	-	-	-
POS_M209T550	2.15023e+08	5.51284e+07	2.16772e+08	2.13371e+08	2.08675e+08	2.26924e+08	8.59313e+06	7.39819e+06	7.59207e+06	8.73719e+06	3.20462e+07	8.08385e+06	1.89316e+08	1.20751e+07	-3.97069	6.8482e-05	0.000211625	1.36945	209.081	549.688	9.16	--	--	--	--	--	--	--	--	--	-	-	-	-
POS_M210T213	1.20018e+08	1.64058e+08	1.63394e+08	1.68546e+08	1.5878e+08	1.75977e+08	5.78452e+07	4.58703e+07	4.12739e+07	4.54971e+07	6.04623e+07	5.87934e+07	1.58462e+08	5.16237e+07	-1.61803	2.43686e-07	1.18993e-06	1.10373	210.037	213.32	3.56	N-Acetyldemethylphosphinothricin	--	0.208087	0.661245	C6H12NO5P	MS2	--	--	--	C17949	ko01130//Biosynthesis of antibiotics	Global and overview maps	Metabolism
POS_M210T157	5.69037e+09	5.71199e+09	4.08482e+09	4.24602e+09	5.09927e+09	4.35247e+09	5.92763e+09	6.09795e+09	5.60175e+09	5.6992e+09	5.40801e+09	5.20974e+09	4.86416e+09	5.65738e+09	0.217945	0.0365109	0.0620085	2.37907	210.061	157.443	2.62	--	--	--	--	--	--	--	--	--	-	-	-	-
POS_M210T73	3.51068e+08	3.78969e+08	3.28987e+08	3.57131e+08	3.2711e+08	3.50453e+08	2.81181e+08	2.60174e+08	2.68181e+08	2.46643e+08	1.5503e+08	2.60026e+08	3.48953e+08	2.45206e+08	-0.50904	0.000441477	0.00114203	1.0215	210.061	72.5157	1.21	--	--	--	--	--	--	--	--	--	-	-	-	-
POS_M210T127	6.00586e+08	5.87141e+08	2.78554e+09	2.3652e+09	5.49948e+08	2.14499e+09	6.26654e+09	5.82296e+09	5.38459e+09	5.79963e+09	5.84023e+09	5.21609e+09	1.50557e+09	5.72167e+09	1.92613	2.84334e-06	1.13489e-05	6.85961	210.061	126.931	2.12	--	--	--	--	--	--	--	--	--	-	-	-	-
POS_M211T353	1.18789e+08	1.15505e+08	1.23181e+08	1.24459e+08	1.26751e+08	1.26141e+08	1.36743e+07	1.44043e+07	1.37202e+07	1.38128e+07	1.24454e+07	1.28545e+07	1.22471e+08	1.34852e+07	-3.18299	4.41202e-14	3.56799e-12	1.13213	211.06	352.748	5.88	--	--	--	--	--	--	--	--	--	-	-	-	-
POS_M211T126	1.62749e+08	1.16689e+08	3.80401e+07	1.59799e+08	3.73574e+07	1.47779e+08	3.90576e+08	4.35497e+08	3.91418e+08	4.05524e+08	3.86585e+08	3.96274e+08	1.10402e+08	4.00979e+08	1.86076	4.02082e-07	1.87588e-06	1.81674	211.064	126.43	2.11	--	--	--	--	--	--	--	--	--	-	-	-	-
POS_M212T393	1.50392e+06	1.88615e+06	1.42803e+06	1.68786e+06	1.52235e+06	1.8349e+06	2.14462e+08	2.26737e+08	2.06033e+08	2.04546e+08	2.17253e+08	2.27144e+08	1.64387e+06	2.16029e+08	7.03799	1.16439e-13	6.32669e-12	1.58767	212.055	393.357	6.56	--	--	--	--	--	--	--	--	--	-	-	-	-
POS_M212T637	9.42468e+07	9.90354e+07	8.60636e+07	8.98009e+07	8.89795e+07	9.11902e+07	2.90264e+08	2.92273e+08	2.89256e+08	3.04228e+08	2.84519e+08	2.76918e+08	9.15527e+07	2.89576e+08	1.66127	3.74966e-13	1.49825e-11	1.52572	212.164	637.432	10.62	--	--	--	--	--	--	--	--	--	-	-	-	-
POS_M213T202	4.01324e+08	3.06938e+08	4.89546e+08	4.78986e+08	4.75961e+08	4.99808e+08	6.51426e+07	7.25068e+07	1.14721e+08	7.61384e+07	2.01609e+08	2.04403e+08	4.42094e+08	1.2242e+08	-1.85251	1.29847e-05	4.6081e-05	1.86902	213.123	201.857	3.36	--	--	--	--	--	--	--	--	--	-	-	-	-
POS_M213T703	1.18762e+09	1.24125e+09	1.23805e+09	1.16467e+09	1.23489e+09	1.10372e+09	2.35486e+09	2.35675e+09	2.22214e+09	2.26822e+09	2.21664e+09	2.29813e+09	1.19503e+09	2.28612e+09	0.935853	1.83924e-11	3.13514e-10	3.57599	213.148	703.341	11.72	--	--	--	--	--	--	--	--	--	-	-	-	-
POS_M213T676	3.71057e+08	3.77826e+08	3.74206e+08	3.60045e+08	3.64016e+08	3.99801e+08	7.73183e+08	8.23215e+08	7.64696e+08	8.21962e+08	7.83022e+08	7.55822e+08	3.74492e+08	7.86983e+08	1.0714	2.55816e-11	4.07114e-10	2.19909	213.148	676.472	11.27	--	--	--	--	--	--	--	--	--	-	-	-	-
POS_M214T221	2.84079e+08	1.86883e+08	1.38545e+08	3.86142e+08	2.62129e+08	2.54728e+08	1.0618e+08	1.26063e+08	1.1018e+08	1.65344e+08	4.80886e+07	1.52598e+08	2.52084e+08	1.18076e+08	-1.0942	0.00605783	0.0123455	1.08001	214.088	221.136	3.69	--	--	--	--	--	--	--	--	--	-	-	-	-
POS_M214T703	1.41112e+08	1.50997e+08	1.59923e+08	1.41951e+08	1.52957e+08	1.39537e+08	3.17942e+08	2.92539e+08	2.82281e+08	2.76049e+08	2.87576e+08	2.84292e+08	1.47746e+08	2.90113e+08	0.973494	1.48955e-09	1.23968e-08	1.2873	214.152	703.341	11.72	--	--	--	--	--	--	--	--	--	-	-	-	-
POS_M215T158	1.82311e+09	1.92107e+09	1.9737e+09	2.06105e+09	2.10138e+09	2.17653e+09	5.42865e+09	5.84959e+09	5.64417e+09	5.69959e+09	5.82921e+09	5.50663e+09	2.00947e+09	5.65964e+09	1.49389	1.39424e-12	4.03191e-11	6.54954	215.016	157.811	2.63	--	--	--	--	--	--	--	--	--	-	-	-	-
POS_M215T126	1.67431e+09	1.5414e+09	1.44743e+09	1.58711e+09	1.77448e+09	1.82065e+09	8.81869e+09	1.01432e+10	9.25519e+09	9.50359e+09	8.58503e+09	9.55981e+09	1.6409e+09	9.31091e+09	2.50444	1.76425e-11	3.02118e-10	9.48329	215.016	125.528	2.09	--	Diuron	--	29.2483	C9H10Cl2N2O	MS1	--	--	--	-	-	-	-
POS_M215T145	8.88765e+07	4.11602e+08	4.21118e+08	3.98131e+08	4.5653e+08	8.62337e+07	1.68812e+09	1.7342e+09	3.7416e+08	1.81523e+09	1.5352e+09	1.82151e+09	3.10415e+08	1.49474e+09	2.26762	0.000572529	0.00144582	3.42827	215.016	145.047	2.42	--	--	--	--	--	--	--	--	--	-	-	-	-
POS_M215T335	4.10246e+08	4.3084e+08	4.22166e+08	4.34887e+08	5.14155e+08	4.05493e+08	1.69699e+08	1.54547e+08	1.67686e+08	1.24808e+08	1.75826e+08	1.34515e+08	4.36298e+08	1.54513e+08	-1.49758	2.737e-08	1.65243e-07	1.80256	215.139	334.689	5.58	--	--	--	--	--	--	--	--	--	-	-	-	-
POS_M216T158	1.16067e+08	1.23443e+08	1.27479e+08	1.36524e+08	1.41405e+08	1.49351e+08	3.62527e+08	3.85402e+08	3.70981e+08	3.91177e+08	3.89535e+08	3.58588e+08	1.32378e+08	3.76368e+08	1.50748	2.23443e-11	3.65777e-10	1.69172	216.019	157.811	2.63	--	--	--	--	--	--	--	--	--	-	-	-	-
POS_M216T126	1.00508e+08	1.01277e+08	1.14356e+08	8.42569e+07	1.10306e+08	8.95029e+07	5.83055e+08	6.78407e+08	6.10526e+08	6.13413e+08	5.78055e+08	6.3331e+08	1.00034e+08	6.16128e+08	2.62273	1.63772e-11	2.84381e-10	2.45991	216.019	125.715	2.1	--	--	--	--	--	--	--	--	--	-	-	-	-
POS_M217T126	1.67566e+07	1.53439e+07	2.35655e+07	1.85952e+07	1.75899e+07	2.11802e+07	1.31214e+08	1.40582e+08	1.20802e+08	1.23838e+08	1.13278e+08	1.34012e+08	1.88386e+07	1.27288e+08	2.75633	1.81723e-10	2.04942e-09	1.12581	217.02	125.999	2.1	--	--	--	--	--	--	--	--	--	-	-	-	-
POS_M218T485	9.12263e+08	9.92926e+08	9.58321e+08	1.02386e+09	9.73104e+08	9.33663e+08	3.01867e+07	2.56658e+07	2.73179e+07	2.83582e+07	2.93935e+07	3.65948e+07	9.6569e+08	2.95862e+07	-5.02857	7.10635e-14	4.89022e-12	3.31821	218.102	485.038	8.08	N-Acetylserotonin	--	0.512314	16.7197	C12H14N2O2	MS2	Indoles and derivatives	1210-83-9	HMDB0001238	C00978	ko01100//Metabolic pathways;ko00380//Tryptophan metabolism	Amino acid metabolism;Global and overview maps	Metabolism
POS_M219T74	3.13892e+09	3.22969e+09	3.21123e+09	3.43753e+09	3.02467e+09	2.96007e+09	2.00249e+09	1.98565e+09	2.10357e+09	1.87907e+09	2.06414e+09	1.9414e+09	3.16702e+09	1.99605e+09	-0.665974	2.90902e-08	1.74073e-07	3.67648	218.982	73.6216	1.23	--	--	--	--	--	--	--	--	--	-	-	-	-
POS_M219T92	4.7574e+08	5.74632e+08	4.61581e+08	4.84166e+08	5.22075e+08	4.99556e+08	4.84911e+07	4.81744e+07	1.87806e+08	5.91662e+07	4.88891e+07	5.11829e+07	5.02958e+08	7.39517e+07	-2.76578	3.11738e-08	1.85051e-07	2.22401	219.047	91.7758	1.53	--	--	--	--	--	--	--	--	--	-	-	-	-
POS_M219T376	1.05332e+07	2.72704e+06	8.84597e+06	2.24349e+06	2.2781e+06	1.05144e+07	1.62408e+08	1.48452e+08	1.39505e+08	1.46211e+08	1.57721e+08	1.3445e+08	6.19038e+06	1.48124e+08	4.58064	3.33822e-11	4.88379e-10	1.28959	219.049	376.495	6.27	--	--	--	--	--	--	--	--	--	-	-	-	-
POS_M219T204	3.55441e+07	5.09657e+07	4.0727e+07	4.33756e+07	4.30673e+07	5.76717e+07	5.86645e+08	5.54774e+08	8.50638e+08	5.36404e+08	5.07096e+08	5.413e+08	4.52252e+07	5.96143e+08	3.72046	9.48087e-07	4.07765e-06	2.49361	219.05	203.893	3.4	4-Amino-2-methyl-5-(phosphooxymethyl)pyrimidine	--	3.38e-12	2.38403	C6H10N3O4P	MS2	--	--	--	C04556	ko01100//Metabolic pathways;ko00730//Thiamine metabolism	Global and overview maps;Metabolism of cofactors and vitamins	Metabolism
POS_M219T357	3.18761e+08	3.34532e+08	3.08439e+08	3.43845e+08	3.33782e+08	3.29112e+08	8.0075e+08	8.70791e+08	8.21138e+08	8.59382e+08	8.75414e+08	7.83391e+08	3.28078e+08	8.35144e+08	1.34798	3.44886e-11	5.01604e-10	2.43804	219.134	356.975	5.95	D-Lysopine	--	0.349755	0.55598	C9H18N2O4	MS2	--	--	--	C04020	ko00310//Lysine degradation	Amino acid metabolism	Metabolism
POS_M219T224	7.21514e+07	8.53497e+07	8.43756e+07	9.27951e+07	9.06752e+07	9.05688e+07	2.2399e+08	2.31965e+08	2.13526e+08	2.16682e+08	2.33006e+08	2.27794e+08	8.5986e+07	2.24494e+08	1.3845	2.99817e-11	4.59898e-10	1.2741	219.133	223.505	3.73	--	--	--	--	--	--	--	--	--	-	-	-	-
POS_M220T74	8.0683e+08	8.0577e+08	8.1519e+08	8.2854e+08	7.35347e+08	8.40495e+08	4.9469e+08	5.39339e+08	5.05862e+08	4.78896e+08	5.11452e+08	5.06518e+08	8.05362e+08	5.06126e+08	-0.67014	7.90627e-09	5.46599e-08	1.86291	219.984	73.5493	1.23	--	--	--	--	--	--	--	--	--	-	-	-	-
POS_M220T362	5.78828e+08	6.11788e+08	5.45293e+08	5.7365e+08	6.02692e+08	5.75729e+08	4.96617e+08	4.87153e+08	4.66341e+08	4.33771e+08	4.83388e+08	4.99317e+08	5.8133e+08	4.77764e+08	-0.283058	2.16483e-05	7.34323e-05	1.06026	220.118	361.718	6.03	--	--	--	--	--	--	--	--	--	-	-	-	-
POS_M221T74	8.37223e+08	8.84571e+08	8.90236e+08	8.73668e+08	8.10755e+08	9.2439e+08	5.49445e+08	6.174e+08	5.57696e+08	5.00382e+08	5.5606e+08	5.59016e+08	8.70141e+08	5.56667e+08	-0.644435	6.88646e-08	3.75221e-07	1.89819	220.981	73.7017	1.23	--	Dicamba	--	17.4914	C8H6Cl2O3	MS1	--	--	--	-	-	-	-
POS_M221T88	6.27825e+08	7.00765e+08	4.88047e+08	6.06653e+08	9.69138e+08	1.01588e+09	1.79757e+09	1.77402e+09	2.1612e+09	1.32344e+09	1.05229e+09	2.0487e+09	7.34719e+08	1.69287e+09	1.20421	0.000597816	0.00150456	3.0809	221.185	88.4345	1.47	--	--	--	--	--	--	--	--	--	-	-	-	-
POS_M221T102	4.71987e+07	1.17969e+07	4.08779e+07	1.25362e+07	1.07303e+07	3.99487e+07	4.03487e+08	4.35728e+08	9.0937e+07	3.83323e+08	4.12328e+08	3.92316e+08	2.71814e+07	3.5302e+08	3.69906	0.000115311	0.000339805	1.84557	221.185	101.517	1.69	--	--	--	--	--	--	--	--	--	-	-	-	-
POS_M222T364	1.25018e+08	1.34037e+08	1.22797e+08	1.21211e+08	1.25969e+08	1.19165e+08	4.61434e+06	4.87597e+06	4.6908e+06	4.59549e+06	4.47633e+06	4.67519e+06	1.247e+08	4.65469e+06	-4.74363	7.31207e-14	4.98562e-12	1.18829	222.075	363.959	6.07	--	--	--	--	--	--	--	--	--	-	-	-	-
POS_M223T550	1.21949e+08	1.25962e+08	1.19402e+08	1.19417e+08	1.13778e+08	1.20901e+08	1.57068e+06	1.99205e+06	1.62709e+06	1.89128e+06	1.51724e+06	1.72491e+06	1.20235e+08	1.72054e+06	-6.12685	5.79876e-15	8.45027e-13	1.1811	223.06	550.2	9.17	--	--	--	--	--	--	--	--	--	-	-	-	-
POS_M223T108	4.96403e+07	2.63596e+07	3.97665e+07	3.08698e+07	2.5301e+07	2.84985e+07	1.64657e+08	1.49166e+08	1.41495e+08	1.27062e+08	1.22353e+08	1.58568e+08	3.34059e+07	1.43884e+08	2.10673	6.92947e-08	3.77288e-07	1.12584	223.094	108.382	1.81	--	--	--	--	--	--	--	--	--	-	-	-	-
POS_M223T397	2.40686e+07	2.59493e+07	6.78738e+06	6.05379e+06	6.46609e+06	2.41585e+07	1.0606e+08	1.06278e+08	9.30564e+07	9.58669e+07	1.05839e+08	1.0405e+08	1.55806e+07	1.01858e+08	2.70874	5.43619e-09	3.89353e-08	1.00043	223.107	396.851	6.61	--	--	--	--	--	--	--	--	--	-	-	-	-
POS_M224T74	1.14279e+09	1.18423e+09	1.18098e+09	1.22872e+09	1.15491e+09	1.30494e+09	7.45759e+08	7.97945e+08	8.06558e+08	7.19927e+08	7.64943e+08	7.88131e+08	1.19943e+09	7.70544e+08	-0.638399	2.74161e-08	1.65387e-07	2.22443	223.989	73.7007	1.23	--	--	--	--	--	--	--	--	--	-	-	-	-
POS_M224T804	3.08807e+08	4.07185e+07	1.29113e+08	3.11281e+08	2.72623e+08	1.9184e+08	6.80148e+07	2.94886e+07	1.04691e+08	5.89315e+07	1.29581e+08	2.78898e+07	2.09064e+08	6.97661e+07	-1.58334	0.0150144	0.0279493	1.05478	223.987	804.447	13.41	--	--	--	--	--	--	--	--	--	-	-	-	-
POS_M224T115	5.54591e+07	2.85993e+07	2.38204e+07	5.01679e+07	1.22155e+07	2.243e+07	2.89825e+08	3.10722e+08	3.00879e+08	3.10007e+08	3.01875e+08	3.49823e+08	3.21154e+07	3.10522e+08	3.27336	1.99244e-10	2.21012e-09	1.80363	224.076	114.515	1.91	--	--	--	--	--	--	--	--	--	-	-	-	-
POS_M224T656	5.06212e+07	1.26086e+08	2.19456e+08	1.1601e+08	2.03522e+08	9.10445e+07	2.6587e+07	8.20608e+06	7.86522e+06	3.3937e+07	1.9916e+07	3.04434e+07	1.34456e+08	2.11591e+07	-2.66779	0.00186036	0.00423456	1.03142	224.127	655.503	10.93	--	--	--	--	--	--	--	--	--	-	-	-	-
POS_M224T287	4.91903e+08	4.14974e+08	4.67457e+08	1.16679e+08	4.36672e+08	1.48931e+08	7.53794e+07	6.66001e+07	8.01792e+07	1.51363e+07	5.40796e+07	1.62327e+07	3.46103e+08	5.12679e+07	-2.75507	0.00169964	0.00390351	1.66956	224.128	287.086	4.78	--	--	--	--	--	--	--	--	--	-	-	-	-
POS_M225T74	2.77215e+08	2.78671e+08	2.68163e+08	2.8643e+08	2.93044e+08	3.17438e+08	1.86195e+08	1.89399e+08	1.80634e+08	1.4861e+08	1.61303e+08	1.8467e+08	2.86827e+08	1.75136e+08	-0.711708	4.31947e-07	1.99538e-06	1.12639	224.989	73.6751	1.23	--	--	--	--	--	--	--	--	--	-	-	-	-
POS_M226T74	3.06641e+08	3.2017e+08	3.30666e+08	3.51796e+08	3.26313e+08	3.4914e+08	2.01378e+08	2.15552e+08	2.05067e+08	1.88186e+08	1.93418e+08	2.02827e+08	3.30788e+08	2.01071e+08	-0.718198	1.76813e-08	1.11932e-07	1.22446	225.986	73.5268	1.23	--	--	--	--	--	--	--	--	--	-	-	-	-
POS_M226T694	1.46635e+09	1.37071e+09	1.40624e+09	1.44554e+09	1.35272e+09	1.38243e+09	9.64406e+08	9.76075e+08	9.43146e+08	9.20561e+08	8.7291e+08	9.42555e+08	1.404e+09	9.36609e+08	-0.584024	2.25064e-09	1.77003e-08	2.33277	226.18	693.908	11.57	Porphobilinogen	--	4.61e-05	2.97361	C10H14N2O4	MS2	Organonitrogen compounds	487-90-1	HMDB0000245	C00931	ko01100//Metabolic pathways;ko01110//Biosynthesis of secondary metabolites;ko01120//Microbial metabolism in diverse environments;ko00860//Porphyrin and chlorophyll metabolism	Global and overview maps;Metabolism of cofactors and vitamins	Metabolism
POS_M227T81	2.53617e+09	2.6296e+09	2.61315e+09	2.86316e+09	2.50963e+09	2.86178e+09	2.11864e+09	1.72731e+09	2.04013e+09	2.01986e+09	2.27808e+09	2.05317e+09	2.66892e+09	2.03953e+09	-0.388017	7.15355e-05	0.000219419	2.58071	226.95	80.916	1.35	--	--	--	--	--	--	--	--	--	-	-	-	-
POS_M227T180	7.92264e+07	6.93881e+07	8.35384e+07	6.86403e+07	6.58124e+07	8.11319e+07	4.71609e+08	5.20696e+08	4.54957e+08	4.49599e+08	5.13201e+08	4.79932e+08	7.46229e+07	4.81666e+08	2.69034	1.68517e-11	2.90825e-10	2.18463	227.066	180.301	3.01	--	--	--	--	--	--	--	--	--	-	-	-	-
POS_M227T99	7.13556e+06	7.40035e+06	6.57398e+06	7.56215e+06	7.90615e+06	5.27106e+06	1.42485e+08	1.40584e+08	1.43627e+08	1.34948e+08	1.53412e+08	1.35357e+08	6.97488e+06	1.41736e+08	4.34489	3.45551e-13	1.40335e-11	1.25867	227.065	98.5464	1.64	--	3,3',4'5-Tetrahydroxystilbene	--	2.99476	C14H12O4	MS1	Stilbenes	10083-24-6	HMDB0004215	C05901	ko01110//Biosynthesis of secondary metabolites;ko00945//Stilbenoid, diarylheptanoid and gingerol biosynthesis	Biosynthesis of other secondary metabolites;Global and overview maps	Metabolism
POS_M227T165	8.75186e+06	2.74616e+07	9.34386e+06	3.19948e+07	3.21392e+07	9.91315e+06	2.47178e+08	2.88363e+08	2.93245e+08	2.68781e+08	2.54369e+08	2.42424e+08	1.99341e+07	2.65727e+08	3.73664	2.76128e-10	2.88766e-09	1.69496	227.066	165.263	2.75	--	--	--	--	--	--	--	--	--	-	-	-	-
POS_M227T258	1.14159e+08	1.11403e+08	1.51558e+08	1.17585e+08	1.19907e+08	1.24135e+08	1.34685e+07	1.20383e+07	1.23609e+07	1.31053e+07	1.12563e+07	1.11583e+07	1.23125e+08	1.22313e+07	-3.33148	4.48623e-09	3.2849e-08	1.13476	227.091	257.613	4.29	--	--	--	--	--	--	--	--	--	-	-	-	-
POS_M228T750	3.04003e+09	3.15503e+09	3.07307e+09	3.02484e+09	3.1045e+09	3.10689e+09	2.6264e+09	2.75104e+09	2.69329e+09	2.59339e+09	2.5275e+09	2.63544e+09	3.08406e+09	2.63784e+09	-0.225471	3.00097e-07	1.43984e-06	2.2545	228.196	750.1	12.5	--	--	--	--	--	--	--	--	--	-	-	-	-
POS_M229T392	8.46666e+08	9.53924e+08	9.09016e+08	8.34333e+08	1.3137e+09	8.22794e+08	3.65616e+08	3.75834e+08	5.95698e+08	3.71851e+08	6.32696e+08	6.01717e+08	9.46739e+08	4.90569e+08	-0.948513	0.00062856	0.00157288	2.1221	229.154	392.107	6.54	--	--	--	--	--	--	--	--	--	-	-	-	-
POS_M229T100	2.24876e+08	2.06767e+08	1.79368e+08	2.07139e+08	2.02569e+08	1.84932e+08	464.001	464.001	106086	108575	414890	464.001	2.00942e+08	105157	-10.9	4.34377e-11	6.14912e-10	1.53394	229.153	99.789	1.66	--	--	--	--	--	--	--	--	--	-	-	-	-
POS_M229T162	7.38452e+07	7.50746e+07	8.06356e+07	5.4641e+08	1.83087e+08	4.79056e+08	354034	622149	499090	484031	464705	406869	2.39685e+08	471813	-8.98871	0.0220927	0.0393937	1.35231	229.154	161.579	2.69	--	--	--	--	--	--	--	--	--	-	-	-	-
POS_M229T244	1.5425e+08	1.06675e+08	7.97237e+07	8.70247e+07	8.92776e+07	8.75448e+07	616940	466665	368971	226888	425894	306943	1.00749e+08	402050	-7.96918	4.68453e-06	1.79461e-05	1.05567	229.154	243.775	4.06	--	--	--	--	--	--	--	--	--	-	-	-	-
POS_M229T198	1.23911e+08	4.85762e+08	1.28741e+08	2.1876e+08	4.70263e+08	3.02951e+08	1.47216e+06	691959	990994	907922	689554	833446	2.88398e+08	931005	-8.27506	0.00139238	0.00325004	1.65501	229.154	198.238	3.3	--	--	--	--	--	--	--	--	--	-	-	-	-
POS_M231T157	9.62623e+07	1.09433e+08	1.28532e+08	1.09267e+08	1.09176e+08	1.19707e+08	3.88733e+08	4.49138e+08	3.74465e+08	3.91568e+08	3.88413e+08	3.69865e+08	1.12063e+08	3.93697e+08	1.81278	6.56129e-10	6.16771e-09	1.81273	230.99	157.476	2.62	--	--	--	--	--	--	--	--	--	-	-	-	-
POS_M231T126	1.1389e+08	1.10274e+08	9.7636e+07	1.15241e+08	1.00603e+08	1.13088e+08	6.7102e+08	7.9258e+08	7.20537e+08	7.38844e+08	7.55162e+08	7.21962e+08	1.08455e+08	7.33351e+08	2.7574	4.71009e-12	1.02355e-10	2.70858	230.99	125.608	2.09	--	--	--	--	--	--	--	--	--	-	-	-	-
POS_M231T99	9.2237e+06	2.90959e+07	7.95789e+06	3.0128e+07	2.32678e+07	2.44557e+07	1.23156e+08	1.37217e+08	1.38231e+08	1.3264e+08	1.27338e+08	1.17205e+08	2.06882e+07	1.29298e+08	2.64382	1.44185e-09	1.20538e-08	1.12494	231.144	98.5967	1.64	--	--	--	--	--	--	--	--	--	-	-	-	-
POS_M231T170	1.09231e+08	1.05994e+08	1.02257e+08	1.04799e+08	1.02353e+08	1.02522e+08	7.65472e+08	7.87781e+08	7.7764e+08	7.33207e+08	7.74976e+08	7.13364e+08	1.04526e+08	7.5874e+08	2.85974	9.72928e-14	5.60527e-12	2.77386	231.145	169.897	2.83	--	--	--	--	--	--	--	--	--	-	-	-	-
POS_M231T410	6.43006e+08	6.65726e+08	6.36862e+08	6.45956e+08	6.32894e+08	6.05434e+08	8.4815e+08	9.22079e+08	8.38869e+08	9.54968e+08	8.88734e+08	8.64716e+08	6.38313e+08	8.86253e+08	0.473455	2.25044e-07	1.10764e-06	1.68232	231.17	409.904	6.83	--	--	--	--	--	--	--	--	--	-	-	-	-
POS_M233T98_1	2.68764e+08	2.80632e+08	2.94243e+08	2.90143e+08	2.78351e+08	2.89105e+08	9.00963e+08	9.4902e+08	9.47332e+08	8.64211e+08	1.04018e+09	9.45445e+08	2.8354e+08	9.41191e+08	1.73094	1.15554e-10	1.40326e-09	2.77406	233.062	98.4301	1.64	--	--	--	--	--	--	--	--	--	-	-	-	-
POS_M233T114	3.03485e+08	3.10908e+08	3.3061e+08	3.20249e+08	3.18024e+08	3.18515e+08	6.01616e+08	1.34857e+08	6.64902e+08	5.97911e+08	6.33561e+08	5.97301e+08	3.16965e+08	5.38358e+08	0.764242	0.0217074	0.0388318	1.30374	233.062	113.505	1.89	--	--	--	--	--	--	--	--	--	-	-	-	-
POS_M233T98_2	4.69251e+07	4.1795e+07	4.74266e+07	7.52191e+07	4.03646e+07	4.72597e+07	2.36578e+08	2.13983e+08	1.70732e+07	2.19409e+08	2.43765e+08	2.16897e+08	4.98317e+07	1.91284e+08	1.94058	0.00261036	0.00577634	1.1416	233.113	98.446	1.64	--	--	--	--	--	--	--	--	--	-	-	-	-
POS_M233T369	2.35576e+08	2.47119e+08	2.11441e+08	2.41598e+08	1.93028e+08	2.38547e+08	5.28024e+08	4.45446e+08	4.55227e+08	4.27877e+08	4.85353e+08	4.6115e+08	2.27885e+08	4.67179e+08	1.03567	5.66984e-08	3.13879e-07	1.65812	233.149	368.777	6.15	--	--	--	--	--	--	--	--	--	-	-	-	-
POS_M234T511	2.41099e+08	2.30223e+08	2.3729e+08	2.32801e+08	2.46225e+08	2.50444e+08	2.04229e+07	1.80862e+07	1.82872e+07	1.90606e+07	1.80511e+07	1.99717e+07	2.3968e+08	1.898e+07	-3.65856	1.02054e-14	1.26411e-12	1.6114	234.076	511.287	8.52	--	--	--	--	--	--	--	--	--	-	-	-	-
POS_M234T415	5.28213e+06	4.61548e+06	4.53024e+06	4.90581e+06	5.34154e+06	4.06657e+06	1.91906e+08	1.46898e+08	1.47122e+08	1.50017e+08	1.45199e+08	1.37787e+08	4.7903e+06	1.53155e+08	4.99873	4.12802e-09	3.06488e-08	1.31244	234.134	415.163	6.92	--	--	--	--	--	--	--	--	--	-	-	-	-
POS_M235T375	532888	485830	550304	570660	503533	675644	1.1369e+09	1.3956e+09	1.21234e+09	1.31392e+09	1.18648e+09	1.37081e+09	553143	1.26934e+09	11.1641	4.84194e-11	6.71368e-10	3.85489	235.143	375.24	6.25	--	Lenacil	--	4.96841	C13H18N2O2	MS1	--	--	--	-	-	-	-
POS_M235T392	1.34852e+06	1.50962e+06	1.20089e+06	1.22622e+06	1.3134e+06	1.26655e+06	2.10838e+08	2.77431e+08	2.32562e+08	2.55458e+08	2.28124e+08	2.54111e+08	1.31087e+06	2.43087e+08	7.53481	2.49742e-10	2.65155e-09	1.68099	235.143	392.055	6.53	--	--	--	--	--	--	--	--	--	-	-	-	-
POS_M235T90	1.53015e+10	1.6068e+10	1.48262e+10	1.58302e+10	1.54519e+10	1.44343e+10	1.48625e+10	1.3244e+10	1.33422e+10	1.31071e+10	1.28247e+10	1.2571e+10	1.53187e+10	1.33252e+10	-0.201131	0.000688157	0.00171221	4.43759	235.163	90.2344	1.5	--	--	--	--	--	--	--	--	--	-	-	-	-
POS_M235T677	1.57419e+08	1.54185e+08	1.64768e+08	1.65808e+08	1.58095e+08	1.53912e+08	3.39242e+08	3.40884e+08	3.0933e+08	3.51743e+08	3.52489e+08	3.25205e+08	1.59031e+08	3.36482e+08	1.08122	2.40739e-10	2.57e-09	1.44021	235.169	676.592	11.28	--	--	--	--	--	--	--	--	--	-	-	-	-
POS_M235T102	4.31938e+08	1.85159e+09	2.04132e+09	4.04728e+08	1.55089e+09	1.75324e+09	3.80703e+09	4.06718e+09	3.3842e+09	3.87168e+09	3.6637e+09	3.49415e+09	1.33895e+09	3.71465e+09	1.47212	1.99256e-05	6.82115e-05	5.08141	235.163	102.293	1.7	--	--	--	--	--	--	--	--	--	-	-	-	-
POS_M236T448	1.04301e+08	1.07557e+08	1.24538e+08	1.14411e+08	1.01046e+08	1.00585e+08	5.86823e+06	3.02558e+06	5.33952e+06	6.09957e+06	5.81434e+06	3.12865e+06	1.0874e+08	4.87931e+06	-4.47806	1.05822e-10	1.30427e-09	1.10254	236.091	448.495	7.47	--	--	--	--	--	--	--	--	--	-	-	-	-
POS_M236T375	4.3184e+06	6.41886e+06	6.09789e+06	6.1039e+06	4.54845e+06	6.15398e+06	1.95266e+08	1.96022e+08	1.87877e+08	1.77432e+08	1.90087e+08	1.94532e+08	5.60691e+06	1.90203e+08	5.08419	2.17099e-14	2.20213e-12	1.47357	236.148	375.074	6.25	--	--	--	--	--	--	--	--	--	-	-	-	-
POS_M236T102	6.07251e+07	1.85759e+08	1.98866e+08	4.03318e+07	1.44045e+08	1.84671e+08	5.30746e+08	4.16259e+08	3.2085e+08	4.11303e+08	9.78049e+07	3.92262e+08	1.35733e+08	3.61537e+08	1.41337	0.00642716	0.0130296	1.39676	236.169	102.281	1.7	--	--	--	--	--	--	--	--	--	-	-	-	-
POS_M241T104	1.02548e+08	1.06922e+08	9.95719e+07	9.6172e+07	8.91714e+07	9.20249e+07	430029	489941	461556	754332	658293	516423	9.77351e+07	551762	-7.46869	6.61438e-12	1.34312e-10	1.06812	241.154	103.587	1.73	--	Pirbuterol	--	2.87332	C12H20N2O3	MS1	Pyridines and derivatives	38677-81-5	HMDB0015407	-	-	-	-
POS_M241T202	3.42278e+08	1.7663e+08	1.70129e+08	1.84235e+08	2.66731e+08	7.32257e+08	3.20867e+06	1.17835e+07	1.17008e+07	2.27984e+07	9.11463e+06	3.44065e+06	3.12043e+08	1.03411e+07	-4.91528	0.00664035	0.0134106	1.61246	241.154	202.06	3.37	--	--	--	--	--	--	--	--	--	-	-	-	-
POS_M241T222	1.77702e+08	1.78064e+08	1.82738e+08	3.55825e+08	3.26963e+08	6.40366e+07	3.64909e+06	3.33169e+06	8.10035e+06	1.276e+07	1.63797e+07	3.3822e+06	2.14221e+08	7.93385e+06	-4.75494	0.000911473	0.00221592	1.41701	241.154	221.686	3.69	--	--	--	--	--	--	--	--	--	-	-	-	-
POS_M241T244	1.55517e+08	1.52746e+08	2.39119e+08	1.3686e+08	1.22031e+08	3.80302e+07	2.19965e+06	2.34422e+06	6.5122e+06	7.31805e+06	2.05443e+06	6.81439e+06	1.40717e+08	4.54049e+06	-4.95381	0.000432456	0.00112339	1.17023	241.154	243.553	4.06	--	--	--	--	--	--	--	--	--	-	-	-	-
POS_M242T74	6.15548e+09	6.25007e+09	6.29665e+09	7.7231e+09	6.02488e+09	6.70486e+09	2.86545e+09	1.99704e+08	4.52012e+09	4.30247e+09	4.83049e+09	4.60004e+09	6.52584e+09	3.55304e+09	-0.877108	0.00323375	0.00703137	5.19923	242.001	73.6327	1.23	--	5-(Methylthio)-2,3-dioxopentyl phosphate	--	0.59645	C6H11O6PS	MS1	Organic phosphoric acids and derivatives	115974-73-7	HMDB0059620	C15650	ko01100//Metabolic pathways;ko00270//Cysteine and methionine metabolism	Amino acid metabolism;Global and overview maps	Metabolism
POS_M242T115	6.07669e+07	5.79367e+07	1.16089e+08	1.44727e+08	1.01999e+08	1.28222e+08	5.57369e+08	7.96475e+08	7.0545e+08	7.21354e+08	6.88999e+08	6.58989e+08	1.01624e+08	6.88106e+08	2.7594	1.31479e-08	8.60168e-08	2.60607	242.086	114.986	1.92	--	--	--	--	--	--	--	--	--	-	-	-	-
POS_M242T484	2.07598e+08	2.16373e+08	3.33831e+08	3.02464e+08	3.40031e+08	1.04005e+08	4.23942e+07	1.96425e+07	2.02225e+07	5.51859e+07	3.32246e+07	3.69259e+07	2.50717e+08	3.45992e+07	-2.85725	0.000196885	0.000550094	1.4921	242.134	484.012	8.07	--	--	--	--	--	--	--	--	--	-	-	-	-
POS_M243T81	8.45507e+08	8.33168e+08	9.91087e+08	9.73295e+08	7.08429e+08	1.36693e+09	7.31957e+08	7.53829e+08	7.45934e+08	7.60313e+08	6.70547e+08	6.82296e+08	9.53069e+08	7.24146e+08	-0.396301	0.0354586	0.0604146	1.28127	242.924	81.0589	1.35	--	--	--	--	--	--	--	--	--	-	-	-	-
POS_M243T74	1.92049e+09	1.92603e+09	1.96621e+09	1.97285e+09	1.87409e+09	2.08018e+09	1.2372e+09	1.24864e+09	1.27199e+09	1.12626e+09	1.21653e+09	1.26461e+09	1.95664e+09	1.22754e+09	-0.67261	1.91289e-09	1.5386e-08	2.9134	243	73.5268	1.23	--	--	--	--	--	--	--	--	--	-	-	-	-
POS_M243T383	1.80469e+08	2.33533e+08	2.12654e+08	2.28567e+08	1.98933e+08	2.14537e+08	1.03889e+07	1.06217e+07	2.04616e+07	4.00169e+07	2.19683e+07	9.52756e+06	2.11449e+08	1.88308e+07	-3.48914	1.52434e-09	1.26438e-08	1.49753	243.086	383.24	6.39	--	--	--	--	--	--	--	--	--	-	-	-	-
POS_M244T74	2.0447e+09	2.0205e+09	1.97562e+09	2.12961e+09	1.95893e+09	2.04492e+09	1.25877e+09	1.32153e+09	1.25748e+09	1.24074e+09	1.35445e+09	1.30575e+09	2.02905e+09	1.28979e+09	-0.65367	3.49176e-10	3.52113e-09	2.93865	243.996	73.6217	1.23	--	--	--	--	--	--	--	--	--	-	-	-	-
POS_M244T98	3.49444e+08	3.39267e+08	3.36976e+08	8.12581e+07	3.17534e+08	7.31067e+07	4.11047e+08	4.20324e+08	4.20186e+08	3.92057e+08	4.11536e+08	4.13664e+08	2.49598e+08	4.11469e+08	0.72118	0.0145171	0.0271151	1.13972	244.092	97.5943	1.63	Cytidine	--	1.51e-10	4.33891	C9H13N3O5	MS2	Pyrimidine nucleosides	65-46-3	HMDB0000089	C00475	ko01100//Metabolic pathways;ko00240//Pyrimidine metabolism	Global and overview maps;Nucleotide metabolism	Metabolism
POS_M244T142	1.61291e+07	1.66999e+07	1.61826e+07	1.42158e+07	1.62508e+07	1.50699e+07	1.65982e+08	1.78544e+08	1.5004e+08	1.4216e+08	1.54312e+08	3.87044e+07	1.5758e+07	1.3829e+08	3.13354	0.000141047	0.000407407	1.12967	244.091	142.198	2.37	--	--	--	--	--	--	--	--	--	-	-	-	-
POS_M244T694	1.00458e+09	9.94525e+08	9.70857e+08	9.93052e+08	9.29822e+08	9.59991e+08	6.38367e+08	6.72629e+08	6.32116e+08	6.18087e+08	6.15888e+08	6.23637e+08	9.75471e+08	6.33454e+08	-0.622859	3.5102e-10	3.53493e-09	1.99928	244.19	693.908	11.57	--	--	--	--	--	--	--	--	--	-	-	-	-
POS_M245T73	2.61015e+08	2.76611e+08	2.78265e+08	2.78788e+08	2.58302e+08	2.81462e+08	1.63822e+08	1.77797e+08	1.68308e+08	1.45217e+08	1.62738e+08	1.59642e+08	2.72407e+08	1.62921e+08	-0.741594	5.22087e-09	3.75297e-08	1.1275	244.998	73.3297	1.22	--	--	--	--	--	--	--	--	--	-	-	-	-
POS_M245T198	3.4685e+08	3.73858e+08	3.6297e+08	3.80399e+08	3.8134e+08	4.00467e+08	6.32541e+08	6.29172e+08	5.78073e+08	6.0096e+08	5.78748e+08	6.27585e+08	3.74314e+08	6.07846e+08	0.699457	5.11949e-09	3.6904e-08	1.64622	245.077	198.359	3.31	--	--	--	--	--	--	--	--	--	-	-	-	-
POS_M245T227	2.43091e+07	2.50638e+07	2.15334e+07	2.42061e+07	2.36114e+07	2.54454e+07	2.08844e+08	2.07802e+08	1.99061e+08	2.00771e+08	2.26188e+08	2.28124e+08	2.40282e+07	2.11798e+08	3.13989	5.58804e-12	1.17317e-10	1.48439	245.16	226.538	3.78	--	--	--	--	--	--	--	--	--	-	-	-	-
POS_M245T460	2.61615e+08	2.44016e+08	5.79481e+07	2.47752e+08	2.57407e+08	2.5544e+08	7.97132e+08	8.26066e+08	7.45139e+08	8.20075e+08	7.60408e+08	7.55933e+08	2.20696e+08	7.84126e+08	1.82902	2.10405e-08	1.29878e-07	2.55148	245.185	460.365	7.67	--	--	--	--	--	--	--	--	--	-	-	-	-
POS_M246T359	1.51322e+08	1.56129e+08	1.71343e+08	1.48641e+08	1.63923e+08	1.5138e+08	2.97517e+08	2.98744e+08	2.74048e+08	3.61709e+08	3.03348e+08	2.89368e+08	1.57123e+08	3.04122e+08	0.952758	4.34554e-07	2.00348e-06	1.29265	246.144	359.186	5.99	--	--	--	--	--	--	--	--	--	-	-	-	-
POS_M247T137	1.30155e+07	1.76369e+07	4.38501e+06	7.11887e+06	1.29393e+07	1.16251e+07	2.16192e+08	2.24409e+08	2.14558e+08	1.70643e+08	1.96261e+08	1.88666e+08	1.11201e+07	2.01788e+08	4.1816	6.94829e-10	6.49556e-09	1.49114	247.042	136.793	2.28	--	--	--	--	--	--	--	--	--	-	-	-	-
POS_M247T104	2.33861e+07	2.5654e+07	2.8164e+07	2.79051e+07	2.69486e+07	2.66634e+07	1.75608e+09	1.59456e+09	1.65993e+09	4.07264e+09	1.71112e+09	1.70022e+09	2.64535e+07	2.08242e+09	6.29866	0.000426964	0.00111145	4.54733	247.042	103.665	1.73	--	--	--	--	--	--	--	--	--	-	-	-	-
POS_M247T228	3.02078e+08	3.31067e+08	5.28491e+08	3.30519e+08	5.20064e+08	3.22587e+08	1.72805e+08	1.81459e+08	1.74093e+08	1.78278e+08	1.8381e+08	1.75848e+08	3.89134e+08	1.77715e+08	-1.1307	0.000607823	0.00152786	1.44609	247.129	228.103	3.8	--	--	--	--	--	--	--	--	--	-	-	-	-
POS_M248T105	6.70334e+06	791123	1.27743e+06	553816	1.0501e+06	2.97933e+06	3.17635e+08	3.00432e+08	2.8599e+08	2.84875e+08	3.01033e+08	3.02859e+08	2.22586e+06	2.98804e+08	7.0687	4.96232e-14	3.96559e-12	1.86756	248.045	104.79	1.75	--	--	--	--	--	--	--	--	--	-	-	-	-
POS_M250T149	4.14414e+06	4.3239e+06	1.43461e+07	4.73769e+06	1.98747e+07	1.53856e+07	1.23129e+08	1.57553e+08	1.50453e+08	1.84398e+08	1.60569e+08	1.4567e+08	1.04687e+07	1.53629e+08	3.8753	1.37631e-08	8.96472e-08	1.28771	250.038	149.138	2.49	--	--	--	--	--	--	--	--	--	-	-	-	-
POS_M250T750	5.89289e+08	5.89115e+08	5.91641e+08	6.24907e+08	6.04143e+08	6.19355e+08	7.18132e+08	7.58319e+08	7.76759e+08	8.03895e+08	7.56327e+08	8.32223e+08	6.03075e+08	7.74276e+08	0.36051	1.98324e-06	8.08084e-06	1.38538	250.178	750.161	12.5	--	Metoprolol	--	6.61985	C15H25NO3	MS1	Phenols	37350-58-6	HMDB0001932	-	-	-	-
POS_M252T511	4.36989e+09	4.20228e+09	4.31564e+09	4.35293e+09	4.44129e+09	4.45259e+09	3.53448e+08	3.20577e+08	3.33395e+08	3.34793e+08	3.31793e+08	3.30146e+08	4.35577e+09	3.34025e+08	-3.7049	1.28494e-16	8.68149e-14	6.88104	252.086	511.42	8.52	--	Nebularine	--	0.567662	C10H12N4O4	MS1	Purine nucleosides	550-33-4	HMDB0029956	-	-	-	-
POS_M253T511	5.73076e+08	5.52647e+08	5.83655e+08	5.62041e+08	5.77499e+08	5.80201e+08	1.13679e+07	1.10928e+07	1.10985e+07	1.1485e+07	1.12886e+07	1.08914e+07	5.7152e+08	1.1204e+07	-5.67271	5.84739e-17	5.43223e-14	2.56854	253.089	511.304	8.52	--	--	--	--	--	--	--	--	--	-	-	-	-
POS_M253T389	4.45434e+07	4.5303e+07	4.32249e+07	4.67777e+07	4.28321e+07	4.6768e+07	1.76329e+08	1.82484e+08	1.47631e+08	1.47301e+08	1.65144e+08	1.69002e+08	4.49082e+07	1.64648e+08	1.87434	2.17877e-09	1.72585e-08	1.18002	253.118	389.231	6.49	--	--	--	--	--	--	--	--	--	-	-	-	-
POS_M254T204	3.34553e+07	4.23726e+07	4.2571e+07	3.26558e+07	3.85031e+07	4.27433e+07	7.80208e+08	5.06908e+08	5.53692e+08	4.66614e+08	5.14067e+08	4.45028e+08	3.87168e+07	5.4442e+08	3.81369	1.35116e-06	5.65102e-06	2.38417	254.087	203.924	3.4	--	Neopterin	--	5.40278	C9H11N5O4	MS1	Pteridines and derivatives	10162-32-0	HMDB0000877	C05926	ko00790//Folate biosynthesis	Metabolism of cofactors and vitamins	Metabolism
POS_M254T376	3.70546e+06	3.97872e+06	3.43814e+06	3.83781e+06	3.31298e+06	3.58921e+06	1.79572e+08	1.75591e+08	1.51045e+08	1.24149e+08	1.27245e+08	1.48261e+08	3.64372e+06	1.50977e+08	5.37278	2.56657e-08	1.55839e-07	1.3035	254.086	376.495	6.27	--	--	--	--	--	--	--	--	--	-	-	-	-
POS_M254T369	3.10132e+06	3.54182e+06	2.67769e+06	2.94624e+06	2.85158e+06	2.90978e+06	1.31882e+08	1.38151e+08	2.94021e+07	1.14722e+08	1.26185e+08	8.30557e+07	3.00474e+06	1.039e+08	5.11181	0.000136622	0.000395857	1.0249	254.085	369.128	6.15	--	--	--	--	--	--	--	--	--	-	-	-	-
POS_M256T98	6.96824e+08	6.52571e+08	6.39357e+08	6.25065e+08	6.64925e+08	6.38908e+08	4.8337e+08	4.53538e+08	4.26569e+08	4.56928e+08	5.03541e+08	4.62903e+08	6.52942e+08	4.64475e+08	-0.491354	1.86359e-07	9.33304e-07	1.46741	256.081	97.6281	1.63	Nicotinate D-ribonucleoside	--	2.38e-34	0.304908	C11H14NO6	MS2	Organooxygen compounds	-	HMDB0006809	C05841	ko01100//Metabolic pathways;ko00760//Nicotinate and nicotinamide metabolism	Global and overview maps;Metabolism of cofactors and vitamins	Metabolism
POS_M256T164	4.05794e+08	4.16223e+08	3.73708e+08	3.78754e+08	3.80653e+08	3.78313e+08	1.68876e+08	1.8847e+08	1.69708e+08	1.65281e+08	1.67741e+08	1.60329e+08	3.88907e+08	1.70067e+08	-1.19332	1.23489e-10	1.47789e-09	1.60022	256.129	164.194	2.74	--	4'-O-Methylnorbelladine	--	1.33144	C16H19NO3	MS1	--	--	--	C16702	ko01110//Biosynthesis of secondary metabolites;ko00950//Isoquinoline alkaloid biosynthesis	Biosynthesis of other secondary metabolites;Global and overview maps	Metabolism
POS_M257T90	8.43633e+08	9.93755e+08	6.50742e+08	7.70559e+08	7.15571e+08	7.54009e+08	2.32995e+09	2.41597e+09	2.17096e+09	2.0758e+09	2.47992e+09	2.19474e+09	7.88045e+08	2.27789e+09	1.53135	4.38835e-09	3.21957e-08	4.15895	257.145	89.5184	1.49	--	--	--	--	--	--	--	--	--	-	-	-	-
POS_M257T103	3.74191e+07	4.26386e+07	4.56967e+07	1.16729e+08	5.06132e+07	4.52748e+07	4.308e+08	3.97946e+08	4.02464e+08	3.98424e+08	4.61245e+08	4.38032e+08	5.63953e+07	4.21485e+08	2.90184	6.5644e-10	6.16771e-09	2.06361	257.146	102.555	1.71	--	--	--	--	--	--	--	--	--	-	-	-	-
POS_M257T676	7.44294e+07	7.75513e+07	7.56624e+07	8.12718e+07	8.02295e+07	8.232e+07	1.91396e+08	1.94969e+08	1.69867e+08	1.85532e+08	1.83715e+08	1.90504e+08	7.85774e+07	1.85997e+08	1.24309	8.26651e-11	1.0538e-09	1.12122	257.19	676.497	11.27	--	--	--	--	--	--	--	--	--	-	-	-	-
POS_M258T90	9.35325e+07	2.71914e+07	2.16717e+07	8.91779e+07	8.731e+07	1.04046e+08	2.60217e+08	2.73721e+08	2.37903e+08	2.32373e+08	2.54027e+08	2.55895e+08	7.04882e+07	2.52356e+08	1.84001	4.88236e-07	2.22067e-06	1.43691	258.15	89.5175	1.49	--	--	--	--	--	--	--	--	--	-	-	-	-
POS_M259T81	6.4312e+07	2.08297e+08	1.97006e+08	2.327e+08	2.3117e+08	2.63155e+08	2.73331e+07	2.82041e+07	9.10055e+07	6.46244e+07	1.03095e+08	9.99162e+07	1.9944e+08	6.90297e+07	-1.53067	0.00218827	0.00492228	1.10085	258.898	81.434	1.36	--	--	--	--	--	--	--	--	--	-	-	-	-
POS_M259T204	1.74278e+07	1.89746e+07	1.60202e+07	1.68116e+07	1.82825e+07	1.57145e+07	4.07196e+08	3.5847e+08	5.25216e+08	3.15789e+08	3.73343e+08	3.3901e+08	1.72052e+07	3.86504e+08	4.48957	2.67814e-07	1.29752e-06	2.05158	259.042	203.909	3.4	--	Glucosamine 6-phosphate	--	13.078	C6H14NO8P	MS1	Organooxygen compounds	3616-42-0	HMDB0001254	C00352	ko01100//Metabolic pathways;ko01130//Biosynthesis of antibiotics;ko00520//Amino sugar and nucleotide sugar metabolism;ko00250//Alanine, aspartate and glutamate metabolism;ko04931//Insulin resistance	Amino acid metabolism;Carbohydrate metabolism;Endocrine and metabolic diseases;Global and overview maps	Human Diseases;Metabolism
POS_M259T216	1.63953e+06	2.08878e+06	1.73951e+06	2.07656e+06	9.11772e+06	9.72628e+06	4.49751e+07	2.22145e+08	4.67071e+07	1.70473e+08	1.83549e+08	1.85953e+08	4.39806e+06	1.423e+08	5.01593	0.00133409	0.00312972	1.14933	259.042	216.343	3.61	--	--	--	--	--	--	--	--	--	-	-	-	-
POS_M259T97	9.91794e+07	8.78966e+07	9.72659e+07	8.60533e+07	9.3835e+07	8.81848e+07	173390	1.16084e+06	1.05197e+06	1.65071e+07	426626	298953	9.20692e+07	3.26981e+06	-4.81544	1.88612e-10	2.11387e-09	1.01878	259.08	97.2507	1.62	--	--	--	--	--	--	--	--	--	-	-	-	-
POS_M260T363	2.05785e+08	2.24126e+08	1.95175e+08	2.18391e+08	2.17051e+08	2.22139e+08	4.34875e+08	4.34889e+08	4.10417e+08	4.14933e+08	4.14352e+08	4.40553e+08	2.13778e+08	4.25003e+08	0.991361	3.91374e-11	5.60442e-10	1.57284	260.16	362.574	6.04	--	--	--	--	--	--	--	--	--	-	-	-	-
POS_M260T218	4.24647e+07	4.68312e+07	4.73886e+07	4.66036e+07	5.21843e+07	4.64339e+07	3.96816e+08	4.28885e+08	3.9197e+08	4.06222e+08	3.89285e+08	4.09838e+08	4.69844e+07	4.03836e+08	3.10352	5.23792e-14	4.05502e-12	2.04876	260.196	217.816	3.63	--	Venlafaxine	--	1.54491	C17H27NO2	MS1	Phenol ethers	93413-69-5	HMDB0005016	-	-	-	-
POS_M261T104	3.01014e+06	2.97774e+06	2.52075e+06	3.09861e+06	2.84083e+06	3.13153e+06	6.28367e+08	4.05315e+08	5.19997e+08	4.97161e+08	5.66562e+08	5.32412e+08	2.92993e+06	5.24969e+08	7.48522	9.25291e-09	6.2974e-08	2.45889	261.057	103.65	1.73	D-Allulose 6-phosphate	--	0.000263161	2.55602	C6H13O9P	MS2	--	--	--	C18096	ko01120//Microbial metabolism in diverse environments;ko00051//Fructose and mannose metabolism	Carbohydrate metabolism;Global and overview maps	Metabolism
POS_M261T304	3.60977e+08	3.87664e+08	3.68742e+08	3.79089e+08	6.15151e+08	3.82962e+08	1.57536e+08	1.85463e+08	1.61908e+08	1.61458e+08	1.64085e+08	1.62099e+08	4.15764e+08	1.65425e+08	-1.32959	9.95625e-05	0.000296691	1.61933	261.144	304.349	5.07	--	--	--	--	--	--	--	--	--	-	-	-	-
POS_M261T375	2.54737e+08	2.67859e+08	2.51215e+08	2.64479e+08	2.50852e+08	2.32582e+08	3.70388e+08	4.01514e+08	3.58992e+08	3.86449e+08	3.99286e+08	4.04054e+08	2.53621e+08	3.8678e+08	0.608843	4.49055e-08	2.5572e-07	1.23796	261.144	375.13	6.25	--	--	--	--	--	--	--	--	--	-	-	-	-
POS_M263T104	3.24735e+06	1.94002e+07	4.52424e+06	4.03948e+06	4.31937e+06	3.34698e+06	5.1062e+08	5.53425e+08	5.05009e+08	5.2664e+08	5.52762e+08	5.9263e+08	6.4796e+06	5.40181e+08	6.38139	2.83725e-12	6.95921e-11	2.50313	263.016	103.65	1.73	--	--	--	--	--	--	--	--	--	-	-	-	-
POS_M264T683	1.37664e+09	1.40867e+09	1.36192e+09	1.36608e+09	1.33595e+09	1.45316e+09	1.2435e+09	1.29839e+09	1.25805e+09	1.28639e+09	1.26341e+09	1.18262e+09	1.38374e+09	1.25539e+09	-0.140432	0.000296967	0.00079706	1.1417	264.232	683.06	11.38	--	--	--	--	--	--	--	--	--	-	-	-	-
POS_M265T74	2.36024e+09	2.39042e+09	2.03669e+09	2.45545e+09	1.96433e+09	2.0511e+09	1.25101e+09	1.62249e+09	1.72664e+09	1.54988e+09	1.72454e+09	1.67707e+09	2.2097e+09	1.59194e+09	-0.473069	0.000302268	0.000809825	2.5068	265.014	73.5268	1.23	--	--	--	--	--	--	--	--	--	-	-	-	-
POS_M265T640	1.0639e+08	1.1366e+08	1.13037e+08	1.14943e+08	1.07251e+08	1.14697e+08	1.32881e+07	1.7903e+07	1.56769e+07	1.55016e+07	1.63119e+07	1.51148e+07	1.11663e+08	1.56327e+07	-2.83651	6.45351e-14	4.63112e-12	1.06278	265.106	640.404	10.67	--	--	--	--	--	--	--	--	--	-	-	-	-
POS_M265T409	1.89259e+09	1.91276e+09	1.82216e+09	1.82044e+09	1.73273e+09	1.70644e+09	4.6966e+09	4.9247e+09	4.57153e+09	3.93872e+09	4.63653e+09	4.63571e+09	1.81452e+09	4.5673e+09	1.33175	2.43609e-09	1.90378e-08	5.65687	265.154	409.285	6.82	--	--	--	--	--	--	--	--	--	-	-	-	-
POS_M265T422	7.34505e+07	7.90035e+07	8.433e+07	7.60538e+07	8.48882e+07	8.48277e+07	4.02935e+08	3.82373e+08	7.3379e+07	2.71435e+08	3.42618e+08	3.45713e+08	8.04256e+07	3.03075e+08	1.91395	0.00114777	0.00273492	1.46371	265.154	421.805	7.03	--	--	--	--	--	--	--	--	--	-	-	-	-
POS_M265T393	1.19767e+07	1.16789e+07	1.20952e+07	1.30181e+07	1.1776e+07	1.02542e+07	7.17353e+09	7.43227e+09	6.90256e+09	5.53832e+09	6.81778e+09	6.96318e+09	1.17998e+07	6.80461e+09	9.1716	2.16179e-10	2.36271e-09	8.90888	265.154	392.791	6.55	--	--	--	--	--	--	--	--	--	-	-	-	-
POS_M266T74_2	6.87224e+08	6.95373e+08	7.04758e+08	7.47596e+08	6.88789e+08	7.25573e+08	4.41323e+08	4.4153e+08	4.48171e+08	4.42967e+08	4.47629e+08	4.55473e+08	7.08219e+08	4.46182e+08	-0.666562	1.49658e-10	1.73791e-09	1.75064	266.015	73.5717	1.23	--	Procymidone	--	23.3555	C13H11Cl2NO2	MS1	--	--	--	-	-	-	-
POS_M266T409	2.99098e+08	2.8761e+08	2.65851e+08	2.81599e+08	2.59974e+08	6.9401e+07	6.62923e+08	7.5939e+08	7.01371e+08	7.18785e+08	7.03115e+08	6.61403e+08	2.43922e+08	7.01164e+08	1.52333	3.16898e-07	1.51265e-06	2.28114	266.158	409.285	6.82	--	--	--	--	--	--	--	--	--	-	-	-	-
POS_M266T393	2.09968e+06	2.13878e+06	2.10595e+06	2.44034e+06	2.31367e+06	1.97775e+06	1.02255e+09	1.13604e+09	1.05144e+09	9.9504e+08	1.04508e+09	1.0121e+09	2.17936e+06	1.04371e+09	8.9036	1.94339e-13	9.31826e-12	3.49943	266.158	393.098	6.55	--	--	--	--	--	--	--	--	--	-	-	-	-
POS_M266T694	3.07448e+08	2.88023e+08	2.92149e+08	2.8905e+08	2.64362e+08	2.80037e+08	4.84855e+08	5.16873e+08	5.05579e+08	4.85478e+08	4.43283e+08	4.85038e+08	2.86845e+08	4.86851e+08	0.76321	1.06599e-08	7.12452e-08	1.52136	266.172	693.908	11.57	Mirtazapine	--	0.00330051	25.3811	C17H19N3	MS2	Piperazinoazepines	61337-67-5	HMDB0014514	-	-	-	-
POS_M267T74	7.05041e+08	7.26588e+08	7.44322e+08	7.29049e+08	7.12478e+08	7.48853e+08	4.46177e+08	4.38696e+08	4.58425e+08	4.42348e+08	4.38775e+08	4.60685e+08	7.27722e+08	4.47517e+08	-0.701443	9.14737e-12	1.78903e-10	1.81315	267.012	73.5059	1.23	--	--	--	--	--	--	--	--	--	-	-	-	-
POS_M267T401	5.47799e+07	5.77635e+07	5.14325e+07	6.07062e+07	5.94084e+07	5.97846e+07	2.26272e+08	2.32287e+08	2.09843e+08	2.03747e+08	2.14136e+08	2.18016e+08	5.73125e+07	2.17384e+08	1.92332	7.97367e-12	1.58875e-10	1.37029	267.133	400.811	6.68	--	--	--	--	--	--	--	--	--	-	-	-	-
POS_M268T275	2.20904e+08	2.06398e+08	2.07685e+08	2.26798e+08	2.05971e+08	1.91006e+08	2.1783e+09	2.27427e+09	2.03984e+09	2.10242e+09	2.30676e+09	2.08978e+09	2.09794e+08	2.16523e+09	3.36748	8.119e-13	2.66993e-11	4.7935	268.103	274.791	4.58	Adenosine	--	6.2e-23	1.15727	C10H13N5O4	MS2	Purine nucleosides	58-61-7	HMDB0000050	C00212	ko01100//Metabolic pathways;ko00230//Purine metabolism	Global and overview maps;Nucleotide metabolism	Metabolism
POS_M269T475	4.55416e+07	5.72692e+07	4.76503e+07	5.46965e+07	5.63613e+07	5.11443e+07	1.41575e+08	1.49641e+08	1.42598e+08	1.27359e+08	1.48081e+08	1.42155e+08	5.21105e+07	1.41902e+08	1.44524	3.8306e-10	3.82134e-09	1.02398	269.101	475.003	7.92	--	--	--	--	--	--	--	--	--	-	-	-	-
POS_M269T275	1.96175e+07	2.08865e+07	2.169e+07	2.27752e+07	2.16923e+07	2.03557e+07	2.34427e+08	2.82703e+08	2.24283e+08	2.40449e+08	2.47397e+08	2.3361e+08	2.11695e+07	2.43811e+08	3.5257	1.34695e-10	1.58897e-09	1.61385	269.107	274.697	4.58	--	--	--	--	--	--	--	--	--	-	-	-	-
POS_M269T191	6.65941e+07	9.59144e+07	6.94123e+07	6.40071e+07	6.55318e+07	7.16302e+07	1.99166e+08	2.07991e+08	1.92647e+08	1.90472e+08	2.00203e+08	2.00984e+08	7.21817e+07	1.98577e+08	1.46	5.62376e-10	5.37768e-09	1.21425	269.16	190.99	3.18	--	--	--	--	--	--	--	--	--	-	-	-	-
POS_M271T96	2.14174e+08	1.90745e+08	2.04416e+08	1.71634e+08	1.93671e+08	1.66213e+08	464.001	1.01909e+06	408354	464.001	190762	464.001	1.90142e+08	269934	-9.46026	2.26312e-10	2.45188e-09	1.48986	271.08	96.3966	1.61	--	--	--	--	--	--	--	--	--	-	-	-	-
POS_M273T90	1.38892e+08	3.27888e+07	2.93789e+07	1.27718e+08	1.20509e+08	1.18749e+08	2.24147e+08	2.70085e+08	2.6849e+08	2.64508e+08	2.58872e+08	2.86445e+08	9.46725e+07	2.62091e+08	1.46905	1.8309e-05	6.29967e-05	1.3501	273.119	89.5578	1.49	--	--	--	--	--	--	--	--	--	-	-	-	-
POS_M274T188	2.3316e+08	2.39992e+08	2.61081e+08	2.1854e+08	2.23551e+08	2.36923e+08	1.00448e+08	1.09703e+08	1.01574e+08	1.02266e+08	9.8397e+07	9.87778e+07	2.35541e+08	1.01861e+08	-1.20938	1.23778e-09	1.06104e-08	1.2481	274.092	187.622	3.13	--	--	--	--	--	--	--	--	--	-	-	-	-
POS_M274T737	5.09643e+08	4.8932e+08	3.72187e+08	5.21831e+08	5.74557e+08	5.13709e+08	2.75406e+08	2.53234e+08	3.00659e+08	3.10244e+08	3.24788e+08	2.79185e+08	4.96874e+08	2.90586e+08	-0.773916	3.75621e-05	0.000122493	1.48659	274.273	737.071	12.28	--	--	--	--	--	--	--	--	--	-	-	-	-
POS_M275T676	1.6371e+09	1.59195e+09	1.63959e+09	1.6717e+09	1.66234e+09	1.69181e+09	3.87069e+09	4.09362e+09	3.64626e+09	4.06881e+09	3.97353e+09	3.94805e+09	1.64908e+09	3.93349e+09	1.25415	1.26808e-11	2.33277e-10	5.17648	275.2	676.423	11.27	--	--	--	--	--	--	--	--	--	-	-	-	-
POS_M275T790	1.23974e+08	1.20583e+08	1.22677e+08	1.17748e+08	1.18752e+08	1.20713e+08	2.52711e+08	2.39422e+08	2.15337e+08	2.42264e+08	2.28904e+08	2.24456e+08	1.20741e+08	2.33849e+08	0.953658	1.94253e-09	1.55738e-08	1.14717	275.2	790.296	13.17	--	--	--	--	--	--	--	--	--	-	-	-	-
POS_M276T676	3.21261e+08	3.00704e+08	3.12595e+08	3.23635e+08	3.12048e+08	3.19898e+08	7.2666e+08	7.6998e+08	7.20232e+08	7.3121e+08	7.74741e+08	7.64533e+08	3.15024e+08	7.47893e+08	1.24737	1.76428e-12	4.80297e-11	2.25483	276.204	676.423	11.27	--	--	--	--	--	--	--	--	--	-	-	-	-
POS_M277T838	5.35382e+07	5.64435e+07	1.4528e+08	1.12796e+08	5.1503e+07	1.8015e+08	1.28899e+08	3.90966e+08	2.60089e+08	1.67453e+08	3.11396e+08	1.34887e+08	9.99519e+07	2.32282e+08	1.21657	0.0220076	0.0392986	1.00862	277.216	838.497	13.97	--	--	--	--	--	--	--	--	--	-	-	-	-
POS_M277T703	1.25311e+09	1.32113e+09	1.41381e+09	1.31825e+09	1.36809e+09	1.2908e+09	2.57709e+09	2.83477e+09	2.57858e+09	2.71842e+09	2.54902e+09	2.47227e+09	1.32753e+09	2.62169e+09	0.981752	7.8575e-10	7.19174e-09	3.88548	277.216	703.341	11.72	--	--	--	--	--	--	--	--	--	-	-	-	-
POS_M277T817	3.8641e+07	4.09794e+07	1.12159e+08	4.21887e+07	3.13346e+07	4.07929e+07	1.55183e+08	1.4647e+08	1.48068e+08	1.47996e+08	1.44099e+08	1.4514e+08	5.10159e+07	1.47826e+08	1.53488	1.49362e-05	5.23613e-05	1.02747	277.216	817.288	13.62	--	--	--	--	--	--	--	--	--	-	-	-	-
POS_M277T793	1.11683e+08	1.15709e+08	2.50574e+07	1.10556e+08	9.43473e+07	1.06484e+08	2.34758e+08	2.31364e+08	2.09311e+08	2.04374e+08	2.16814e+08	2.22896e+08	9.39729e+07	2.1992e+08	1.22666	7.39591e-06	2.74147e-05	1.17836	277.216	793.432	13.22	--	--	--	--	--	--	--	--	--	-	-	-	-
POS_M278T703	2.43863e+08	2.44006e+08	2.65755e+08	2.34502e+08	2.62842e+08	2.49779e+08	4.8965e+08	5.30628e+08	4.8968e+08	5.17159e+08	4.83995e+08	4.9678e+08	2.50124e+08	5.01315e+08	1.00307	8.07787e-11	1.03508e-09	1.71491	278.219	703.341	11.72	--	--	--	--	--	--	--	--	--	-	-	-	-
POS_M279T489	1.68628e+08	6.1973e+07	2.77488e+07	2.7227e+08	3.57677e+07	7.04697e+07	4.18947e+08	3.58569e+08	3.34649e+08	3.52162e+08	8.67426e+07	1.26157e+08	1.06143e+08	2.79538e+08	1.39704	0.0296865	0.0515612	1.12868	279.17	489.485	8.16	--	Exemestane	--	0.249976	C20H24O2	MS1	Steroids and steroid derivatives	107868-30-4	HMDB0015125	-	-	-	-
POS_M279T814	1.20073e+08	1.14232e+08	1.11727e+08	1.17312e+08	1.15446e+08	1.12313e+08	1.97662e+08	2.10696e+08	1.97551e+08	1.91581e+08	2.66767e+08	2.12935e+08	1.15184e+08	2.12865e+08	0.886002	6.27313e-06	2.35702e-05	1.03949	279.232	814.325	13.57	--	--	--	--	--	--	--	--	--	-	-	-	-
POS_M280T775	2.6757e+08	2.75373e+08	2.5574e+08	2.64198e+08	2.46694e+08	2.69349e+08	1.57108e+08	1.48478e+08	1.36119e+08	1.46201e+08	1.45619e+08	1.60062e+08	2.63154e+08	1.48931e+08	-0.821263	1.48591e-09	1.23923e-08	1.1538	280.263	775.47	12.92	--	--	--	--	--	--	--	--	--	-	-	-	-
POS_M281T363	1.59551e+06	1.58503e+06	1.54156e+06	1.17343e+06	1.52318e+06	1.79981e+06	1.30396e+08	1.47192e+08	1.348e+08	1.43873e+08	1.44369e+08	1.3974e+08	1.53642e+06	1.40062e+08	6.51034	1.39822e-13	7.21638e-12	1.27641	281.149	363.261	6.05	--	Trimeprazine	--	19.8097	C18H22N2S	MS1	Benzothiazines	84-96-8	HMDB0015376	-	-	-	-
POS_M282T204	3.82508e+07	4.04655e+07	3.79372e+07	4.02425e+07	4.0962e+07	4.29217e+07	4.33797e+08	4.0625e+08	3.90616e+08	5.55011e+08	4.78139e+08	4.17274e+08	4.013e+07	4.46848e+08	3.47703	1.51802e-08	9.78487e-08	2.16951	282.118	203.804	3.4	1-Methyladenosine	--	0.00406596	5.17099	C11H15N5O4	MS2	Purine nucleosides	15763-06-1	HMDB0003331	-	-	-	-
POS_M284T298	1.96713e+09	2.03248e+09	2.05241e+09	2.13895e+09	2.0292e+09	2.05228e+09	5.8995e+09	6.04137e+09	6.00748e+09	5.77865e+09	5.93244e+09	5.62679e+09	2.04541e+09	5.88104e+09	1.52368	6.54606e-14	4.63112e-12	6.71701	284.099	298.307	4.97	Guanosine	--	1.45e-24	1.41648	C10H13N5O5	MS2	Purine nucleosides	118-00-3	HMDB0000133	C00387	ko01100//Metabolic pathways;ko00230//Purine metabolism	Global and overview maps;Nucleotide metabolism	Metabolism
POS_M284T143_1	2.85115e+08	3.6248e+08	3.41361e+08	6.04602e+07	6.14194e+07	2.84854e+08	4.47602e+07	4.33795e+07	4.30255e+07	3.39515e+07	5.2529e+07	3.90668e+07	2.32615e+08	4.27854e+07	-2.44275	0.00672874	0.013567	1.28157	284.097	143.004	2.38	--	--	--	--	--	--	--	--	--	-	-	-	-
POS_M284T150	1.0842e+07	1.54104e+07	1.66305e+07	1.46803e+07	1.33071e+07	4.48541e+06	9.9838e+07	9.21601e+07	2.17737e+08	1.0241e+08	8.80119e+07	9.80782e+07	1.25593e+07	1.16373e+08	3.21192	0.000483157	0.00124078	1.01885	284.133	150.18	2.5	--	--	--	--	--	--	--	--	--	-	-	-	-
POS_M284T304	3.66626e+06	4.58888e+06	3.96565e+06	5.18957e+06	3.18217e+06	3.40473e+06	8.34844e+08	5.69244e+08	9.34581e+08	9.68901e+08	7.4934e+08	7.30822e+08	3.99954e+06	7.97955e+08	7.64033	1.18112e-07	6.13423e-07	3.01635	284.133	304.01	5.07	--	--	--	--	--	--	--	--	--	-	-	-	-
POS_M285T298	2.20272e+08	2.29772e+08	2.26966e+08	2.28195e+08	2.15901e+08	2.26329e+08	6.39036e+08	6.90532e+08	6.407e+08	6.40691e+08	6.45652e+08	6.10035e+08	2.24572e+08	6.44441e+08	1.52087	3.07228e-12	7.41338e-11	2.22038	285.102	298.321	4.97	--	Probenecid	--	6.38178	C13H19NO4S	MS1	Benzene and substituted derivatives	57-66-9	HMDB0015166	-	-	-	-
POS_M285T731	4.74759e+08	4.78915e+08	4.74396e+08	4.99329e+08	4.85773e+08	5.14887e+08	1.07086e+08	1.0145e+08	9.9964e+07	1.06769e+08	1.04517e+08	1.01384e+08	4.8801e+08	1.03528e+08	-2.23689	6.22429e-14	4.62589e-12	2.12641	285.112	731.022	12.18	--	--	--	--	--	--	--	--	--	-	-	-	-
POS_M285T815	1.54967e+08	1.31625e+08	1.36259e+08	1.44895e+08	1.64051e+08	1.64175e+08	3.05461e+07	8.88493e+06	3.46332e+07	7.32383e+06	2.85757e+07	7.19997e+06	1.49329e+08	1.95273e+07	-2.93493	1.26152e-08	8.27506e-08	1.22528	285.112	814.678	13.58	--	--	--	--	--	--	--	--	--	-	-	-	-
POS_M288T607	5.83614e+08	6.17974e+08	6.02978e+08	5.93223e+08	5.87783e+08	6.04283e+08	1.91901e+07	1.85878e+07	1.76509e+07	1.71689e+07	1.97569e+07	1.58854e+07	5.98309e+08	1.804e+07	-5.05162	7.97617e-17	6.58655e-14	2.61399	288.086	606.618	10.11	--	Tenofovir	--	1.28248	C9H14N5O4P	MS1	Imidazopyrimidines	147127-20-6	HMDB0014445	-	-	-	-
POS_M288T414	4.60526e+09	4.28116e+09	4.31473e+09	4.85538e+09	4.22034e+09	4.33249e+09	5.74115e+08	5.89144e+08	6.84383e+08	7.20734e+08	6.17075e+08	6.73262e+08	4.4349e+09	6.43119e+08	-2.78574	5.13563e-12	1.09678e-10	6.67161	288.133	414.057	6.9	--	Imazamox	--	11.4781	C15H19N3O4	MS1	--	--	--	-	-	-	-
POS_M288T394	5.17509e+07	5.06061e+07	5.02802e+07	5.19268e+07	4.94204e+07	4.81912e+07	6.211e+08	6.36743e+08	5.66634e+08	5.83323e+08	5.91923e+08	6.08352e+08	5.03626e+07	6.01346e+08	3.57777	1.5599e-13	7.7288e-12	2.54507	288.134	394.427	6.57	--	--	--	--	--	--	--	--	--	-	-	-	-
POS_M288T257	9.70468e+06	8.59432e+06	9.53451e+06	1.01636e+07	9.9408e+06	9.85376e+06	1.97128e+08	2.03427e+08	1.98338e+08	1.84012e+08	1.87912e+08	1.83588e+08	9.63195e+06	1.92401e+08	4.32014	1.2386e-13	6.57518e-12	1.466	288.203	256.627	4.28	--	--	--	--	--	--	--	--	--	-	-	-	-
POS_M289T607	9.86427e+07	1.10741e+08	1.0526e+08	1.08352e+08	1.04653e+08	1.0223e+08	5.10946e+06	6.49065e+06	6.21844e+06	4.57039e+06	4.96637e+06	4.78084e+06	1.0498e+08	5.35602e+06	-4.29281	8.30273e-14	5.26204e-12	1.08247	289.09	606.587	10.11	--	--	--	--	--	--	--	--	--	-	-	-	-
POS_M289T96	3.80827e+08	3.05968e+08	4.11412e+08	3.42616e+08	3.55889e+08	2.89509e+08	1.90776e+07	8.2074e+07	1.93346e+07	2.07735e+07	2.14311e+07	9.20941e+07	3.47703e+08	4.24642e+07	-3.03354	1.31914e-07	6.78939e-07	1.86993	289.09	96.3995	1.61	--	--	--	--	--	--	--	--	--	-	-	-	-
POS_M289T414	7.77141e+08	7.59239e+08	5.95323e+08	7.83981e+08	6.47089e+08	6.21974e+08	3.15661e+07	3.05017e+07	2.76589e+07	5.701e+07	4.68779e+07	2.74667e+07	6.97458e+08	3.68469e+07	-4.24249	3.93879e-09	2.94794e-08	2.7708	289.138	414.027	6.9	--	--	--	--	--	--	--	--	--	-	-	-	-
POS_M291T531	7.04802e+08	7.63431e+08	7.23139e+08	7.60788e+08	7.60629e+08	7.31825e+08	2.24444e+09	2.1248e+09	2.19738e+09	1.98499e+09	2.09356e+09	2.10298e+09	7.40769e+08	2.12469e+09	1.52016	5.96222e-12	1.24121e-10	4.02949	291.097	530.898	8.85	--	--	--	--	--	--	--	--	--	-	-	-	-
POS_M291T723	1.0023e+08	1.05097e+08	1.04041e+08	1.05377e+08	9.73263e+07	9.66619e+07	2.42942e+08	2.8722e+08	2.38192e+08	2.377e+08	2.20107e+08	2.29554e+08	1.01456e+08	2.42619e+08	1.25785	4.40158e-08	2.51055e-07	1.27473	291.195	723.138	12.05	--	--	--	--	--	--	--	--	--	-	-	-	-
POS_M293T437	2.35221e+08	6.36913e+07	2.05343e+08	2.407e+08	1.16173e+08	2.2629e+08	6.15188e+06	6.28534e+06	5.99556e+06	5.63103e+06	5.75382e+06	5.78504e+06	1.81236e+08	5.93378e+06	-4.93278	0.000165741	0.000471626	1.34758	293.185	437.325	7.29	--	Cannabinol	--	3.64091	C21H26O2	MS1	--	--	--	-	-	-	-
POS_M293T676	1.95867e+09	1.94328e+09	1.95337e+09	2.00167e+09	2.03403e+09	1.96238e+09	4.89892e+09	5.14596e+09	4.55144e+09	5.07859e+09	4.92233e+09	4.88591e+09	1.97557e+09	4.91386e+09	1.31459	1.03553e-11	1.98864e-10	5.87114	293.21	676.497	11.27	--	--	--	--	--	--	--	--	--	-	-	-	-
POS_M293T789	1.01691e+08	9.96113e+07	1.04153e+08	1.7898e+08	1.83215e+08	1.02802e+08	3.47503e+08	4.04722e+07	2.79637e+08	5.1565e+08	5.28716e+08	5.14024e+08	1.28408e+08	3.71e+08	1.53068	0.0127533	0.0241177	1.40658	293.21	788.789	13.15	--	--	--	--	--	--	--	--	--	-	-	-	-
POS_M294T676	4.0291e+08	3.82113e+08	3.96884e+08	4.04134e+08	4.01916e+08	4.02923e+08	9.36653e+08	9.96532e+08	9.15326e+08	9.90288e+08	9.63398e+08	9.63875e+08	3.9848e+08	9.61012e+08	1.27005	1.14631e-12	3.43524e-11	2.57091	294.214	676.472	11.27	--	(2'E,4'Z,8E)-Colneleic acid	--	18.0523	C18H30O3	MS1	Fatty Acyls	52761-34-9	HMDB0030995	-	-	-	-
POS_M294T638	4.19082e+07	3.51452e+07	3.87314e+07	1.29877e+07	1.15922e+07	1.04232e+07	1.35678e+08	1.33596e+08	1.32952e+08	1.4246e+08	1.26332e+08	1.26261e+08	2.51313e+07	1.3288e+08	2.40257	1.51048e-08	9.74468e-08	1.11597	294.242	638.479	10.64	--	--	--	--	--	--	--	--	--	-	-	-	-
POS_M295T432	1.07796e+06	969957	1.32715e+06	819781	1.21653e+06	1.15672e+06	2.45297e+08	2.35214e+08	2.04431e+08	2.23379e+08	2.12961e+08	2.19321e+08	1.09468e+06	2.23434e+08	7.67319	5.45237e-12	1.15447e-10	1.61516	295.164	431.788	7.2	--	--	--	--	--	--	--	--	--	-	-	-	-
POS_M295T817	1.38746e+08	1.61705e+08	1.627e+08	1.57327e+08	1.42167e+08	1.51849e+08	9.67563e+08	9.52069e+08	4.52981e+08	4.46555e+08	5.22107e+08	4.58756e+08	1.52416e+08	6.33339e+08	2.05496	0.000940227	0.00227763	2.1608	295.226	817.431	13.62	13-L-Hydroperoxylinoleic acid	--	1.63e-13	4.83197	C18H32O4	MS2	Fatty Acyls	33964-75-9	HMDB0003871	C04717	ko01100//Metabolic pathways;ko00591//Linoleic acid metabolism	Global and overview maps;Lipid metabolism	Metabolism
POS_M295T703	4.32734e+09	4.49428e+09	4.76865e+09	4.38247e+09	4.69763e+09	4.27871e+09	8.9314e+09	9.52149e+09	8.74021e+09	9.15193e+09	8.91552e+09	8.74677e+09	4.49151e+09	9.00122e+09	1.00292	3.02378e-11	4.59948e-10	7.27016	295.226	703.322	11.72	--	--	--	--	--	--	--	--	--	-	-	-	-
POS_M295T783	2.68212e+09	2.63751e+09	2.62388e+09	2.54572e+09	2.52902e+09	2.51626e+09	2.43295e+09	2.34121e+09	2.2165e+09	2.28424e+09	2.12682e+09	2.28323e+09	2.58909e+09	2.28083e+09	-0.182887	0.000122226	0.000358196	1.79681	295.226	783.159	13.05	--	--	--	--	--	--	--	--	--	-	-	-	-
POS_M295T795	4.11063e+08	4.90925e+08	4.20133e+08	4.18295e+08	3.97778e+08	4.28765e+08	6.03854e+08	5.23283e+08	5.52472e+08	5.57397e+08	5.33837e+08	5.57174e+08	4.27826e+08	5.54669e+08	0.374603	2.74595e-05	9.17623e-05	1.16925	295.226	795.364	13.26	--	--	--	--	--	--	--	--	--	-	-	-	-
POS_M296T703	8.35445e+08	8.5852e+08	9.54212e+08	8.47634e+08	9.33587e+08	8.4435e+08	1.75394e+09	1.90075e+09	1.73689e+09	1.77504e+09	1.70886e+09	1.66275e+09	8.78958e+08	1.75638e+09	0.998735	6.85243e-10	6.41977e-09	3.19963	296.23	703.322	11.72	--	--	--	--	--	--	--	--	--	-	-	-	-
POS_M297T703	8.50331e+07	8.83607e+07	9.35553e+07	8.5599e+07	9.22559e+07	8.4129e+07	1.82111e+08	1.96803e+08	1.68324e+08	1.85262e+08	1.83439e+08	1.76581e+08	8.81555e+07	1.82087e+08	1.0465	7.01592e-10	6.55054e-09	1.04681	297.233	703.221	11.72	--	--	--	--	--	--	--	--	--	-	-	-	-
POS_M297T819	7.41945e+07	1.22245e+08	1.35488e+08	1.23278e+08	1.3172e+08	5.79859e+07	3.79329e+08	3.83721e+08	3.47646e+08	3.50188e+08	3.68214e+08	3.84595e+08	1.07485e+08	3.68949e+08	1.77928	8.33693e-09	5.72115e-08	1.74047	297.242	818.745	13.65	--	--	--	--	--	--	--	--	--	-	-	-	-
POS_M298T775	6.97411e+08	7.28421e+08	6.40913e+08	6.20055e+08	6.4886e+08	6.85958e+08	4.26583e+08	4.06373e+08	3.96107e+08	3.74242e+08	4.16036e+08	4.30099e+08	6.7027e+08	4.0824e+08	-0.715324	6.40662e-08	3.51775e-07	1.73602	298.273	775.42	12.92	--	--	--	--	--	--	--	--	--	-	-	-	-
POS_M299T780	4.56492e+08	3.9286e+08	4.62409e+08	4.59547e+08	4.085e+08	4.51039e+08	2.3388e+07	2.73115e+07	7.15107e+06	2.53555e+07	2.38691e+07	2.80353e+07	4.38474e+08	2.25184e+07	-4.28332	1.56091e-11	2.76206e-10	2.20865	299.053	780.284	13	--	--	--	--	--	--	--	--	--	-	-	-	-
POS_M301T508	464.001	464.001	464.001	85852.8	97008.7	464.001	1.04218e+08	1.0731e+08	7.71496e+07	9.70376e+07	1.14163e+08	1.08927e+08	30786.3	1.01468e+08	11.6864	3.8426e-09	2.88758e-08	1.08547	301.033	507.527	8.46	--	Myricetin	--	10.3964	C15H10O8	MS1	Flavonoids	529-44-2	HMDB0002755	C10107	ko01110//Biosynthesis of secondary metabolites;ko00941//Flavonoid biosynthesis;ko00944//Flavone and flavonol biosynthesis	Biosynthesis of other secondary metabolites;Global and overview maps	Metabolism
POS_M301T731	1.64449e+09	1.64984e+09	1.62164e+09	1.69055e+09	1.62099e+09	1.79272e+09	1.49062e+08	1.49403e+08	1.40646e+08	1.51515e+08	1.46434e+08	1.45051e+08	1.67004e+09	1.47019e+08	-3.50581	6.60521e-14	4.63112e-12	4.23227	301.07	731.097	12.18	--	--	--	--	--	--	--	--	--	-	-	-	-
POS_M301T779	4.91969e+08	4.67062e+08	5.14806e+08	4.60082e+08	3.93634e+08	4.43807e+08	7.68372e+07	6.71966e+07	6.25241e+07	6.98857e+07	6.54063e+07	6.33654e+07	4.61893e+08	6.75359e+07	-2.77383	5.57542e-10	5.34665e-09	2.14592	301.106	778.695	12.98	--	--	--	--	--	--	--	--	--	-	-	-	-
POS_M303T507	273340	29111.8	464.001	464.001	70595.8	464.001	2.9982e+08	2.99078e+08	2.75112e+08	2.83123e+08	2.88088e+08	2.92067e+08	62406.6	2.89548e+08	12.1798	4.71581e-15	7.41878e-13	1.84568	303.048	506.565	8.44	--	--	--	--	--	--	--	--	--	-	-	-	-
POS_M303T728_1	6.37357e+08	5.65286e+08	6.22287e+08	6.38331e+08	6.40626e+08	6.50544e+08	2.90072e+06	3.02851e+06	3.30425e+06	3.51747e+06	2.83504e+06	3.11333e+06	6.25738e+08	3.11655e+06	-7.64946	2.88416e-13	1.25351e-11	2.70515	303.085	727.947	12.13	--	--	--	--	--	--	--	--	--	-	-	-	-
POS_M306T272	2.00525e+08	1.89702e+08	2.07622e+08	2.01185e+08	2.37843e+08	2.11618e+08	1.42039e+07	1.51212e+07	1.34046e+07	1.17243e+07	1.57561e+07	1.4951e+07	2.08082e+08	1.41935e+07	-3.87385	5.75951e-11	7.79685e-10	1.50638	306.1	271.57	4.53	--	Fluconazole	--	12.5863	C13H12F2N6O	MS1	Benzene and substituted derivatives	86386-73-4	HMDB0014342	-	-	-	-
POS_M306T425	1.36395e+08	1.34316e+08	1.31434e+08	1.37828e+08	1.3441e+08	1.32602e+08	1.16373e+06	4.67949e+06	3.94544e+06	1.18096e+06	1.05123e+06	4.18704e+06	1.34497e+08	2.70132e+06	-5.63777	9.13823e-17	6.79154e-14	1.24579	306.133	424.95	7.08	--	Zaleplon	--	5.80196	C17H15N5O	MS1	Diazines	151319-34-5	HMDB0015097	-	-	-	-
POS_M307T204	4.60124e+08	5.26904e+08	5.28072e+08	5.12434e+08	5.29285e+08	5.34602e+08	2.00244e+09	2.0278e+09	1.95655e+09	1.88292e+09	1.93912e+09	1.95966e+09	5.15237e+08	1.96141e+09	1.92859	3.24153e-14	2.90254e-12	4.12451	307.083	204.28	3.4	--	--	--	--	--	--	--	--	--	-	-	-	-
POS_M307T99	2.61104e+07	2.85384e+07	2.50511e+07	2.2299e+07	3.22126e+07	2.96104e+07	3.43041e+08	3.45582e+08	3.37004e+08	3.07415e+08	3.49029e+08	3.02099e+08	2.73036e+07	3.30695e+08	3.59834	7.1503e-12	1.44405e-10	1.8869	307.082	98.5666	1.64	--	--	--	--	--	--	--	--	--	-	-	-	-
POS_M307T452	3.30683e+07	8.71741e+06	2.13021e+07	2.54704e+07	3.40044e+07	3.38833e+07	1.88519e+08	1.54811e+08	1.82902e+08	1.77718e+08	1.80044e+08	1.75491e+08	2.60743e+07	1.76581e+08	2.75963	3.41466e-10	3.44807e-09	1.326	307.091	451.742	7.53	--	--	--	--	--	--	--	--	--	-	-	-	-
POS_M307T440	5.72931e+08	5.99169e+08	5.39559e+08	5.64126e+08	5.82171e+08	5.44981e+08	2.34875e+08	2.43939e+08	2.48311e+08	2.39987e+08	2.12025e+08	2.43575e+08	5.67156e+08	2.37119e+08	-1.25814	2.87249e-11	4.45685e-10	1.96679	307.175	439.797	7.33	Bz-Arg-OEt	--	0.0486474	3.49116	C15H22N4O3	MS2	--	--	--	-	-	-	-
POS_M307T419	2.02882e+07	2.11625e+07	4.29088e+06	4.80378e+06	4.93588e+06	2.06635e+07	3.11383e+08	3.17949e+08	3.02749e+08	2.97399e+08	3.1892e+08	3.31442e+08	1.26908e+07	3.13307e+08	4.62572	3.12007e-13	1.32505e-11	1.87965	307.175	419.171	6.99	--	--	--	--	--	--	--	--	--	-	-	-	-
POS_M308T204_1	1.07982e+08	1.26145e+08	1.28307e+08	1.2531e+08	1.15557e+08	1.32557e+08	4.45704e+08	4.75476e+08	4.91258e+08	4.53186e+08	4.79601e+08	5.29133e+08	1.22643e+08	4.7906e+08	1.96574	7.88139e-11	1.01673e-09	2.0424	307.584	204.142	3.4	--	--	--	--	--	--	--	--	--	-	-	-	-
POS_M308T157	1.00733e+08	1.07744e+08	1.10996e+08	1.23846e+08	1.27178e+08	1.37325e+08	2.03677e+08	2.25448e+08	2.47243e+08	2.18683e+08	2.37526e+08	2.2533e+08	1.1797e+08	2.26318e+08	0.939924	1.3605e-07	6.98772e-07	1.11433	308.02	157.443	2.62	--	--	--	--	--	--	--	--	--	-	-	-	-
POS_M308T204_2	3.33869e+07	3.90973e+07	3.64705e+07	3.8646e+07	3.6407e+07	4.11767e+07	1.49336e+08	1.66922e+08	1.63593e+08	1.45031e+08	1.40863e+08	1.53423e+08	3.75307e+07	1.53195e+08	2.02922	1.2961e-10	1.53386e-09	1.16311	308.081	204.28	3.4	--	--	--	--	--	--	--	--	--	-	-	-	-
POS_M309T353	495003	541286	467215	493065	472167	1.33895e+06	1.98602e+08	2.13283e+08	1.85669e+08	1.83509e+08	1.93825e+08	1.94957e+08	634615	1.94974e+08	8.26319	7.63679e-13	2.5566e-11	1.51104	309.108	352.705	5.88	Warfarin	--	0.00503277	12.7138	C19H16O4	MS2	Coumarins and derivatives	81-81-2	HMDB0001935	-	-	-	-
POS_M309T723	1.93701e+08	2.08083e+08	1.96682e+08	2.07047e+08	1.82097e+08	1.93735e+08	5.32506e+08	6.29658e+08	5.8873e+08	5.48088e+08	5.84742e+08	6.1173e+08	1.96891e+08	5.82576e+08	1.56505	2.62776e-10	2.77408e-09	2.12276	309.205	723.359	12.06	--	--	--	--	--	--	--	--	--	-	-	-	-
POS_M309T802	2.6704e+07	2.96823e+07	2.76423e+07	6.60407e+06	2.56314e+07	2.98116e+07	1.48496e+08	1.32506e+08	1.33836e+08	1.61781e+08	1.39419e+08	1.53798e+08	2.43459e+07	1.44973e+08	2.57403	1.98747e-09	1.58998e-08	1.18481	309.205	801.845	13.36	--	--	--	--	--	--	--	--	--	-	-	-	-
POS_M311T676	3.07414e+08	3.13062e+08	3.17085e+08	3.06544e+08	3.16532e+08	3.13612e+08	7.0553e+08	7.46909e+08	7.01913e+08	7.60671e+08	7.09088e+08	7.03694e+08	3.12375e+08	7.21301e+08	1.20732	3.36061e-12	8.03089e-11	2.19136	311.221	676.497	11.27	--	--	--	--	--	--	--	--	--	-	-	-	-
POS_M313T703	4.1388e+08	4.39192e+08	4.46235e+08	4.08881e+08	4.21266e+08	4.10311e+08	8.67742e+08	8.75938e+08	8.1902e+08	8.56502e+08	8.36172e+08	8.31335e+08	4.23294e+08	8.47785e+08	1.00204	3.81907e-12	8.86978e-11	2.23213	313.237	703.345	11.72	--	--	--	--	--	--	--	--	--	-	-	-	-
POS_M313T747	1.49158e+09	1.5424e+09	1.49041e+09	1.50138e+09	1.60171e+09	1.58882e+09	1.3877e+09	1.39546e+09	1.35222e+09	1.41918e+09	1.38157e+09	1.3936e+09	1.53605e+09	1.38829e+09	-0.14592	5.65619e-05	0.000177971	1.25257	313.237	747.234	12.45	--	--	--	--	--	--	--	--	--	-	-	-	-
POS_M313T784	1.88724e+09	1.87511e+09	1.89143e+09	1.8572e+09	1.78464e+09	1.79504e+09	1.73267e+09	1.64624e+09	1.54029e+09	1.61304e+09	1.51922e+09	1.59745e+09	1.84845e+09	1.60815e+09	-0.200909	6.66904e-05	0.00020669	1.59828	313.237	783.757	13.06	9(S)-HPODE	--	3.43e-34	0.666953	C18H32O4	MS2	Fatty Acyls	-	HMDB0006940	C14827	ko01100//Metabolic pathways;ko00591//Linoleic acid metabolism	Global and overview maps;Lipid metabolism	Metabolism
POS_M314T599	1.63521e+06	1.59806e+06	1.79446e+06	1.51533e+06	1.63711e+06	1.66556e+06	3.53992e+08	3.57555e+08	3.54193e+08	3.06155e+08	3.42839e+08	3.17676e+08	1.64096e+06	3.38735e+08	7.68948	3.69479e-12	8.68977e-11	1.98922	314.138	599.024	9.98	--	--	--	--	--	--	--	--	--	-	-	-	-
POS_M314T612	1.38014e+09	1.58108e+09	1.56062e+09	1.37301e+09	1.60384e+09	1.4751e+09	2.62132e+09	2.59247e+09	2.4519e+09	2.29854e+09	2.5158e+09	2.56456e+09	1.49563e+09	2.50743e+09	0.745457	2.05914e-08	1.27742e-07	3.4183	314.138	612.48	10.21	--	--	--	--	--	--	--	--	--	-	-	-	-
POS_M315T612	2.8221e+08	3.10654e+08	2.30922e+08	2.9067e+08	2.47463e+08	2.80294e+08	4.94278e+08	4.90888e+08	4.81328e+08	3.79795e+08	4.92933e+08	4.84694e+08	2.73702e+08	4.70653e+08	0.782054	4.07571e-06	1.57929e-05	1.47871	315.142	612.48	10.21	--	Oxycodone	--	17.4032	C18H21NO4	MS1	Phenanthrenes and derivatives	76-42-6	HMDB0014640	-	-	-	-
POS_M315T814	4.7374e+07	4.93019e+07	4.73822e+07	4.96035e+07	4.62416e+07	4.9216e+07	1.78858e+08	1.66893e+08	1.6646e+08	1.59974e+08	9.3479e+07	1.69675e+08	4.81865e+07	1.5589e+08	1.69383	7.25354e-06	2.69677e-05	1.08932	315.252	814.478	13.57	12,13-DHOME	--	5.4e-15	2.27969	C18H34O4	MS2	Fatty Acyls	-	HMDB0004705	C14829	ko00591//Linoleic acid metabolism	Lipid metabolism	Metabolism
POS_M316T167	301925	1.28044e+06	219192	220987	197098	417688	1.90834e+08	2.17343e+08	2.08088e+08	1.88452e+08	2.12692e+08	1.89997e+08	439554	2.01234e+08	8.83862	3.77184e-12	8.80727e-11	1.53546	316.138	167.173	2.79	--	Neosaxitoxin	--	6.28294	C10H17N7O5	MS1	Saxitoxins, gonyautoxins, and derivatives	64296-20-4	HMDB0029369	-	-	-	-
POS_M316T762	2.31151e+09	2.14409e+09	2.16147e+09	2.1807e+09	2.15044e+09	2.24333e+09	1.67759e+09	1.80066e+09	1.7178e+09	1.68708e+09	1.68731e+09	1.67444e+09	2.19859e+09	1.70748e+09	-0.36471	4.15581e-08	2.3795e-07	2.37834	316.284	762.356	12.71	--	--	--	--	--	--	--	--	--	-	-	-	-
POS_M317T702	1.02244e+06	757657	531744	662943	655841	818609	3.62058e+08	3.96192e+08	3.56087e+08	3.50408e+08	3.55602e+08	3.9144e+08	741539	3.68631e+08	8.95744	6.67668e-13	2.31441e-11	2.079	317.065	701.699	11.69	Isorhamnetin	--	5.22e-10	1.66416	C16H12O7	MS2	Flavonoids	480-19-3	HMDB0002655	-	-	-	-
POS_M317T520	1.48317e+06	1.34938e+06	1.14883e+06	1.44284e+06	1.12723e+06	5.10228e+06	8.05024e+08	7.84048e+08	7.25657e+08	7.01907e+08	7.54135e+08	7.91193e+08	1.94229e+06	7.60327e+08	8.61272	5.76176e-13	2.03911e-11	2.98492	317.065	519.556	8.66	--	Pinoquercetin	--	1.24979	C16H12O7	MS1	--	--	--	-	-	-	-
POS_M317T541	1.47921e+06	1.55781e+06	1.05231e+06	1.60608e+06	4.7338e+06	1.22312e+06	1.57326e+09	1.66228e+09	1.52277e+09	1.55601e+09	1.55376e+09	1.57257e+09	1.94206e+06	1.57344e+09	9.66213	1.89592e-15	4.69682e-13	4.30084	317.065	540.995	9.02	--	--	--	--	--	--	--	--	--	-	-	-	-
POS_M317T674	6.59713e+08	6.90396e+08	7.38653e+08	7.31534e+08	7.42905e+08	7.33932e+08	6.13334e+06	6.74224e+06	2.44318e+07	1.7145e+07	5.33697e+06	5.68021e+06	7.16189e+08	1.09116e+07	-6.03641	2.4227e-13	1.10463e-11	2.87914	317.065	674.289	11.24	--	--	--	--	--	--	--	--	--	-	-	-	-
POS_M317T586	2.10453e+07	1.9109e+07	1.81004e+07	1.80671e+07	2.2664e+07	1.82462e+07	1.50303e+08	1.6512e+08	1.41784e+08	1.6154e+08	1.56111e+08	1.43763e+08	1.95387e+07	1.53104e+08	2.9701	1.18309e-11	2.20923e-10	1.2518	317.065	586.244	9.77	--	--	--	--	--	--	--	--	--	-	-	-	-
POS_M317T762	4.41544e+08	4.2124e+08	4.28622e+08	4.23694e+08	4.24153e+08	4.42014e+08	3.31347e+08	3.52969e+08	3.20191e+08	2.97246e+08	3.20767e+08	3.29936e+08	4.30211e+08	3.25409e+08	-0.40279	1.89371e-07	9.46036e-07	1.09448	317.287	762.341	12.71	--	--	--	--	--	--	--	--	--	-	-	-	-
POS_M318T541	59140.6	464.001	37265.8	38168.4	464.001	41680.6	2.70776e+08	2.78321e+08	2.66855e+08	2.67457e+08	2.68487e+08	2.77427e+08	29530.6	2.71554e+08	13.1667	1.6662e-17	3.09579e-14	1.7881	318.068	540.895	9.01	--	S-Formylglutathione	--	10.7603	C11H17N3O7S	MS1	Carboxylic acids and derivatives	50409-81-9	HMDB0001550	C01031	ko01120//Microbial metabolism in diverse environments	Global and overview maps	Metabolism
POS_M318T216	1.87502e+08	2.24045e+08	1.98491e+08	1.72983e+08	1.88766e+08	1.87907e+08	2.27132e+07	1.7486e+07	2.06845e+07	2.12329e+07	1.77662e+07	1.63229e+07	1.93282e+08	1.93676e+07	-3.31899	2.81818e-10	2.92389e-09	1.42562	318.1	216.1	3.6	--	--	--	--	--	--	--	--	--	-	-	-	-
POS_M318T157	1.0217e+08	1.03686e+08	1.026e+08	9.87976e+07	1.1219e+08	1.0149e+08	1.64132e+07	1.4929e+07	1.9073e+07	1.60513e+07	1.78025e+07	1.58026e+07	1.03489e+08	1.66786e+07	-2.63341	8.3919e-13	2.69994e-11	1.0098	318.1	156.749	2.61	--	Chlorpromazine	--	12.9282	C17H19ClN2S	MS1	Benzothiazines	50-53-3	HMDB0014620	-	-	-	-
POS_M319T213	3.55998e+08	3.95616e+08	3.57043e+08	3.65939e+08	3.66481e+08	3.48395e+08	4.55441e+07	4.64216e+07	4.44695e+07	4.11048e+07	4.72553e+07	3.97173e+07	3.64912e+08	4.40854e+07	-3.04918	4.71996e-13	1.78065e-11	1.94193	319.149	212.594	3.54	--	--	--	--	--	--	--	--	--	-	-	-	-
POS_M322T119	4.52967e+07	4.90876e+07	3.8517e+07	3.80865e+07	4.40412e+07	4.68008e+07	1.18062e+08	1.17628e+08	1.63172e+08	1.55002e+08	1.59461e+08	1.32892e+08	4.36383e+07	1.41036e+08	1.6924	5.54558e-07	2.49938e-06	1.05142	321.961	118.834	1.98	--	--	--	--	--	--	--	--	--	-	-	-	-
POS_M324T142	1.17414e+07	1.38798e+07	1.37475e+07	1.13788e+07	1.281e+07	1.1568e+07	5.35987e+08	5.27474e+08	4.80455e+08	4.68985e+08	4.91124e+08	4.2044e+08	1.25209e+07	4.87411e+08	5.28273	8.91869e-11	1.12155e-09	2.3575	324.058	142.15	2.37	CMP	--	4.79e-27	1.44831	C9H14N3O8P	MS2	Pyrimidine nucleotides	63-37-6	HMDB0000095	C00055	ko01100//Metabolic pathways;ko00240//Pyrimidine metabolism	Global and overview maps;Nucleotide metabolism	Metabolism
POS_M324T753	1.5605e+08	1.63598e+08	1.42259e+08	1.64716e+08	1.51776e+08	1.42153e+08	1.50675e+07	1.5601e+07	1.54733e+07	1.51991e+07	1.50283e+07	1.50593e+07	1.53425e+08	1.52381e+07	-3.33179	1.11249e-11	2.10382e-10	1.27328	324.216	753.363	12.56	--	--	--	--	--	--	--	--	--	-	-	-	-
POS_M325T180	7.25762e+07	6.46629e+07	7.08867e+07	6.93252e+07	6.1142e+07	5.79139e+07	4.01701e+08	4.3941e+08	3.67741e+08	3.97902e+08	4.19607e+08	4.00884e+08	6.60845e+07	4.04541e+08	2.6139	1.26269e-11	2.33277e-10	1.99228	325.042	180.303	3.01	--	--	--	--	--	--	--	--	--	-	-	-	-
POS_M325T99	3.1673e+06	5.5815e+06	5.03771e+06	4.63844e+06	4.7997e+06	3.55552e+06	1.40682e+08	1.34615e+08	1.30358e+08	1.2942e+08	1.48296e+08	1.18562e+08	4.46336e+06	1.33656e+08	4.90425	2.98722e-11	4.59649e-10	1.23054	325.041	98.5464	1.64	--	--	--	--	--	--	--	--	--	-	-	-	-
POS_M325T165	7.44664e+06	3.25319e+07	7.20869e+06	7.61035e+06	3.59557e+07	3.70862e+07	2.75831e+08	2.73867e+08	2.80552e+08	2.70276e+08	2.45226e+08	2.3503e+08	2.13066e+07	2.63464e+08	3.62823	2.82082e-10	2.92389e-09	1.68234	325.042	164.826	2.75	--	--	--	--	--	--	--	--	--	-	-	-	-
POS_M325T96	1.47839e+09	1.27324e+09	1.26489e+09	1.61584e+09	1.66985e+09	1.55811e+09	4.12943e+08	4.16513e+08	4.21558e+08	4.11329e+08	3.74273e+08	4.67138e+08	1.47672e+09	4.17292e+08	-1.82327	4.00752e-08	2.30704e-07	3.49229	325.112	96.3702	1.61	Cellobiose	--	1.32e-06	10.3339	C12H22O11	MS2	Organooxygen compounds	528-50-7	HMDB0000055	C00185	ko01100//Metabolic pathways;ko02010//ABC transporters;ko00500//Starch and sucrose metabolism	Carbohydrate metabolism;Global and overview maps;Membrane transport	Environmental Information Processing;Metabolism
POS_M326T96	2.17036e+08	1.77628e+08	1.93378e+08	2.16626e+08	2.14922e+08	1.8066e+08	1.40382e+06	4.76865e+07	2.08645e+06	1.18386e+06	1.41907e+06	1.06971e+06	2.00041e+08	9.14157e+06	-4.45171	7.07504e-09	4.94654e-08	1.48778	326.115	96.398	1.61	--	--	--	--	--	--	--	--	--	-	-	-	-
POS_M327T659	2.87516e+08	2.88276e+08	2.77451e+08	2.85942e+08	2.7799e+08	2.71036e+08	1.35183e+08	1.85076e+08	1.3457e+08	1.66351e+08	1.13582e+08	1.16875e+08	2.81368e+08	1.41939e+08	-0.987185	3.5789e-07	1.68451e-06	1.25931	327.216	658.816	10.98	--	--	--	--	--	--	--	--	--	-	-	-	-
POS_M330T190	1.68563e+07	1.98269e+07	2.88044e+07	1.81763e+07	1.91418e+07	1.92635e+07	2.66217e+08	3.12127e+08	2.85285e+08	2.66641e+08	2.58187e+08	2.59853e+08	2.03449e+07	2.74718e+08	3.75522	4.71623e-11	6.57617e-10	1.72611	330.059	190.3	3.17	Cyclic AMP	--	1.07e-13	1.99362	C10H12N5O6P	MS2	Purine nucleotides	60-92-4	HMDB0000058	C00575	ko00230//Purine metabolism	Nucleotide metabolism	Metabolism
POS_M330T182	1.67642e+07	1.50594e+07	3.26714e+06	1.20645e+07	1.21999e+07	1.39648e+07	3.04492e+08	3.17173e+08	2.77755e+08	2.9979e+08	3.28405e+08	3.29423e+08	1.222e+07	3.09506e+08	4.66265	6.60013e-12	1.34312e-10	1.86767	330.06	181.798	3.03	--	--	--	--	--	--	--	--	--	-	-	-	-
POS_M330T570	1.8028e+08	1.98026e+08	1.94143e+08	1.84001e+08	1.85312e+08	1.84716e+08	3.02865e+06	2.96959e+06	1.13232e+07	1.03006e+07	2.92935e+06	1.10624e+07	1.87746e+08	6.93564e+06	-4.75861	9.85104e-14	5.63176e-12	1.45827	330.133	570.12	9.5	--	--	--	--	--	--	--	--	--	-	-	-	-
POS_M331T737	6.95182e+09	6.58048e+09	6.524e+09	6.55089e+09	6.41662e+09	6.30175e+09	1.96721e+08	1.81791e+08	1.87129e+08	1.68312e+08	1.83297e+08	1.7507e+08	6.55426e+09	1.82053e+08	-5.17	7.6803e-15	1.05704e-12	8.6603	331.081	736.973	12.28	--	--	--	--	--	--	--	--	--	-	-	-	-
POS_M331T666	1.4088e+08	1.51371e+08	1.49091e+08	1.47945e+08	1.44347e+08	1.50995e+08	1.64713e+06	1.57877e+06	1.42737e+06	1.64405e+06	1.17778e+06	7.42691e+06	1.47438e+08	2.48367e+06	-5.89149	4.55086e-15	7.3526e-13	1.30619	331.081	665.709	11.1	Aflatoxin G2	--	0.00472973	1.79339	C17H14O7	MS2	Coumarins and derivatives	7241-98-7	HMDB0030475	C16754	ko01130//Biosynthesis of antibiotics	Global and overview maps	Metabolism
POS_M331T747	3.31559e+09	3.3352e+09	3.30893e+09	3.23524e+09	3.49179e+09	3.4893e+09	2.99597e+09	3.06376e+09	2.97531e+09	3.163e+09	2.9446e+09	3.03344e+09	3.36268e+09	3.02935e+09	-0.150603	9.39482e-05	0.000281655	1.87	331.247	747.235	12.45	--	--	--	--	--	--	--	--	--	-	-	-	-
POS_M331T784	4.41434e+09	4.50796e+09	4.36738e+09	4.26813e+09	4.18968e+09	4.07439e+09	3.86629e+09	3.76904e+09	3.45946e+09	3.5276e+09	3.40938e+09	3.48689e+09	4.30365e+09	3.58644e+09	-0.263006	2.91376e-05	9.69339e-05	2.78454	331.247	783.66	13.06	--	--	--	--	--	--	--	--	--	-	-	-	-
POS_M332T784_2	8.88667e+08	8.8002e+08	8.37239e+08	8.32184e+08	8.26578e+08	7.79925e+08	7.6051e+08	7.21029e+08	6.86632e+08	6.86136e+08	6.64346e+08	6.96483e+08	8.40769e+08	7.02523e+08	-0.259164	6.8406e-05	0.000211478	1.21187	332.251	783.66	13.06	--	--	--	--	--	--	--	--	--	-	-	-	-
POS_M333T789	1.16846e+08	1.26047e+08	1.21613e+08	1.23869e+08	1.17718e+08	1.33341e+08	1.87632e+08	2.60133e+08	1.8569e+08	2.55054e+08	3.16347e+08	1.95681e+08	1.23239e+08	2.33423e+08	0.921488	0.000468838	0.00120841	1.05141	333.202	789.159	13.15	--	--	--	--	--	--	--	--	--	-	-	-	-
POS_M335T818	6.24137e+07	1.14147e+08	1.16047e+08	6.81115e+07	5.97891e+07	7.24728e+07	6.21228e+08	6.36093e+08	3.38266e+08	3.49258e+08	3.56517e+08	3.3812e+08	8.21636e+07	4.39914e+08	2.42065	0.000152596	0.000437366	1.92553	335.219	817.5	13.62	Prostaglandin B2	--	1.14e-06	8.07191	C20H30O4	MS2	Fatty Acyls	13367-85-6	HMDB0004236	C05954	ko01100//Metabolic pathways;ko00590//Arachidonic acid metabolism	Global and overview maps;Lipid metabolism	Metabolism
POS_M335T795	1.39403e+08	1.44566e+08	1.46044e+08	1.55649e+08	1.42609e+08	1.4518e+08	2.66907e+08	2.81102e+08	2.55062e+08	2.69002e+08	2.81389e+08	2.74389e+08	1.45575e+08	2.71309e+08	0.898171	1.07996e-10	1.32447e-09	1.21291	335.219	794.596	13.24	Prostaglandin-c2	--	4.18e-09	0.0208476	C20H30O4	MS2	Fatty Acyls	-	HMDB0060095	C05955	ko01100//Metabolic pathways;ko00590//Arachidonic acid metabolism	Global and overview maps;Lipid metabolism	Metabolism
POS_M335T826	3.6283e+07	7.85667e+06	7.07732e+06	3.57238e+07	3.2546e+07	7.59193e+06	4.39063e+07	4.43088e+07	1.81804e+08	1.87383e+08	1.76309e+08	1.98776e+08	2.11798e+07	1.38748e+08	2.7117	0.00332196	0.00720209	1.03435	335.219	826.455	13.77	Lipoxin B4	--	2.59e-13	0.0893601	C20H32O5	MS2	Fatty Acyls	98049-69-5	HMDB0005082	C06315	ko00590//Arachidonic acid metabolism	Lipid metabolism	Metabolism
POS_M336T612	6.65872e+06	7.91048e+06	7.77221e+06	6.71303e+06	7.61475e+06	7.06238e+06	1.43374e+08	9.85428e+07	1.53824e+08	1.34332e+08	1.44645e+08	1.5487e+08	7.2886e+06	1.38265e+08	4.24565	2.77162e-08	1.66926e-07	1.22918	336.119	612.48	10.21	Berberine	--	7.93e-07	13.2115	C20H18NO4	MS2	Protoberberine alkaloids and derivatives	2086-83-1	HMDB0003409	C00757	ko01110//Biosynthesis of secondary metabolites;ko00950//Isoquinoline alkaloid biosynthesis	Biosynthesis of other secondary metabolites;Global and overview maps	Metabolism
POS_M337T814	1.25237e+08	1.20491e+08	1.19821e+08	1.35845e+08	1.17659e+08	1.27892e+08	2.48519e+08	3.17321e+08	3.02788e+08	2.8796e+08	3.02005e+08	3.11174e+08	1.24491e+08	2.94961e+08	1.24448	1.62507e-08	1.03937e-07	1.40416	337.234	814.278	13.57	Prostaglandin E1	--	5.8e-19	1.50922	C20H34O5	MS2	Fatty Acyls	745-65-3	HMDB0001442	-	-	-	-
POS_M337T834	2.89359e+08	2.98948e+08	5.29213e+08	4.55252e+08	5.15846e+08	5.41942e+08	6.39927e+08	6.29849e+08	6.45591e+08	6.36817e+08	7.44212e+08	7.55284e+08	4.38427e+08	6.7528e+08	0.62315	0.00117332	0.00278776	1.51161	337.273	833.978	13.9	--	--	--	--	--	--	--	--	--	-	-	-	-
POS_M339T423	9.18286e+06	8.40364e+06	9.04248e+06	1.91453e+06	8.38038e+06	7.81341e+06	9.7131e+07	1.03933e+08	9.85752e+07	1.01811e+08	9.99377e+07	9.29676e+07	7.45622e+06	9.90592e+07	3.73178	4.06424e-13	1.58976e-11	1.03775	339.106	422.635	7.04	--	--	--	--	--	--	--	--	--	-	-	-	-
POS_M339T464	1.55917e+06	2.73027e+06	1.47898e+06	3.12465e+06	1.62032e+06	3.88557e+06	1.25464e+08	1.43367e+08	1.32131e+08	1.42937e+08	1.28888e+08	1.32187e+08	2.39983e+06	1.34162e+08	5.80491	1.04468e-12	3.182e-11	1.2443	339.107	463.518	7.73	--	--	--	--	--	--	--	--	--	-	-	-	-
POS_M341T609	1.01748e+07	1.0634e+07	1.02083e+07	1.09054e+07	1.09861e+07	1.73753e+07	1.48563e+08	1.61765e+08	1.50067e+08	1.61992e+08	1.42627e+08	1.49281e+08	1.1714e+07	1.52382e+08	3.70139	1.56934e-12	4.43473e-11	1.28549	341.1	609.398	10.16	--	Vulgaxanthin II	--	6.4091	C14H16N2O8	MS1	Carboxylic acids and derivatives	1047-87-6	HMDB0029841	-	-	-	-
POS_M342T542	7.31825e+09	7.21677e+09	6.84609e+09	7.05228e+09	6.76521e+09	7.31221e+09	5.20313e+08	5.37839e+08	4.51455e+08	5.16197e+08	5.57568e+08	5.30164e+08	7.08514e+09	5.18923e+08	-3.7712	1.38829e-14	1.66416e-12	8.79031	342.132	542.153	9.04	--	Coniferin	--	2.8704	C16H22O8	MS1	Carbohydrates and carbohydrate conjugates	531-29-3	HMDB0013682	C00761	ko00940//Phenylpropanoid biosynthesis	Biosynthesis of other secondary metabolites	Metabolism
POS_M342T626	2.05431e+08	1.9026e+08	2.12516e+08	2.15456e+08	1.9546e+08	2.21942e+08	2.07918e+07	2.26756e+07	1.94083e+07	1.92272e+07	2.07713e+07	1.69449e+07	2.06844e+08	1.99698e+07	-3.37265	4.76891e-12	1.03331e-10	1.48098	342.133	626.107	10.44	--	--	--	--	--	--	--	--	--	-	-	-	-
POS_M342T97	6.59287e+08	5.5994e+08	6.10339e+08	5.77998e+08	5.00741e+08	4.98024e+08	8.74514e+07	1.21162e+08	1.10803e+08	8.66122e+07	9.11805e+07	1.02512e+08	5.67722e+08	9.99536e+07	-2.50585	6.65002e-09	4.66695e-08	2.33014	342.137	96.5636	1.61	--	--	--	--	--	--	--	--	--	-	-	-	-
POS_M343T97	1.62233e+08	1.5243e+08	1.41715e+08	1.52753e+08	1.45613e+08	1.35194e+08	3.10194e+06	1.93908e+06	3.73993e+06	2.64427e+06	1.23235e+06	1.92241e+06	1.48323e+08	2.42999e+06	-5.93165	4.49699e-12	9.85889e-11	1.3088	343.121	97.3818	1.62	--	--	--	--	--	--	--	--	--	-	-	-	-
POS_M343T107	2.07594e+08	2.2091e+08	1.74094e+08	1.64142e+08	1.63116e+08	1.43055e+08	2.13981e+06	2.99293e+06	2.18313e+06	1.14636e+06	1.45205e+06	1.82496e+06	1.78818e+08	1.95654e+06	-6.51405	4.35128e-08	2.48377e-07	1.42768	343.121	106.594	1.78	--	--	--	--	--	--	--	--	--	-	-	-	-
POS_M343T542	1.43921e+09	1.48912e+09	1.43754e+09	1.49613e+09	1.4304e+09	1.48256e+09	8.72961e+07	3.47878e+07	1.12789e+08	2.83079e+07	1.06151e+08	1.10828e+08	1.46249e+09	8.00268e+07	-4.1918	9.45431e-15	1.21146e-12	4.03359	343.138	542.23	9.04	--	--	--	--	--	--	--	--	--	-	-	-	-
POS_M343T690	9.14948e+07	9.9396e+07	1.62071e+08	1.47859e+08	1.51044e+08	1.49453e+08	1.11277e+06	4.62877e+06	5.06148e+06	5.09984e+06	4.67434e+06	4.56047e+06	1.33553e+08	4.18961e+06	-4.99445	9.84256e-07	4.221e-06	1.20753	343.141	689.79	11.5	--	--	--	--	--	--	--	--	--	-	-	-	-
POS_M344T429	6.61043e+06	6.14241e+06	6.48584e+06	6.71783e+06	5.91945e+06	6.65782e+06	3.14159e+08	2.41309e+08	3.06982e+08	3.13873e+08	2.8446e+08	2.53338e+08	6.4223e+06	2.85687e+08	5.4752	1.07259e-09	9.37016e-09	1.80418	344.134	429.099	7.15	--	--	--	--	--	--	--	--	--	-	-	-	-
POS_M344T542	1.97222e+08	2.00549e+08	1.83226e+08	1.87052e+08	1.91819e+08	1.98804e+08	4.22949e+06	4.46984e+06	8.95763e+06	5.89649e+06	4.26402e+06	3.50988e+06	1.93112e+08	5.22123e+06	-5.20891	2.19265e-14	2.20213e-12	1.48678	344.14	542.131	9.04	--	--	--	--	--	--	--	--	--	-	-	-	-
POS_M344T623	2.87457e+10	3.01105e+10	3.08727e+10	3.02242e+10	2.64795e+10	2.83988e+10	4.31502e+09	4.40302e+09	4.27841e+09	4.05406e+09	4.08728e+09	4.21248e+09	2.91386e+10	4.22504e+09	-2.78589	3.9445e-12	8.92182e-11	17.1048	344.149	623.23	10.39	--	--	--	--	--	--	--	--	--	-	-	-	-
POS_M344T608	3.86566e+07	4.11263e+07	3.90291e+07	4.2038e+07	3.54842e+07	4.01845e+07	1.06223e+09	1.01218e+09	1.00276e+09	1.02993e+09	1.01689e+09	9.72631e+08	3.94198e+07	1.0161e+09	4.68798	2.17088e-15	4.88908e-13	3.39059	344.149	608.088	10.13	--	--	--	--	--	--	--	--	--	-	-	-	-
POS_M344T503	2.26644e+06	2.5205e+06	2.17828e+06	2.51454e+06	2.67658e+06	1.99526e+06	2.65056e+08	2.51915e+08	2.1817e+08	2.38187e+08	2.19472e+08	2.06588e+08	2.3586e+06	2.33232e+08	6.62769	2.19528e-10	2.39579e-09	1.64259	344.149	503.159	8.39	--	--	--	--	--	--	--	--	--	-	-	-	-
POS_M345T740	4.94203e+08	4.04864e+08	3.94684e+08	3.9358e+08	3.55541e+08	3.40906e+08	5.05444e+07	1.23047e+08	1.32219e+07	1.19524e+08	1.26216e+07	5.3167e+07	3.97296e+08	6.2021e+07	-2.67939	5.17122e-07	2.34488e-06	1.95088	345.094	739.756	12.33	--	--	--	--	--	--	--	--	--	-	-	-	-
POS_M345T623	6.08939e+09	5.77076e+09	6.47983e+09	6.37159e+09	6.04155e+09	5.93868e+09	8.84231e+08	9.22219e+08	7.01043e+08	8.02448e+08	7.90297e+08	8.76961e+08	6.1153e+09	8.29533e+08	-2.88205	5.06853e-13	1.86343e-11	7.88223	345.152	623.23	10.39	--	--	--	--	--	--	--	--	--	-	-	-	-
POS_M345T608	1.23588e+07	6.4584e+06	7.40458e+06	6.80321e+06	1.06522e+07	8.22585e+06	2.14266e+08	2.03804e+08	1.63852e+08	1.96783e+08	1.97632e+08	1.96933e+08	8.6505e+06	1.95545e+08	4.49857	1.20722e-10	1.45106e-09	1.47849	345.152	608.118	10.14	--	--	--	--	--	--	--	--	--	-	-	-	-
POS_M346T234	2.167e+07	1.71201e+07	2.46387e+07	2.42946e+07	1.74854e+07	2.0412e+07	1.6429e+08	1.8357e+08	1.70678e+08	1.66077e+08	1.67759e+08	1.75606e+08	2.09368e+07	1.7133e+08	3.03266	4.85263e-13	1.82145e-11	1.32942	346.054	233.998	3.9	Guanosine 2,3-cyclic phosphate	--	7.35e-12	2.76927	C10H12N5O7P	MS2	--	--	--	C06194	ko00230//Purine metabolism	Nucleotide metabolism	Metabolism
POS_M346T623	8.25996e+08	7.55747e+08	8.27653e+08	7.73998e+08	6.85379e+08	6.95108e+08	9.31052e+07	2.88896e+07	1.03179e+08	8.52875e+07	2.62526e+07	2.96809e+07	7.60647e+08	6.10659e+07	-3.63879	3.62312e-10	3.62898e-09	2.8591	346.154	623.208	10.39	--	--	--	--	--	--	--	--	--	-	-	-	-
POS_M346T676	1.2729e+09	1.31983e+09	1.15005e+09	1.19459e+09	1.25283e+09	1.17611e+09	2.25794e+09	2.49812e+09	2.29526e+09	2.41664e+09	2.31499e+09	2.29368e+09	1.22772e+09	2.34611e+09	0.934288	3.06699e-10	3.13102e-09	3.61485	346.258	676.497	11.27	--	--	--	--	--	--	--	--	--	-	-	-	-
POS_M347T676	2.42314e+08	2.18596e+08	2.43248e+08	2.21657e+08	2.3695e+08	2.22856e+08	4.0058e+08	4.2038e+08	4.44565e+08	4.64991e+08	4.45335e+08	4.16855e+08	2.30937e+08	4.32118e+08	0.903925	3.71432e-09	2.79684e-08	1.52945	347.26	676.497	11.27	--	--	--	--	--	--	--	--	--	-	-	-	-
POS_M348T270	3.6113e+07	3.54747e+07	6.37374e+07	3.49149e+07	6.45131e+07	3.3113e+07	1.322e+08	2.37443e+08	1.54843e+08	2.57295e+08	1.29861e+08	1.20629e+08	4.46443e+07	1.72045e+08	1.94624	0.000489765	0.00125515	1.12933	348.069	270.408	4.51	AMP	--	9.96e-17	2.69814	C10H14N5O7P	MS2	Benzene and substituted derivatives	161814-49-9	HMDB0014839	C00020	ko01100//Metabolic pathways;ko01110//Biosynthesis of secondary metabolites;ko01130//Biosynthesis of antibiotics;ko00230//Purine metabolism;ko00908//Zeatin biosynthesis	Global and overview maps;Metabolism of terpenoids and polyketides;Nucleotide metabolism	Metabolism
POS_M348T258	1.14487e+08	1.05047e+08	1.43823e+08	1.06412e+08	1.11861e+08	1.1523e+08	9.18182e+06	1.01152e+07	1.19937e+07	8.4615e+06	1.04874e+07	1.06384e+07	1.16143e+08	1.01463e+07	-3.51687	5.28029e-09	3.7916e-08	1.10921	348.11	257.514	4.29	--	Camptothecin	--	1.71821	C20H16N2O4	MS1	--	--	--	-	-	-	-
POS_M348T361	1.57553e+08	1.80769e+08	1.49541e+08	1.28411e+08	1.37563e+08	1.23904e+08	4.38972e+06	4.31907e+06	4.10355e+06	4.00113e+06	4.22706e+06	3.75948e+06	1.4629e+08	4.13334e+06	-5.14538	1.38436e-08	9.00922e-08	1.28285	348.129	361.117	6.02	--	--	--	--	--	--	--	--	--	-	-	-	-
POS_M348T703	2.68445e+09	2.89301e+09	2.51546e+09	2.41451e+09	2.47758e+09	2.35013e+09	4.63146e+09	4.81324e+09	4.4006e+09	4.42906e+09	4.30543e+09	4.39353e+09	2.55586e+09	4.49555e+09	0.814691	9.10417e-09	6.20185e-08	4.73909	348.274	703.437	11.72	--	--	--	--	--	--	--	--	--	-	-	-	-
POS_M349T723	2.59734e+08	3.99486e+08	2.43314e+08	2.31188e+08	2.33336e+08	2.19421e+08	5.97339e+08	5.27252e+08	5.16728e+08	4.51422e+08	4.29838e+08	4.44161e+08	2.64413e+08	4.94457e+08	0.90305	0.000125274	0.00036583	1.54777	349.198	723.252	12.05	--	--	--	--	--	--	--	--	--	-	-	-	-
POS_M349T732	1.50423e+08	3.58103e+07	1.43105e+08	1.35222e+08	1.27158e+08	1.39416e+08	3.65128e+08	3.06585e+08	2.95754e+08	2.68572e+08	2.35107e+08	2.65e+08	1.21856e+08	2.89358e+08	1.24768	5.96309e-05	0.000186679	1.33376	349.198	732.173	12.2	--	--	--	--	--	--	--	--	--	-	-	-	-
POS_M349T801	2.83309e+07	2.83018e+07	2.74133e+07	4.23128e+07	2.95739e+07	7.47932e+06	1.65732e+08	1.77873e+08	1.70329e+08	1.8826e+08	1.94063e+08	1.97471e+08	2.72353e+07	1.82288e+08	2.74267	7.81046e-10	7.1575e-09	1.34466	349.198	801.402	13.36	--	--	--	--	--	--	--	--	--	-	-	-	-
POS_M349T703	4.49879e+08	5.43095e+08	4.59906e+08	4.00967e+08	4.66921e+08	4.407e+08	7.6648e+08	9.00034e+08	8.34399e+08	8.14203e+08	8.22241e+08	7.26745e+08	4.60245e+08	8.10683e+08	0.816738	4.92688e-07	2.23954e-06	1.9947	349.276	703.469	11.72	--	--	--	--	--	--	--	--	--	-	-	-	-
POS_M351T676	1.45528e+09	1.32745e+09	1.30259e+09	1.3105e+09	1.26619e+09	1.28063e+09	4.7213e+09	5.09863e+09	4.41144e+09	4.77167e+09	4.96929e+09	4.6405e+09	1.32377e+09	4.76881e+09	1.84897	1.3538e-11	2.46604e-10	6.35632	351.214	676.497	11.27	--	--	--	--	--	--	--	--	--	-	-	-	-
POS_M351T693	7.94594e+07	7.39961e+07	7.25887e+07	6.69268e+07	6.79256e+07	7.89957e+07	2.48782e+08	2.12868e+08	2.51924e+08	2.56434e+08	1.96098e+08	2.20432e+08	7.33154e+07	2.3109e+08	1.65626	2.93454e-08	1.75177e-07	1.34892	351.214	692.819	11.55	--	--	--	--	--	--	--	--	--	-	-	-	-
POS_M351T718	8.04094e+07	6.56198e+07	1.97841e+08	6.53703e+07	1.85378e+08	6.52939e+07	2.52641e+08	2.34409e+08	2.64264e+08	2.46626e+08	2.26342e+08	2.31843e+08	1.09985e+08	2.42687e+08	1.14179	0.000550097	0.00139581	1.1496	351.214	718.259	11.97	Prostaglandin G2	--	5.88e-12	0.0177708	C20H32O6	MS2	Fatty Acyls	51982-36-6	HMDB0003235	C05956	ko01100//Metabolic pathways;ko00590//Arachidonic acid metabolism	Global and overview maps;Lipid metabolism	Metabolism
POS_M352T677	2.54589e+08	2.53853e+08	2.44535e+08	2.56931e+08	2.40214e+08	2.45814e+08	9.28133e+08	9.82215e+08	8.76037e+08	9.0894e+08	9.76393e+08	8.92377e+08	2.49322e+08	9.27349e+08	1.8951	4.39359e-12	9.67435e-11	2.8212	352.217	676.571	11.28	--	15-Keto-prostaglandin F2a	--	1.88742	C20H32O5	MS1	Fatty Acyls	35850-13-6	HMDB0004240	C05960	ko00590//Arachidonic acid metabolism	Lipid metabolism	Metabolism
POS_M352T638	1.26031e+08	1.03522e+08	8.81282e+07	9.37255e+07	7.87254e+07	8.40473e+07	2.81904e+08	2.75431e+08	2.96435e+08	2.82694e+08	2.8782e+08	2.78215e+08	9.56966e+07	2.8375e+08	1.56808	2.77356e-10	2.89104e-09	1.48204	352.246	638.375	10.64	--	--	--	--	--	--	--	--	--	-	-	-	-
POS_M352T676	6.84627e+07	7.25283e+07	6.70547e+07	7.27264e+07	7.01712e+07	7.53314e+07	1.50161e+08	1.71329e+08	1.55574e+08	1.6167e+08	1.68475e+08	1.59801e+08	7.10458e+07	1.61169e+08	1.18175	1.57503e-10	1.81483e-09	1.02681	352.247	676.423	11.27	--	--	--	--	--	--	--	--	--	-	-	-	-
POS_M353T475	5.98378e+07	7.23604e+07	7.31403e+07	6.77918e+07	6.66087e+07	6.84365e+07	1.986e+08	2.01067e+08	1.98339e+08	1.71575e+08	1.93115e+08	1.87466e+08	6.80292e+07	1.91694e+08	1.49458	2.1606e-10	2.36271e-09	1.20213	353.086	475.03	7.92	4-Methylumbelliferone glucuronide	--	8.51e-05	1.66237	C16H16O9	MS2	--	--	--	-	-	-	-
POS_M353T404	1.42565e+08	1.33571e+08	1.53112e+08	1.48202e+08	1.72157e+08	1.94332e+08	5.52503e+07	5.49382e+07	5.17711e+07	5.40423e+07	5.80134e+07	5.29498e+07	1.57323e+08	5.44942e+07	-1.52956	5.24243e-07	2.37571e-06	1.07924	353.086	404.381	6.74	--	Griseofulvin	--	5.09886	C17H17ClO6	MS1	Benzofurans	126-07-8	HMDB0014544	C06686	ko01130//Biosynthesis of antibiotics	Global and overview maps	Metabolism
POS_M353T676_1	7.92698e+06	2.82368e+07	7.85552e+06	2.73004e+07	2.64782e+07	2.76329e+07	1.22968e+08	1.4796e+08	9.97165e+07	1.13493e+08	1.55662e+08	1.17411e+08	2.09051e+07	1.26202e+08	2.59381	7.20171e-07	3.17645e-06	1.09176	353.218	676.423	11.27	--	--	--	--	--	--	--	--	--	-	-	-	-
POS_M353T703	2.95578e+09	2.94964e+09	3.17774e+09	2.92421e+09	3.10583e+09	3.01048e+09	9.0477e+09	1.01988e+10	9.07743e+09	9.74943e+09	9.55376e+09	8.9568e+09	3.02061e+09	9.43065e+09	1.64252	2.55308e-11	4.07114e-10	8.66914	353.229	703.322	11.72	--	--	--	--	--	--	--	--	--	-	-	-	-
POS_M353T783	3.97566e+09	4.01748e+09	3.83837e+09	4.10262e+09	3.63153e+09	4.03911e+09	4.83161e+09	4.58929e+09	4.31241e+09	4.40092e+09	4.01379e+09	4.42482e+09	3.93413e+09	4.42881e+09	0.170873	0.00381449	0.00814167	2.10539	353.229	783.312	13.06	--	--	--	--	--	--	--	--	--	-	-	-	-
POS_M353T740	1.00718e+09	8.19195e+08	9.85026e+08	1.02247e+09	2.04938e+08	9.63843e+08	1.25002e+09	1.21769e+09	1.13891e+09	1.07343e+09	1.11425e+09	1.0659e+09	8.33775e+08	1.14337e+09	0.455558	0.0420698	0.0703404	1.46631	353.229	739.899	12.33	--	--	--	--	--	--	--	--	--	-	-	-	-
POS_M353T766	5.87987e+08	5.8511e+08	5.79447e+08	5.94349e+08	5.68475e+08	6.00098e+08	5.21072e+08	5.48199e+08	4.80282e+08	4.55524e+08	4.26414e+08	4.37533e+08	5.85911e+08	4.78171e+08	-0.293156	0.000328551	0.000873942	1.04567	353.229	766.498	12.77	--	--	--	--	--	--	--	--	--	-	-	-	-
POS_M353T799	1.19772e+08	1.16325e+08	1.12608e+08	1.05027e+08	1.17841e+08	1.24183e+08	3.72812e+08	2.78064e+08	3.66568e+08	3.39241e+08	3.61921e+08	3.25988e+08	1.15959e+08	3.40766e+08	1.55516	2.95999e-08	1.76554e-07	1.61039	353.268	798.867	13.31	--	--	--	--	--	--	--	--	--	-	-	-	-
POS_M353T809	3.62037e+07	2.94271e+07	3.29731e+07	2.61115e+07	3.42751e+07	2.78043e+07	1.97526e+08	1.68489e+08	1.9639e+08	1.87326e+08	1.93285e+08	2.14878e+08	3.11325e+07	1.92982e+08	2.63198	2.08365e-10	2.29078e-09	1.37526	353.267	809.21	13.49	--	--	--	--	--	--	--	--	--	-	-	-	-
POS_M354T703	5.71531e+08	5.3671e+08	6.15789e+08	5.02819e+08	6.26572e+08	5.68612e+08	1.67497e+09	1.99852e+09	1.78387e+09	1.70573e+09	1.88158e+09	1.7625e+09	5.70339e+08	1.8012e+09	1.65906	4.64525e-10	4.5666e-09	3.79127	354.233	703.341	11.72	--	--	--	--	--	--	--	--	--	-	-	-	-
POS_M355T703_1	6.18521e+07	6.37177e+07	7.14172e+07	5.92704e+07	6.58721e+07	6.24432e+07	1.95087e+08	2.44693e+08	1.97964e+08	2.23721e+08	2.09448e+08	2.0733e+08	6.40955e+07	2.13041e+08	1.73283	3.14312e-09	2.39341e-08	1.316	355.234	703.248	11.72	--	--	--	--	--	--	--	--	--	-	-	-	-
POS_M356T142	5.21031e+06	5.83296e+06	6.50207e+06	5.42907e+06	6.5733e+06	5.76485e+06	1.4841e+08	1.42742e+08	1.36874e+08	1.22624e+08	1.59681e+08	1.2943e+08	5.88543e+06	1.3996e+08	4.57173	2.80362e-10	2.91512e-09	1.25163	356.154	141.946	2.37	--	--	--	--	--	--	--	--	--	-	-	-	-
POS_M357T657	6.06423e+08	6.00306e+08	5.82972e+08	5.92539e+08	6.54722e+08	6.06144e+08	3.91925e+07	3.97964e+07	3.86605e+07	4.1268e+07	3.92842e+07	3.72422e+07	6.07185e+08	3.92406e+07	-3.95172	8.42549e-14	5.26204e-12	2.58413	357.133	657.061	10.95	--	(-)-Wikstromol	--	9.73099	C20H22O7	MS1	Furanoid lignans	34444-37-6	HMDB0030598	-	-	-	-
POS_M357T563	2.23339e+08	2.25075e+08	2.35356e+08	2.30143e+08	3.13205e+08	2.32921e+08	1.35479e+07	1.91371e+07	1.38031e+07	1.34921e+07	1.90006e+07	1.68631e+07	2.4334e+08	1.5974e+07	-3.92918	1.78936e-08	1.12891e-07	1.62037	357.133	563.13	9.39	--	Pluviatolide	--	0.0441279	C20H20O6	MS1	--	--	--	C21191	ko01110//Biosynthesis of secondary metabolites	Global and overview maps	Metabolism
POS_M358T614	5.70939e+08	6.32709e+08	6.37336e+08	5.5656e+08	5.90825e+08	6.05819e+08	2.32336e+06	7.69442e+06	7.6196e+06	7.58907e+06	2.48914e+06	2.48793e+06	5.99031e+08	5.03392e+06	-6.89481	7.92029e-13	2.63962e-11	2.64189	358.127	613.912	10.23	--	--	--	--	--	--	--	--	--	-	-	-	-
POS_M358T657	1.25369e+08	1.37398e+08	1.38145e+08	1.38795e+08	1.47756e+08	1.38233e+08	2.2518e+06	7.60626e+06	2.0042e+06	1.93353e+06	7.33957e+06	7.1919e+06	1.37616e+08	4.72121e+06	-4.86535	1.33721e-12	3.8973e-11	1.24927	358.136	656.746	10.95	--	--	--	--	--	--	--	--	--	-	-	-	-
POS_M360T542	6.01128e+08	6.2072e+08	5.73467e+08	5.79909e+08	5.57027e+08	5.63092e+08	2.87687e+07	9.36464e+06	3.06878e+07	9.47722e+06	2.93406e+07	3.27467e+07	5.82557e+08	2.33976e+07	-4.63797	1.79279e-13	8.76579e-12	2.56446	360.144	542.23	9.04	--	--	--	--	--	--	--	--	--	-	-	-	-
POS_M360T149	2.15674e+08	2.36981e+08	2.98004e+07	2.86006e+08	1.94645e+08	3.07554e+08	647577	317779	343876	221716	276226	248717	2.11777e+08	342649	-9.2716	0.000375852	0.000988441	1.46011	360.149	149.197	2.49	--	beta-Lactose	--	3.94208	C12H22O11	MS1	Carbohydrates and carbohydrate conjugates	5965-66-2	HMDB0041627	-	-	-	-
POS_M360T97	5.20737e+08	4.87617e+08	4.25609e+08	4.36202e+08	1.3823e+09	3.24532e+08	6.46416e+07	1.12515e+08	6.3126e+07	7.75339e+07	4.4623e+07	6.22949e+07	5.96166e+08	7.07891e+07	-3.07412	0.00819641	0.0161709	2.10801	360.148	97.4433	1.62	--	--	--	--	--	--	--	--	--	-	-	-	-
POS_M360T107	6.55562e+09	5.41673e+09	5.35725e+09	5.17543e+09	2.66856e+09	4.68486e+09	1.60283e+07	8.14104e+06	1.0019e+07	7.89925e+06	2.74881e+07	2.84913e+07	4.97641e+09	1.63445e+07	-8.25015	2.69127e-06	1.07883e-05	7.44939	360.148	106.947	1.78	--	--	--	--	--	--	--	--	--	-	-	-	-
POS_M361T106	4.42106e+08	4.68007e+08	6.59512e+08	7.32023e+08	3.47508e+08	5.07926e+08	296249	745783	1.12863e+06	635449	1.09398e+06	590999	5.2618e+08	748515	-9.45731	4.24963e-06	1.64069e-05	2.41724	361.153	106.332	1.77	--	--	--	--	--	--	--	--	--	-	-	-	-
POS_M362T286	1.79295e+07	1.13656e+07	1.1259e+07	1.88515e+07	1.54926e+07	1.46318e+07	9.14727e+07	1.05956e+08	1.00171e+08	1.63827e+08	9.10411e+07	9.00198e+07	1.49217e+07	1.07081e+08	2.84322	1.35615e-05	4.78916e-05	1.00427	362.085	286.489	4.77	Chelirubine	--	1.1e-05	0.288259	C21H16NO5	MS2	--	--	--	C06327	ko00950//Isoquinoline alkaloid biosynthesis	Biosynthesis of other secondary metabolites	Metabolism
POS_M362T106	1.00176e+08	1.07408e+08	1.23815e+08	7.77192e+07	8.11568e+07	1.31396e+08	464.001	464.001	248925	61558.9	232892	464.001	1.03612e+08	90794.5	-10.1563	3.95172e-07	1.84596e-06	1.08481	362.154	105.943	1.77	--	--	--	--	--	--	--	--	--	-	-	-	-
POS_M364T302	2.924e+07	2.99566e+07	3.02045e+07	2.92083e+07	2.88698e+07	2.83962e+07	1.49916e+08	1.1771e+08	1.01693e+08	1.04711e+08	1.6518e+08	9.71958e+07	2.93126e+07	1.22734e+08	2.06595	1.05257e-05	3.79927e-05	1.0126	364.064	302.105	5.04	--	--	--	--	--	--	--	--	--	-	-	-	-
POS_M364T193	1.14733e+07	1.10432e+07	1.38349e+07	1.13884e+07	1.02821e+07	1.15865e+07	3.21474e+08	3.54754e+08	3.2402e+08	3.28072e+08	3.21063e+08	3.34636e+08	1.16014e+07	3.3067e+08	4.83302	3.61793e-14	3.078e-12	1.93734	364.064	193.109	3.22	--	--	--	--	--	--	--	--	--	-	-	-	-
POS_M364T179	1.24194e+06	1.2399e+06	1.24374e+06	4.68374e+06	1.25778e+06	4.06258e+06	1.53047e+08	1.70111e+08	1.65006e+08	1.56016e+08	1.67815e+08	1.66809e+08	2.28828e+06	1.63134e+08	6.15565	8.9664e-14	5.46215e-12	1.37542	364.065	178.748	2.98	Guanosine 3-phosphate	--	0.0058594	0.805777	C10H14N5O8P	MS2	--	--	--	C06193	ko00230//Purine metabolism	Nucleotide metabolism	Metabolism
POS_M365T98	8.19689e+09	6.33097e+09	6.32364e+09	7.12058e+09	7.25554e+09	6.18036e+09	1.52353e+09	4.79899e+08	1.40324e+09	1.40515e+09	1.67014e+09	1.55125e+09	6.90133e+09	1.33887e+09	-2.36586	2.89308e-08	1.73259e-07	8.01094	365.103	97.6183	1.63	--	Amoxicillin	--	3.77344	C16H19N3O5S	MS1	Lactams	26787-78-0	HMDB0015193	-	-	-	-
POS_M366T99	9.5548e+08	7.85511e+08	9.83345e+08	8.89163e+08	7.12784e+08	3.8007e+08	2.1135e+08	1.99145e+08	2.2351e+08	2.09491e+08	2.21417e+08	2.25767e+08	7.84392e+08	2.15113e+08	-1.86648	9.51574e-05	0.000284935	2.44834	366.107	98.7257	1.65	--	--	--	--	--	--	--	--	--	-	-	-	-
POS_M366T623	1.22419e+09	1.24763e+09	1.2401e+09	1.14205e+09	8.69372e+08	1.06452e+09	3.25307e+08	4.21299e+08	3.74435e+08	3.49257e+08	3.95462e+08	3.81355e+08	1.13131e+09	3.74519e+08	-1.59488	2.253e-07	1.10816e-06	2.94041	366.129	623.253	10.39	--	--	--	--	--	--	--	--	--	-	-	-	-
POS_M367T100	2.09205e+08	1.85253e+08	1.87712e+08	1.79734e+08	1.60101e+08	1.02763e+08	1.27084e+07	1.02523e+07	1.39268e+07	9.4621e+06	5.14307e+07	1.16906e+07	1.70794e+08	1.82451e+07	-3.22668	3.1761e-06	1.25224e-05	1.30465	367.109	99.795	1.66	--	--	--	--	--	--	--	--	--	-	-	-	-
POS_M367T677	3.86594e+07	4.06747e+07	3.83134e+07	3.4646e+07	3.95581e+07	3.26804e+07	2.15277e+08	2.3073e+08	1.78525e+08	2.1564e+08	2.44105e+08	2.00964e+08	3.7422e+07	2.14207e+08	2.51705	4.0252e-09	3.00354e-08	1.43318	367.187	676.571	11.28	--	--	--	--	--	--	--	--	--	-	-	-	-
POS_M368T212	1.98089e+07	3.45638e+07	1.5335e+07	3.78897e+07	3.06268e+07	3.4308e+07	2.43626e+08	2.73206e+08	2.04743e+08	2.32815e+08	2.50672e+08	2.40487e+08	2.87554e+07	2.40925e+08	3.06668	1.07419e-09	9.37016e-09	1.57245	368.153	212.046	3.53	--	--	--	--	--	--	--	--	--	-	-	-	-
POS_M369T610	1.14668e+08	1.13119e+08	1.12942e+08	1.08575e+08	1.14509e+08	1.21112e+08	1.0002e+07	6.41719e+06	1.97725e+07	1.2617e+07	9.48763e+06	1.10731e+07	1.14154e+08	1.15616e+07	-3.30357	1.62951e-12	4.53577e-11	1.09762	369.132	609.571	10.16	--	--	--	--	--	--	--	--	--	-	-	-	-
POS_M369T703	6.80705e+07	7.53596e+07	7.31723e+07	6.26518e+07	6.6166e+07	6.49906e+07	4.05007e+08	5.12782e+08	4.29553e+08	4.81227e+08	4.90682e+08	3.70801e+08	6.84018e+07	4.48342e+08	2.71249	1.18895e-08	7.86147e-08	2.09797	369.203	703.333	11.72	--	--	--	--	--	--	--	--	--	-	-	-	-
POS_M371T592	1.75355e+08	1.65834e+08	1.67087e+08	2.28721e+08	2.28018e+08	1.79564e+08	2.93767e+07	3.46626e+07	2.92936e+07	3.41436e+07	3.18926e+07	3.27045e+07	1.90763e+08	3.20123e+07	-2.57509	1.26743e-07	6.55044e-07	1.34782	371.149	592.382	9.87	--	Cetirizine	--	1.72798	C21H25ClN2O3	MS1	Benzene and substituted derivatives	83881-51-0	HMDB0005032	-	-	-	-
POS_M371T661	1.02379e+08	9.73465e+07	1.07598e+08	1.91863e+08	9.89165e+07	1.18264e+08	5.5457e+06	9.24021e+06	9.63925e+06	1.00959e+07	1.21902e+07	9.76114e+06	1.19394e+08	9.41206e+06	-3.66508	2.29061e-05	7.74514e-05	1.09176	371.147	661.307	11.02	--	--	--	--	--	--	--	--	--	-	-	-	-
POS_M371T678	1.74404e+08	1.91889e+08	1.62042e+08	1.84586e+08	1.60147e+08	1.71592e+08	2.89058e+08	2.8396e+08	2.61197e+08	4.34333e+08	2.715e+08	2.81196e+08	1.7411e+08	3.03541e+08	0.801892	0.000721082	0.00178576	1.12895	371.239	677.769	11.3	--	6-Keto-prostaglandin F1a	--	9.80937	C20H34O6	MS1	Fatty Acyls	58962-34-8	HMDB0002886	C05961	ko01100//Metabolic pathways;ko00590//Arachidonic acid metabolism	Global and overview maps;Lipid metabolism	Metabolism
POS_M373T485	3.12545e+08	4.44987e+08	4.55016e+08	4.96815e+08	4.6749e+08	4.50455e+08	8.50599e+06	2.20933e+07	2.87406e+07	2.50871e+07	2.76489e+07	2.1138e+07	4.37885e+08	2.22023e+07	-4.30177	2.15253e-08	1.32544e-07	2.19062	373.113	485.332	8.09	--	--	--	--	--	--	--	--	--	-	-	-	-
POS_M374T443	1.70673e+08	4.09425e+07	4.92699e+07	1.33537e+08	1.39779e+08	5.35667e+07	3.60222e+08	1.74432e+08	3.675e+08	3.47744e+08	9.7997e+07	3.61022e+08	9.79614e+07	2.8482e+08	1.53976	0.00567995	0.0116515	1.2771	374.142	442.768	7.38	--	--	--	--	--	--	--	--	--	-	-	-	-
POS_M374T458	3.30986e+06	3.74145e+06	2.87259e+06	3.99881e+06	3.02977e+06	3.55859e+06	1.17961e+08	1.13547e+08	1.07229e+08	1.1728e+08	2.78934e+07	1.15051e+08	3.41851e+06	9.98268e+07	4.86799	5.62808e-05	0.000177237	1.01217	374.142	458.257	7.64	--	Prochlorperazine	--	8.40749	C20H24ClN3S	MS1	Benzothiazines	58-38-8	HMDB0014577	-	-	-	-
POS_M374T676	2.03303e+08	2.34603e+08	2.56591e+08	2.78184e+08	2.89027e+08	2.6667e+08	1.0867e+08	1.28732e+08	1.03531e+08	1.17422e+08	1.18711e+08	1.04813e+08	2.5473e+08	1.13646e+08	-1.16442	9.96275e-07	4.26516e-06	1.26075	374.289	676.497	11.27	--	--	--	--	--	--	--	--	--	-	-	-	-
POS_M376T703	2.44522e+08	2.56599e+08	2.61189e+08	2.74506e+08	3.02255e+08	3.01112e+08	9.05437e+07	1.36058e+08	9.90036e+07	1.08371e+08	1.07492e+08	1.18229e+08	2.73364e+08	1.0995e+08	-1.31398	7.05267e-08	3.83434e-07	1.36944	376.304	703.465	11.72	--	--	--	--	--	--	--	--	--	-	-	-	-
POS_M376T784	3.75972e+08	3.54294e+08	3.85152e+08	4.41411e+08	4.14056e+08	4.05215e+08	1.64759e+08	1.49051e+08	1.40986e+08	1.3833e+08	1.43617e+08	1.29775e+08	3.96017e+08	1.4442e+08	-1.45529	4.13498e-09	3.06698e-08	1.70921	376.305	784.048	13.07	--	--	--	--	--	--	--	--	--	-	-	-	-
POS_M377T450	1.22766e+08	1.4079e+08	1.21742e+08	1.15648e+08	1.21773e+08	1.19641e+08	1.29215e+07	1.38682e+07	1.35648e+07	1.34541e+07	1.43454e+07	1.28395e+07	1.23727e+08	1.34989e+07	-3.19624	3.02095e-11	4.59948e-10	1.13662	377.148	450.47	7.51	Riboflavin	--	5.2e-20	5.84302	C17H20N4O6	MS2	Flavin nucleotides	146-17-8	HMDB0001520	C00255	ko01100//Metabolic pathways;ko01110//Biosynthesis of secondary metabolites;ko00740//Riboflavin metabolism	Global and overview maps;Metabolism of cofactors and vitamins	Metabolism
POS_M378T378	2.05505e+08	2.09458e+08	1.95431e+08	1.44388e+08	1.9161e+08	2.22986e+08	2.51688e+07	2.45699e+07	6.55487e+07	2.18259e+07	2.08677e+07	2.16107e+07	1.94896e+08	2.99319e+07	-2.70295	1.96665e-07	9.80291e-07	1.37241	378.142	378.074	6.3	--	8-Amino-8-demethylriboflavin	--	1.566	C16H19N5O6	MS1	--	--	--	-	-	-	-
POS_M379T443	2.82237e+07	2.7623e+07	8.99431e+06	2.85924e+07	8.04231e+06	2.74654e+07	1.43833e+08	1.28203e+08	1.4305e+08	1.20509e+08	1.3591e+08	1.26176e+08	2.14902e+07	1.32947e+08	2.6291	2.46506e-09	1.92239e-08	1.13832	379.097	442.651	7.38	--	--	--	--	--	--	--	--	--	-	-	-	-
POS_M381T100	1.43174e+09	1.2999e+09	1.16959e+09	1.25123e+09	1.28279e+09	1.15807e+09	3.09225e+08	2.39364e+08	2.86003e+08	2.74968e+08	3.45408e+08	2.51905e+08	1.26556e+09	2.84479e+08	-2.15338	7.08413e-10	6.59765e-09	3.38305	381.077	99.7035	1.66	--	Celecoxib	--	3.70211	C17H14F3N3O2S	MS1	Azoles	169590-42-5	HMDB0005014	-	-	-	-
POS_M382T100	1.73098e+08	1.85361e+08	5.35674e+07	6.39332e+07	1.71712e+08	9.62074e+07	9.58093e+06	1.05727e+07	1.11068e+07	2.67879e+07	1.12002e+07	9.78533e+06	1.2398e+08	1.31723e+07	-3.23452	0.00110591	0.00264219	1.03394	382.081	99.792	1.66	--	--	--	--	--	--	--	--	--	-	-	-	-
POS_M385T659	3.18044e+08	2.51155e+08	1.81502e+08	1.79223e+08	3.20456e+08	1.99378e+08	1.60801e+07	1.72431e+07	2.55427e+07	1.56292e+07	1.53318e+07	1.64689e+07	2.41626e+08	1.77159e+07	-3.76966	7.98128e-06	2.94377e-05	1.57026	385.127	658.644	10.98	--	--	--	--	--	--	--	--	--	-	-	-	-
POS_M387T677	1.16814e+08	1.3395e+08	1.2464e+08	1.24215e+08	1.08183e+08	1.13552e+08	1.64015e+07	1.70491e+07	1.48173e+07	1.21916e+07	1.86438e+07	2.0306e+07	1.20225e+08	1.65682e+07	-2.85925	1.45078e-10	1.70334e-09	1.10139	387.144	676.723	11.28	--	Versicolorone	--	0.707522	C20H18O8	MS1	--	--	--	C20504	ko01130//Biosynthesis of antibiotics	Global and overview maps	Metabolism
POS_M388T97	1.16779e+08	1.15031e+08	7.93586e+07	1.39177e+08	1.26976e+08	1.28422e+08	464.001	505626	464.001	464.001	464.001	579388	1.17624e+08	181145	-9.34282	7.23657e-08	3.91713e-07	1.16123	388.179	96.5372	1.61	--	--	--	--	--	--	--	--	--	-	-	-	-
POS_M390T485	1.00214e+09	9.97777e+08	1.30175e+09	1.26624e+09	1.16507e+09	1.22839e+09	6.65865e+07	5.60297e+07	5.83452e+07	5.02742e+07	5.04662e+07	5.66777e+07	1.16023e+09	5.63966e+07	-4.36266	1.73537e-09	1.41108e-08	3.58427	390.138	485.117	8.09	--	--	--	--	--	--	--	--	--	-	-	-	-
POS_M391T485	2.2617e+08	2.28746e+08	1.58346e+08	1.92995e+08	1.8191e+08	1.96297e+08	8.78426e+06	9.52933e+06	1.05893e+07	1.26533e+07	1.03768e+07	6.40237e+06	1.97411e+08	9.72256e+06	-4.34372	9.91487e-09	6.68864e-08	1.47471	391.14	485.112	8.09	--	Amlodipine	--	6.20173	C20H25ClN2O5	MS1	Pyridines and derivatives	88150-42-9	HMDB0005018	-	-	-	-
POS_M393T816	2.54386e+08	2.43658e+08	3.66693e+08	2.614e+08	2.78833e+08	3.08943e+08	3.57779e+07	7.40565e+06	2.83925e+06	6.9385e+06	6.87112e+06	2.19586e+06	2.85653e+08	1.03381e+07	-4.78823	5.93996e-08	3.28465e-07	1.77915	393.351	815.81	13.6	5-Dehydroavenasterol	--	1.04e-11	8.36264	C29H46O	MS2	Steroids and steroid derivatives	-	HMDB0006852	C15783	ko01110//Biosynthesis of secondary metabolites;ko00100//Steroid biosynthesis	Global and overview maps;Lipid metabolism	Metabolism
POS_M394T814	7.89927e+07	8.33247e+07	7.0912e+07	1.05128e+08	1.00206e+08	9.77099e+07	2.34333e+06	1.70248e+06	690173	911792	795417	516868	8.93789e+07	1.16001e+06	-6.26772	1.98656e-08	1.23773e-07	1.00928	394.354	814.028	13.57	--	--	--	--	--	--	--	--	--	-	-	-	-
POS_M395T485	1.26962e+08	1.56107e+08	4.59414e+08	5.11793e+08	9.41388e+07	4.97976e+08	2.79258e+07	3.21884e+07	3.59861e+07	4.06782e+07	3.94688e+07	4.85025e+07	3.07732e+08	3.74583e+07	-3.03832	0.00814218	0.0160767	1.51544	395.093	485.304	8.09	--	Tetracenomycin B3	--	10.7033	C21H14O8	MS1	--	--	--	C12369	ko01130//Biosynthesis of antibiotics	Global and overview maps	Metabolism
POS_M401T640	5.42647e+08	4.85442e+08	2.73343e+08	5.3291e+08	4.64152e+08	1.34915e+08	4.2187e+07	4.99562e+07	4.83881e+07	4.75935e+07	4.36555e+07	5.69983e+07	4.05568e+08	4.81298e+07	-3.07494	0.000340284	0.000901924	1.9034	401.158	640.371	10.67	--	--	--	--	--	--	--	--	--	-	-	-	-
POS_M401T673	1.08463e+08	9.90678e+07	1.08694e+08	1.05668e+08	1.1601e+08	6.36913e+07	5.19341e+06	7.40915e+06	6.11451e+06	6.92834e+06	5.58587e+06	7.11319e+06	1.00266e+08	6.39074e+06	-3.9717	2.38435e-07	1.16659e-06	1.03492	401.158	673.202	11.22	--	--	--	--	--	--	--	--	--	-	-	-	-
POS_M402T640	1.03494e+08	1.00333e+08	1.02085e+08	1.02845e+08	1.10477e+08	1.27814e+08	1.02916e+07	2.88003e+06	1.20525e+07	9.19905e+06	2.83532e+06	1.11854e+07	1.07841e+08	8.07398e+06	-3.73949	9.01294e-10	8.08012e-09	1.07828	402.16	640.306	10.67	--	Flavanone 7-O-beta-D-glucoside	--	11.8015	C21H22O8	MS1	--	--	--	-	-	-	-
POS_M406T404	8.04286e+08	7.29075e+08	1.0632e+08	6.70261e+08	6.29002e+08	6.13555e+08	1.75143e+08	1.80632e+08	1.62126e+08	4.84807e+07	1.70073e+08	1.62265e+08	5.92083e+08	1.49787e+08	-1.98289	0.00160967	0.00371046	2.04754	406.132	404.394	6.74	--	--	--	--	--	--	--	--	--	-	-	-	-
POS_M406T443	1.1433e+07	1.17016e+07	1.03664e+07	1.10913e+07	9.82825e+06	1.04146e+07	1.88476e+08	2.05426e+08	1.95174e+08	1.77309e+08	1.97627e+08	1.67878e+08	1.08058e+07	1.88649e+08	4.12582	2.5863e-11	4.09838e-10	1.44385	406.163	442.602	7.38	--	Neolinustatin	--	8.98052	C17H29NO11	MS1	Carbohydrates and carbohydrate conjugates	72229-42-6	HMDB0038482	-	-	-	-
POS_M407T158	6.20538e+07	6.8563e+07	7.18661e+07	7.23598e+07	6.51509e+07	7.49386e+07	1.93155e+08	2.10924e+08	2.07984e+08	2.25118e+08	2.13583e+08	2.04489e+08	6.91554e+07	2.09209e+08	1.59703	4.62385e-11	6.49611e-10	1.28109	407.042	157.559	2.63	--	--	--	--	--	--	--	--	--	-	-	-	-
POS_M407T127_2	3.73093e+07	3.45115e+07	3.64638e+07	3.6309e+07	4.09513e+07	3.36174e+07	3.1816e+08	3.16238e+08	3.13978e+08	3.16277e+08	2.82271e+08	3.30675e+08	3.65271e+07	3.12933e+08	3.09882	1.62598e-12	4.53577e-11	1.80158	407.042	126.746	2.11	--	--	--	--	--	--	--	--	--	-	-	-	-
POS_M416T672	622425	634905	688690	456051	717307	662047	7.64864e+07	1.08679e+08	1.1414e+08	6.80207e+07	1.08585e+08	9.51095e+07	630237	9.517e+07	7.23847	2.5467e-07	1.23787e-06	1.03836	416.189	671.65	11.19	--	--	--	--	--	--	--	--	--	-	-	-	-
POS_M417T581	2.3237e+08	2.39927e+08	2.58483e+08	2.5624e+08	2.57083e+08	2.42206e+08	2.90732e+07	2.76897e+07	2.60001e+07	2.64809e+07	2.51897e+07	5.47945e+07	2.47718e+08	3.1538e+07	-2.97354	1.39112e-11	2.50942e-10	1.59231	417.153	580.796	9.68	--	--	--	--	--	--	--	--	--	-	-	-	-
POS_M417T660	2.68121e+08	2.33712e+08	2.68879e+08	2.73016e+08	2.67327e+08	3.03843e+08	1.74421e+07	5.41937e+07	4.6642e+07	1.59583e+07	1.54969e+07	1.48176e+07	2.69149e+08	2.74251e+07	-3.29484	1.54408e-09	1.27649e-08	1.67739	417.154	660.293	11	--	Daidzin	--	0.436049	C21H20O9	MS1	Isoflavonoids	552-66-9	HMDB0033991	C10216	ko00943//Isoflavonoid biosynthesis	Biosynthesis of other secondary metabolites	Metabolism
POS_M417T673	2.67931e+08	2.49899e+08	2.48081e+08	2.68144e+08	2.63969e+08	2.72393e+08	1.73289e+07	6.49652e+06	6.08715e+06	1.56391e+07	1.64502e+07	1.75193e+07	2.61736e+08	1.32535e+07	-4.30367	1.52485e-13	7.60585e-12	1.70925	417.154	673.202	11.22	--	--	--	--	--	--	--	--	--	-	-	-	-
POS_M419T401	3.38529e+08	3.8527e+08	4.2247e+08	3.98135e+08	4.50672e+08	4.32441e+08	5.52323e+07	5.0262e+07	5.64245e+07	6.69265e+07	6.07778e+07	6.02163e+07	4.04586e+08	5.83066e+07	-2.79472	1.33336e-09	1.13511e-08	2.00768	419.116	400.982	6.68	--	--	--	--	--	--	--	--	--	-	-	-	-
POS_M419T640	1.78956e+08	1.84376e+08	1.64088e+08	1.85544e+08	1.56406e+08	1.76383e+08	1.41635e+07	1.50783e+07	1.23544e+07	1.44796e+07	1.20916e+07	1.39679e+07	1.74292e+08	1.36892e+07	-3.67039	1.29103e-11	2.36912e-10	1.37267	419.169	640.404	10.67	--	--	--	--	--	--	--	--	--	-	-	-	-
POS_M420T677	4.27229e+07	4.04616e+07	4.67923e+07	4.54478e+07	4.4275e+07	1.28057e+07	5.4667e+08	6.06343e+08	5.08859e+08	5.86081e+08	5.38937e+08	5.66686e+08	3.87509e+07	5.58929e+08	3.85037	1.07667e-11	2.05174e-10	2.47004	420.222	677.449	11.29	--	--	--	--	--	--	--	--	--	-	-	-	-
POS_M420T696	1.40426e+07	2.20478e+06	2.35019e+06	2.12437e+06	1.2961e+07	2.27336e+06	2.14103e+08	2.47532e+08	2.19215e+08	2.1867e+08	2.23703e+08	2.02504e+08	5.99271e+06	2.20954e+08	5.2044	1.57909e-11	2.78761e-10	1.58784	420.222	695.554	11.59	--	--	--	--	--	--	--	--	--	-	-	-	-
POS_M420T688	1.45938e+06	1.57121e+06	1.30075e+06	1.62749e+06	1.19653e+06	1.41102e+06	5.08769e+08	5.27075e+08	5.01524e+08	4.73335e+08	4.94554e+08	5.00671e+08	1.42773e+06	5.00988e+08	8.45491	9.2024e-15	1.21146e-12	2.42444	420.222	687.654	11.46	--	--	--	--	--	--	--	--	--	-	-	-	-
POS_M421T677	2.16649e+06	2.57474e+06	2.33419e+06	2.78741e+06	2.47048e+06	2.49348e+06	1.04904e+08	1.23986e+08	9.66112e+07	1.05372e+08	9.36393e+07	9.91554e+07	2.47113e+06	1.03945e+08	5.3945	5.62799e-10	5.37768e-09	1.08812	421.224	677.356	11.29	--	--	--	--	--	--	--	--	--	-	-	-	-
POS_M421T688	215556	113420	352267	199659	48695.8	70963.8	1.03283e+08	1.09252e+08	1.0692e+08	9.21902e+07	8.36303e+07	8.77377e+07	166760	9.71688e+07	9.18657	7.9053e-10	7.22659e-09	1.06347	421.224	687.527	11.46	--	--	--	--	--	--	--	--	--	-	-	-	-
POS_M422T314	5.25568e+08	5.47211e+08	5.52044e+08	5.53176e+08	5.1405e+08	5.75032e+08	9.45514e+07	9.98245e+07	9.25826e+07	9.08943e+07	9.65367e+07	8.35175e+07	5.44514e+08	9.29845e+07	-2.54991	2.82988e-13	1.25189e-11	2.30394	422.111	314.213	5.24	--	--	--	--	--	--	--	--	--	-	-	-	-
POS_M423T673	3.35462e+08	3.30416e+08	4.11633e+08	1.0751e+08	4.45526e+08	1.20001e+08	1.65754e+07	5.02478e+07	4.23219e+07	2.67944e+07	3.39067e+07	3.30481e+07	2.91758e+08	3.38157e+07	-3.10901	0.00144694	0.00335737	1.56723	423.325	673.202	11.22	--	--	--	--	--	--	--	--	--	-	-	-	-
POS_M423T769	4.55729e+08	4.04593e+08	1.41855e+08	5.37329e+08	5.1242e+08	5.25046e+08	1.12574e+08	2.4656e+07	7.68001e+07	7.38599e+07	6.56856e+07	5.90029e+07	4.29495e+08	6.87631e+07	-2.64294	0.000171156	0.000485324	1.93087	423.325	768.583	12.81	--	--	--	--	--	--	--	--	--	-	-	-	-
POS_M423T785	2.50356e+09	2.30332e+09	2.7766e+09	2.77673e+09	2.59753e+09	2.62099e+09	3.22363e+08	2.98956e+08	2.3252e+08	2.32113e+08	1.8044e+08	2.11915e+08	2.59645e+09	2.46384e+08	-3.39756	3.04676e-11	4.60235e-10	5.24767	423.325	784.821	13.08	--	--	--	--	--	--	--	--	--	-	-	-	-
POS_M423T654	3.0948e+08	2.83715e+08	3.41248e+08	1.05755e+08	3.46332e+08	8.47121e+07	1.44745e+07	9.48878e+06	7.94307e+06	7.14387e+06	5.05134e+06	5.45052e+06	2.45207e+08	8.25868e+06	-4.89195	0.000628883	0.00157316	1.53131	423.325	654.438	10.91	--	--	--	--	--	--	--	--	--	-	-	-	-
POS_M423T798	8.26686e+08	6.65213e+08	1.9554e+08	8.27587e+08	1.91567e+08	2.06921e+08	2.4383e+08	8.21423e+07	1.35364e+08	1.47475e+08	1.40148e+08	1.25589e+08	4.85586e+08	1.45758e+08	-1.73615	0.0283007	0.0493851	1.5915	423.325	798.057	13.3	--	--	--	--	--	--	--	--	--	-	-	-	-
POS_M423T684	1.89891e+08	1.02675e+08	2.3559e+08	1.46782e+08	2.55958e+08	6.72018e+07	1.46747e+07	3.69206e+07	3.17622e+07	6.32672e+06	2.16843e+07	5.40131e+06	1.66349e+08	1.94616e+07	-3.09551	0.000761989	0.00187893	1.20021	423.325	683.899	11.4	--	--	--	--	--	--	--	--	--	-	-	-	-
POS_M424T74	3.31733e+08	3.28468e+08	2.81888e+08	2.50865e+08	3.01737e+08	3.34334e+08	2.14211e+08	1.9025e+08	1.88716e+08	1.41875e+08	1.93594e+08	1.23762e+08	3.04838e+08	1.75401e+08	-0.79738	6.27318e-05	0.000195645	1.17209	423.953	73.6217	1.23	--	--	--	--	--	--	--	--	--	-	-	-	-
POS_M424T798	2.61816e+08	2.4694e+08	2.11026e+08	2.59406e+08	2.1938e+08	2.69587e+08	6.87614e+07	5.78449e+07	4.22902e+07	4.55202e+07	4.56719e+07	4.29112e+07	2.44692e+08	5.05e+07	-2.27662	5.80997e-09	4.12808e-08	1.50137	424.328	797.915	13.3	--	--	--	--	--	--	--	--	--	-	-	-	-
POS_M424T673	1.04233e+08	1.34814e+08	1.17071e+08	8.50285e+07	1.37925e+08	3.79155e+07	2.08692e+07	3.68558e+06	2.59956e+06	2.74123e+06	1.11775e+07	2.53145e+06	1.02831e+08	7.26742e+06	-3.82269	0.000109803	0.000324733	1.00067	424.327	673.118	11.22	--	--	--	--	--	--	--	--	--	-	-	-	-
POS_M424T785	7.94782e+08	8.49345e+08	7.99879e+08	8.79295e+08	8.23305e+08	9.08901e+08	1.10562e+08	9.38933e+07	7.5996e+07	7.35712e+07	5.61493e+07	6.78189e+07	8.42585e+08	7.96651e+07	-3.4028	3.92487e-12	8.92038e-11	2.99263	424.328	784.625	13.08	--	--	--	--	--	--	--	--	--	-	-	-	-
POS_M424T768	1.05536e+08	1.48777e+08	1.25575e+08	1.80122e+08	1.4141e+08	1.92216e+08	3.71395e+07	6.80812e+06	2.11796e+07	5.73656e+06	1.98724e+07	2.06095e+07	1.48939e+08	1.85576e+07	-3.00464	3.31112e-06	1.30271e-05	1.20525	424.329	768.417	12.81	--	Alpha-Tocotrienol	--	12.399	C29H44O2	MS1	Prenol lipids	1721-51-3	HMDB0006327	C14153	ko01110//Biosynthesis of secondary metabolites;ko00130//Ubiquinone and other terpenoid-quinone biosynthesis	Global and overview maps;Metabolism of cofactors and vitamins	Metabolism
POS_M425T677	2.12984e+07	2.05566e+07	1.22181e+07	6.79558e+06	6.51932e+06	6.85005e+06	3.97977e+08	3.48073e+08	3.49446e+08	3.89363e+08	3.61491e+08	4.16615e+08	1.2373e+07	3.77161e+08	4.92991	3.17291e-11	4.73081e-10	2.06703	425.177	677.356	11.29	--	Chitobiose	--	0.957118	C16H28N2O11	MS1	Organooxygen compounds	35061-50-8	HMDB0062702	C01674	ko01100//Metabolic pathways;ko02010//ABC transporters;ko00520//Amino sugar and nucleotide sugar metabolism	Carbohydrate metabolism;Global and overview maps;Membrane transport	Environmental Information Processing;Metabolism
POS_M425T696	1.45902e+06	1.414e+06	1.28221e+06	1.08414e+06	948105	1.21433e+06	9.35155e+07	8.56601e+07	9.34822e+07	9.71987e+07	9.13559e+07	9.37895e+07	1.23363e+06	9.25003e+07	6.22847	5.53612e-14	4.1917e-12	1.0361	425.177	695.503	11.59	--	Lusitanicoside	--	0.935183	C21H30O10	MS1	Organooxygen compounds	-	HMDB0034120	-	-	-	-
POS_M425T785	1.1505e+08	1.52013e+08	1.27753e+08	1.18056e+08	1.24395e+08	1.26656e+08	2.17839e+07	1.12252e+07	8.4165e+06	6.46253e+06	6.11811e+06	7.6504e+06	1.2732e+08	1.02761e+07	-3.6311	2.18054e-09	1.72585e-08	1.16718	425.331	784.548	13.08	--	4a-Carboxy-4b-methyl-5a-cholesta-8,24-dien-3b-ol	--	14.1256	C29H46O3	MS1	Prenol lipids	-	HMDB0001181	C15808	ko01100//Metabolic pathways;ko01130//Biosynthesis of antibiotics;ko00100//Steroid biosynthesis	Global and overview maps;Lipid metabolism	Metabolism
POS_M426T677	8.02228e+06	2.17372e+06	1.81368e+06	2.10664e+06	1.51522e+06	7.77356e+06	9.11738e+07	9.20778e+07	1.32157e+08	8.43365e+07	8.06425e+07	9.08424e+07	3.90085e+06	9.5205e+07	4.60918	3.3573e-07	1.59201e-06	1.01929	426.18	677.444	11.29	--	--	--	--	--	--	--	--	--	-	-	-	-
POS_M427T708_1	3.85446e+08	3.83607e+08	3.61228e+08	3.74781e+08	3.42925e+08	3.5733e+08	5.84387e+08	4.10783e+08	5.51444e+08	5.89759e+08	5.85594e+08	6.35604e+08	3.67553e+08	5.59595e+08	0.606432	0.000147056	0.000422957	1.41181	427.266	708.337	11.81	--	--	--	--	--	--	--	--	--	-	-	-	-
POS_M433T500_1	2.47902e+07	3.83799e+06	1.92703e+07	1.77176e+07	1.87006e+07	5.19779e+07	4.65128e+08	1.2623e+08	1.27017e+08	4.71102e+08	5.09381e+07	2.6161e+08	2.27158e+07	2.50338e+08	3.46211	0.012166	0.0231425	1.36358	433.11	499.877	8.33	--	Genistin	--	4.77568	C21H20O10	MS1	Isoflavonoids	529-59-9	HMDB0033988	C09126	ko00943//Isoflavonoid biosynthesis	Biosynthesis of other secondary metabolites	Metabolism
POS_M433T494	2.47189e+08	2.66145e+08	2.58978e+08	2.68623e+08	2.60346e+08	2.38312e+08	7.88555e+07	9.53127e+06	1.01921e+07	7.32701e+07	3.93328e+07	4.2284e+07	2.56599e+08	4.22443e+07	-2.60269	1.42707e-08	9.27098e-08	1.57496	433.148	493.957	8.23	--	--	--	--	--	--	--	--	--	-	-	-	-
POS_M435T501	91639.3	30603	103730	101518	45390.8	369488	1.39983e+08	6.0571e+07	1.51154e+08	2.25128e+08	2.67591e+08	2.26423e+08	123728	1.78475e+08	10.4943	0.00017731	0.000501433	1.3583	435.124	501.273	8.35	--	--	--	--	--	--	--	--	--	-	-	-	-
POS_M435T491	559528	683559	764775	855733	1.22058e+06	895376	3.59852e+08	5.48323e+08	3.94288e+08	4.30693e+08	5.14575e+08	4.72352e+08	829926	4.53347e+08	9.09342	2.69934e-08	1.63234e-07	2.28555	435.133	491.058	8.18	8-C-Glucosylnaringenin	--	0.00207083	9.19271	C21H22O10	MS2	--	--	--	C16492	ko00941//Flavonoid biosynthesis	Biosynthesis of other secondary metabolites	Metabolism
POS_M435T581	4.5224e+08	4.54774e+08	2.33643e+08	4.37808e+08	4.20611e+08	4.54079e+08	3.81267e+07	3.80176e+07	3.37535e+07	3.52474e+07	4.34606e+07	3.66527e+07	4.08859e+08	3.75431e+07	-3.44498	1.04628e-06	4.4536e-06	2.04601	435.163	581.029	9.68	--	Naringenin 7-O-beta-D-glucoside	--	3.4383	C21H22O10	MS1	--	--	--	C09099	ko00941//Flavonoid biosynthesis	Biosynthesis of other secondary metabolites	Metabolism
POS_M436T491	464.001	464.001	74303.6	14126.5	464.001	464.001	1.13147e+08	1.30533e+08	1.75191e+08	1.0892e+08	1.14218e+08	1.34557e+08	15047.7	1.29428e+08	13.0703	1.52146e-07	7.74486e-07	1.21665	436.13	490.931	8.18	--	--	--	--	--	--	--	--	--	-	-	-	-
POS_M436T401_1	1.11657e+09	1.04608e+09	1.03442e+09	1.07703e+09	1.0575e+09	1.03433e+09	9.01227e+07	4.27991e+07	4.03324e+07	3.95223e+07	1.09599e+08	8.67691e+07	1.06099e+09	6.81907e+07	-3.95969	9.60027e-14	5.57416e-12	3.41719	436.141	401.205	6.69	--	--	--	--	--	--	--	--	--	-	-	-	-
POS_M436T401_2	2.30692e+08	4.74146e+08	4.31641e+07	2.21334e+08	2.39476e+08	3.93592e+08	9.23545e+07	9.53369e+07	9.41168e+07	9.41544e+07	8.9733e+07	8.65495e+07	2.67067e+08	9.20408e+07	-1.53686	0.0172903	0.031674	1.17449	436.152	400.756	6.68	--	--	--	--	--	--	--	--	--	-	-	-	-
POS_M436T581	1.09194e+08	1.09888e+08	1.04748e+08	1.03869e+08	1.06915e+08	1.10525e+08	8.11555e+06	9.41592e+06	9.56543e+06	8.84197e+06	7.13098e+06	8.68631e+06	1.07523e+08	8.62603e+06	-3.63981	1.62778e-15	4.1716e-13	1.07894	436.168	580.851	9.68	--	--	--	--	--	--	--	--	--	-	-	-	-
POS_M438T127_1	9.1451e+07	2.50986e+08	2.82588e+08	2.51546e+08	2.53571e+08	2.63143e+08	7.28002e+08	6.97705e+08	4.83079e+08	4.80431e+08	3.47368e+08	6.08329e+08	2.32214e+08	5.57486e+08	1.26348	0.000610131	0.00153222	1.79318	437.97	127.173	2.12	--	--	--	--	--	--	--	--	--	-	-	-	-
POS_M439T127	1.75575e+08	1.84895e+08	1.88029e+08	1.91476e+08	1.70876e+08	2.41776e+08	4.31711e+08	4.70929e+08	4.34615e+08	2.22479e+08	5.14969e+08	4.63298e+08	1.92104e+08	4.23e+08	1.13877	0.000327601	0.000871727	1.52929	438.979	127.179	2.12	--	--	--	--	--	--	--	--	--	-	-	-	-
POS_M439T696	2.94728e+09	3.05975e+09	3.40192e+09	2.85495e+09	1.81967e+09	3.69841e+09	3.12139e+08	1.89183e+08	9.09274e+07	1.21544e+08	1.10077e+08	9.70673e+07	2.96366e+09	1.5349e+08	-4.27117	9.09082e-07	3.9258e-06	5.63511	439.356	695.805	11.6	--	--	--	--	--	--	--	--	--	-	-	-	-
POS_M439T738_1	5.14065e+08	5.05581e+08	5.65688e+08	5.62022e+08	4.88658e+08	5.72761e+08	6.88333e+07	2.91759e+07	7.7174e+07	3.11328e+07	1.28895e+07	1.05729e+08	5.34796e+08	5.41557e+07	-3.3038	4.88352e-10	4.78186e-09	2.36916	439.354	738.023	12.3	--	--	--	--	--	--	--	--	--	-	-	-	-
POS_M439T799	4.6131e+08	1.55701e+09	1.6866e+09	4.37377e+08	7.9984e+08	1.62357e+09	5.93574e+07	4.12247e+07	6.49929e+07	1.05439e+08	1.2457e+08	2.4373e+07	1.09428e+09	6.99928e+07	-3.96664	0.00178445	0.0040844	3.10621	439.355	799.252	13.32	Betulinic acid	--	1.3e-05	4.61514	C30H48O3	MS2	Prenol lipids	472-15-1	HMDB0030094	-	-	-	-
POS_M439T836_2	5.12133e+08	1.76707e+09	2.39521e+09	1.03826e+09	4.85238e+08	1.90364e+09	8.77464e+07	4.80502e+07	3.85753e+07	1.49576e+08	1.11838e+08	6.75548e+07	1.35026e+09	8.38902e+07	-4.00859	0.00285984	0.00628454	3.40935	439.358	835.585	13.93	--	--	--	--	--	--	--	--	--	-	-	-	-
POS_M439T738_2	1.64038e+08	1.62213e+08	1.21242e+08	3.15604e+08	2.57289e+08	1.27428e+08	3.09557e+07	4.42562e+07	1.92749e+07	1.50639e+07	4.32907e+07	1.19596e+07	1.91302e+08	2.74669e+07	-2.80009	0.000488383	0.00125204	1.27901	439.365	737.65	12.29	--	--	--	--	--	--	--	--	--	-	-	-	-
POS_M440T708	9.05069e+08	8.3134e+08	8.58736e+08	7.71267e+08	6.08657e+08	5.6742e+08	1.06263e+08	6.35116e+07	5.29185e+07	4.22871e+07	3.68384e+07	3.78568e+07	7.57081e+08	5.66126e+07	-3.74125	2.56406e-07	1.2455e-06	2.82796	440.359	708.378	11.81	--	--	--	--	--	--	--	--	--	-	-	-	-
POS_M440T836	6.22682e+08	6.18469e+08	4.65651e+08	4.63992e+08	3.6936e+08	5.39447e+08	2.43791e+07	6.13458e+07	2.86598e+07	2.21717e+07	1.82478e+07	3.58445e+07	5.13267e+08	3.17748e+07	-4.01376	3.55475e-07	1.67526e-06	2.34152	440.359	835.532	13.93	--	--	--	--	--	--	--	--	--	-	-	-	-
POS_M440T800	1.24693e+08	5.46928e+08	1.36172e+08	3.63118e+08	2.88314e+08	5.39725e+08	2.0539e+07	3.31674e+07	3.29701e+07	4.0343e+07	4.56729e+07	3.54648e+07	3.33158e+08	3.46929e+07	-3.2635	0.00286534	0.00629477	1.6535	440.359	799.607	13.33	--	--	--	--	--	--	--	--	--	-	-	-	-
POS_M440T738	1.67061e+08	1.5467e+08	2.02908e+08	2.06051e+08	1.4159e+08	1.84694e+08	8.28658e+07	2.2641e+07	1.46433e+07	5.72421e+06	4.72383e+06	4.81275e+06	1.76162e+08	2.25685e+07	-2.96452	2.83858e-06	1.1336e-05	1.31028	440.357	738.363	12.31	--	--	--	--	--	--	--	--	--	-	-	-	-
POS_M441T401_1	4.1356e+08	4.19741e+08	4.65647e+08	2.73911e+08	6.56112e+07	2.9917e+08	6.80474e+07	2.24961e+08	9.57539e+07	8.77084e+07	6.93545e+07	9.94822e+07	3.2294e+08	1.07551e+08	-1.58624	0.00745296	0.0148819	1.36043	441.094	401.205	6.69	--	--	--	--	--	--	--	--	--	-	-	-	-
POS_M441T606_1	1.92287e+09	1.90519e+09	1.98696e+09	1.54642e+09	1.50296e+09	1.83279e+09	5.906e+08	5.49075e+08	5.91831e+08	5.25105e+08	5.77349e+08	3.40195e+08	1.78287e+09	5.29026e+08	-1.75279	9.63793e-08	5.10179e-07	3.79295	441.2	606.486	10.11	--	--	--	--	--	--	--	--	--	-	-	-	-
POS_M441T588	1.31109e+07	1.25114e+07	1.21273e+07	1.2868e+07	1.25198e+07	1.41499e+07	2.25842e+08	2.25732e+08	2.16593e+08	2.08819e+08	2.17809e+08	1.28688e+08	1.28812e+07	2.03914e+08	3.98462	1.97425e-07	9.83422e-07	1.47751	441.2	588.374	9.81	--	--	--	--	--	--	--	--	--	-	-	-	-
POS_M441T708	1.46772e+08	1.37511e+08	1.49098e+08	1.38261e+08	3.50812e+07	1.3613e+08	1.27793e+07	1.00001e+07	6.8634e+06	6.3971e+06	4.96837e+06	2.97723e+06	1.23809e+08	7.33093e+06	-4.07797	6.94526e-05	0.000214268	1.11193	441.362	708.344	11.81	--	Soyasapogenol B	--	14.5061	C30H50O3	MS1	Prenol lipids	595-15-3	HMDB0034648	-	-	-	-
POS_M441T697	1.62016e+08	1.74008e+08	1.88436e+08	1.86236e+08	3.04366e+08	2.0546e+08	1.9161e+07	7.7894e+06	5.94495e+06	5.82176e+06	1.11372e+06	847546	2.0342e+08	6.77973e+06	-4.90709	3.1884e-06	1.25642e-05	1.47943	441.362	697.385	11.62	--	--	--	--	--	--	--	--	--	-	-	-	-
POS_M442T606_1	4.74501e+08	5.10441e+08	4.57168e+08	1.39089e+08	1.34896e+08	1.7091e+08	3.92655e+07	8.65259e+07	1.34376e+08	3.75576e+07	8.78851e+07	1.26462e+08	3.14501e+08	8.53452e+07	-1.88168	0.0136302	0.0256066	1.36445	442.201	606.486	10.11	--	--	--	--	--	--	--	--	--	-	-	-	-
POS_M445T475_2	3.13973e+08	3.30351e+08	3.41321e+08	3.52683e+08	3.46342e+08	3.54143e+08	7.89514e+08	8.63429e+08	8.87868e+08	8.17681e+08	7.99611e+08	5.53e+08	3.39802e+08	7.85184e+08	1.20834	4.02861e-06	1.56348e-05	2.22656	445.135	474.878	7.91	--	--	--	--	--	--	--	--	--	-	-	-	-
POS_M446T200	2.41958e+08	2.23242e+08	2.26844e+08	2.06951e+08	2.12658e+08	2.14856e+08	1.69024e+06	1.50275e+06	1.48257e+06	1.4043e+06	1.11082e+06	1.52969e+06	2.21085e+08	1.4534e+06	-7.24903	1.11516e-12	3.36905e-11	1.60648	446.149	200.226	3.34	--	--	--	--	--	--	--	--	--	-	-	-	-
POS_M448T421	1.56959e+08	1.24815e+08	1.51777e+08	1.32907e+08	1.52684e+08	1.54511e+08	3.73902e+07	3.88666e+07	1.01812e+07	9.38248e+06	3.83502e+07	3.64391e+07	1.45609e+08	2.8435e+07	-2.35636	4.59079e-08	2.6025e-07	1.16145	448.179	420.636	7.01	--	Cisapride	--	6.7109	C23H29ClFN3O4	MS1	Benzene and substituted derivatives	81098-60-4	HMDB0014742	-	-	-	-
POS_M453T738	4.60437e+08	4.69593e+08	5.17565e+08	5.30669e+08	8.08657e+08	6.12533e+08	3.81374e+07	1.91016e+07	3.67461e+06	3.36818e+06	3.02911e+06	2.51011e+06	5.66576e+08	1.16368e+07	-5.6055	1.15128e-06	4.86708e-06	2.49855	453.334	737.922	12.3	--	--	--	--	--	--	--	--	--	-	-	-	-
POS_M453T789	2.35003e+08	2.43807e+08	2.63789e+08	2.1545e+08	2.34793e+08	2.25017e+08	2.11037e+07	8.34616e+06	1.32285e+07	5.57713e+06	4.24789e+06	4.67602e+06	2.3631e+08	9.52991e+06	-4.63207	2.76385e-11	4.33354e-10	1.63044	453.333	789.355	13.16	--	--	--	--	--	--	--	--	--	-	-	-	-
POS_M454T737	1.63176e+08	1.71425e+08	1.70849e+08	1.89285e+08	2.9122e+08	1.85391e+08	2.43036e+06	3.35482e+06	957193	1.82907e+06	473520	398267	1.95224e+08	1.57387e+06	-6.95467	1.78702e-06	7.33357e-06	1.47282	454.339	737.079	12.28	--	--	--	--	--	--	--	--	--	-	-	-	-
POS_M455T689	1.59993e+09	1.54843e+09	1.75328e+09	1.80642e+09	8.71872e+08	1.56896e+09	1.16898e+08	5.45497e+07	4.37885e+07	2.91891e+07	6.89851e+06	2.41788e+07	1.52481e+09	4.5917e+07	-5.05346	8.5399e-07	3.70727e-06	4.09018	455.35	689.237	11.49	--	--	--	--	--	--	--	--	--	-	-	-	-
POS_M455T670	1.25738e+08	1.11627e+08	1.1585e+08	1.17522e+08	5.61914e+07	1.14601e+08	2.17634e+07	1.21059e+07	6.38072e+06	6.81196e+06	1.7415e+06	4.49346e+06	1.06922e+08	8.88283e+06	-3.58939	3.63074e-06	1.4187e-05	1.04558	455.351	669.856	11.16	--	--	--	--	--	--	--	--	--	-	-	-	-
POS_M455T704	8.26408e+08	6.86251e+08	6.13421e+08	6.99236e+08	4.03095e+08	5.62111e+08	8.10807e+07	5.77241e+07	4.58045e+07	3.7185e+07	5.06781e+07	2.60707e+07	6.31754e+08	4.97572e+07	-3.66639	1.81991e-06	7.45621e-06	2.55703	455.35	703.974	11.73	Maslinic acid	--	7.61e-07	4.36583	C30H48O4	MS2	Prenol lipids	4373-41-5	HMDB0002392	-	-	-	-
POS_M456T704	2.87718e+08	2.31308e+08	2.46534e+08	2.093e+08	2.44975e+08	2.75631e+08	1.23193e+07	3.79878e+06	6.18702e+06	2.78058e+06	5.71128e+06	1.8104e+06	2.49244e+08	5.43457e+06	-5.51925	1.58468e-09	1.30136e-08	1.68482	456.354	703.576	11.73	--	Ursolic acid	--	13.63	C30H48O3	MS1	Prenol lipids	77-52-1	HMDB0002395	-	-	-	-
POS_M457T694	1.02161e+09	7.94223e+08	8.76045e+08	9.19261e+08	8.42554e+08	9.60435e+08	8.39838e+06	8.18467e+06	8.25661e+06	7.86958e+06	6.92239e+06	9.00193e+06	9.02355e+08	8.10559e+06	-6.79863	1.28958e-10	1.53347e-09	3.23438	457.33	694.217	11.57	--	--	--	--	--	--	--	--	--	-	-	-	-
POS_M457T596	1.47665e+08	1.58933e+08	1.4336e+08	1.54609e+08	1.56286e+08	1.52305e+08	7.89683e+07	6.48703e+07	7.15945e+07	3.67921e+07	1.93918e+07	7.69534e+07	1.52193e+08	5.8095e+07	-1.38942	3.3917e-06	1.33371e-05	1.0246	457.33	595.756	9.93	--	--	--	--	--	--	--	--	--	-	-	-	-
POS_M460T101_1	2.97719e+09	5.08336e+08	1.75337e+09	2.38126e+09	2.45595e+09	1.6104e+09	8.25353e+06	8.92631e+06	1.07748e+07	6.21049e+06	1.04771e+07	8.46724e+06	1.94775e+09	8.85157e+06	-7.78166	0.000262114	0.000713043	4.44827	460.196	101.025	1.68	--	--	--	--	--	--	--	--	--	-	-	-	-
POS_M460T101_2	6.98672e+08	2.66219e+09	1.84694e+09	6.56451e+08	6.01557e+08	1.74394e+09	8.25353e+06	8.92631e+06	1.07748e+07	6.21049e+06	1.04771e+07	8.46724e+06	1.36829e+09	8.85157e+06	-7.27223	0.0028145	0.00619591	3.53495	460.208	101.015	1.68	--	--	--	--	--	--	--	--	--	-	-	-	-
POS_M461T101	5.52983e+08	3.93756e+08	4.5464e+08	4.68434e+08	4.81994e+08	4.37325e+08	1.46887e+06	1.06876e+06	1.32158e+06	1.02491e+06	861510	1.29983e+06	4.64855e+08	1.17424e+06	-8.62891	1.071e-09	9.37016e-09	2.3246	461.21	101.041	1.68	--	--	--	--	--	--	--	--	--	-	-	-	-
POS_M462T480	1.30726e+08	1.23941e+08	8.74549e+07	8.18741e+07	1.08795e+08	1.07028e+08	2.58321e+08	2.59728e+08	2.73198e+08	2.35352e+08	1.82118e+08	2.35794e+08	1.06637e+08	2.40752e+08	1.17484	5.43248e-06	2.05886e-05	1.21826	462.16	480.392	8.01	--	--	--	--	--	--	--	--	--	-	-	-	-
POS_M463T482	2.7364e+08	2.99889e+08	1.4361e+08	3.19363e+08	2.94095e+08	2.59869e+08	5.36972e+06	1.58939e+07	5.18027e+06	6.23715e+06	6.89633e+06	7.10696e+06	2.65078e+08	7.78073e+06	-5.09037	1.618e-06	6.66943e-06	1.69963	463.151	481.771	8.03	--	--	--	--	--	--	--	--	--	-	-	-	-
POS_M463T599_2	2.17176e+06	1.90241e+06	2.00064e+06	1.73267e+06	1.91236e+06	1.9139e+06	2.88419e+08	3.34032e+08	1.70873e+08	4.73895e+07	2.66154e+08	3.04016e+08	1.93896e+06	2.35147e+08	6.92214	0.000339002	0.000899487	1.53514	463.188	599.072	9.98	--	--	--	--	--	--	--	--	--	-	-	-	-
POS_M463T588_2	215344	133499	235456	142807	245924	235746	1.26373e+08	1.65892e+08	9.71818e+07	4.03206e+07	1.32818e+08	1.63535e+08	201463	1.2102e+08	9.23052	9.02802e-05	0.000272306	1.12679	463.188	588.399	9.81	--	--	--	--	--	--	--	--	--	-	-	-	-
POS_M465T506	207874	228771	143893	118145	221995	293450	1.33916e+08	2.31089e+08	4.64166e+07	1.40772e+08	1.71424e+08	7.14392e+07	202355	1.3251e+08	9.35499	0.000684365	0.00170449	1.14271	465.1	506.21	8.44	Quercetin 3-O-glucoside	--	1.94e-20	6.80122	C21H20O12	MS2	Flavonoids	482-35-9	HMDB0037362	C05623	ko01100//Metabolic pathways;ko01110//Biosynthesis of secondary metabolites;ko00944//Flavone and flavonol biosynthesis	Biosynthesis of other secondary metabolites;Global and overview maps	Metabolism
POS_M469T443	387681	511635	348451	549564	385194	451617	4.78425e+07	1.62375e+08	1.7622e+08	1.35106e+08	4.57993e+07	1.31641e+08	439024	1.16497e+08	8.05178	0.000512666	0.00130842	1.07612	469.168	443.465	7.39	--	--	--	--	--	--	--	--	--	-	-	-	-
POS_M469T676	2.10684e+08	2.31281e+08	2.36598e+08	2.6932e+08	2.39886e+08	2.44244e+08	1.33803e+07	1.43765e+07	1.39673e+07	1.00994e+07	1.32478e+07	6.06896e+06	2.38669e+08	1.18567e+07	-4.33123	6.01376e-11	8.11148e-10	1.62953	469.295	676.46	11.27	--	--	--	--	--	--	--	--	--	-	-	-	-
POS_M469T697	1.17556e+08	1.07329e+08	1.08131e+08	9.5303e+07	2.94754e+08	3.27115e+08	1.13054e+07	2.08703e+07	2.57633e+07	2.06507e+07	1.60539e+07	1.22596e+07	1.75031e+08	1.78172e+07	-3.29627	0.00462915	0.00970762	1.17883	469.328	697.143	11.62	--	--	--	--	--	--	--	--	--	-	-	-	-
POS_M469T677	1.23106e+09	1.12389e+09	1.23977e+09	1.46689e+09	1.22644e+09	1.18821e+09	1.11291e+07	2.7466e+07	2.18369e+07	2.34668e+07	2.06646e+07	2.10843e+07	1.24604e+09	2.09413e+07	-5.89486	1.78334e-10	2.01804e-09	3.78481	469.33	677.303	11.29	--	--	--	--	--	--	--	--	--	-	-	-	-
POS_M471T109	464.001	464.001	464.001	464.001	464.001	464.001	9.1727e+07	1.51098e+08	5.82078e+07	1.4301e+08	7.79274e+07	7.81403e+07	464.001	1.00019e+08	17.7177	7.46269e-05	0.000228242	1.02865	471.093	109.172	1.82	--	--	--	--	--	--	--	--	--	-	-	-	-
POS_M473T690	9.45988e+07	9.65427e+07	1.01704e+08	9.88459e+07	9.67364e+07	1.18004e+08	2.74873e+06	1.34691e+06	197131	34424.3	61623.9	112377	1.01072e+08	750198	-7.0739	7.27314e-11	9.60106e-10	1.0836	473.364	689.812	11.5	--	--	--	--	--	--	--	--	--	-	-	-	-
POS_M476T449_2	1.2178e+08	1.0266e+08	7.49558e+07	1.12663e+08	1.03029e+08	1.04623e+08	2.19503e+08	3.60076e+08	2.90872e+08	3.07391e+08	3.24355e+08	2.70753e+08	1.03285e+08	2.95492e+08	1.51649	3.05033e-06	1.20972e-05	1.46507	476.178	448.901	7.48	--	--	--	--	--	--	--	--	--	-	-	-	-
POS_M478T834_2	9.38036e+08	7.27937e+08	8.11127e+08	5.94913e+08	9.15919e+08	8.44677e+08	1.78782e+09	1.65106e+09	1.77157e+09	1.37121e+09	1.85186e+09	1.37399e+09	8.05435e+08	1.63459e+09	1.02109	9.7476e-06	3.54771e-05	3.01918	478.292	834.013	13.9	--	--	--	--	--	--	--	--	--	-	-	-	-
POS_M478T834_3	2.47757e+08	2.1827e+07	2.48068e+08	2.33767e+08	1.05704e+08	1.04977e+08	1.56253e+08	5.09758e+08	3.2906e+08	1.81103e+08	3.20752e+08	5.09586e+08	1.6035e+08	3.34418e+08	1.06043	0.0397809	0.0670716	1.1065	478.304	834.006	13.9	--	--	--	--	--	--	--	--	--	-	-	-	-
POS_M479T507_1	1.18881e+06	778001	681381	552428	528302	626316	2.51152e+09	2.53315e+09	2.3411e+09	2.50129e+09	2.51755e+09	2.49261e+09	725873	2.48287e+09	11.74	1.12594e-15	3.09925e-13	5.40541	479.08	507.012	8.45	--	--	--	--	--	--	--	--	--	-	-	-	-
POS_M479T536	1.37604e+07	1.26794e+07	1.20521e+07	1.26078e+07	1.19746e+07	1.38829e+07	1.2528e+09	9.00888e+08	1.42491e+09	1.26532e+09	1.24887e+09	1.27073e+09	1.28262e+07	1.22725e+09	6.58019	9.47334e-09	6.42389e-08	3.75094	479.116	536.328	8.94	--	--	--	--	--	--	--	--	--	-	-	-	-
POS_M480T537	469545	685942	666780	575369	2.15109e+06	593394	2.91441e+08	2.79917e+08	3.56811e+08	2.6609e+08	3.58244e+08	2.41021e+08	857021	2.98921e+08	8.44622	3.32139e-08	1.95754e-07	1.85431	480.123	536.75	8.95	--	--	--	--	--	--	--	--	--	-	-	-	-
POS_M481T449	4.36722e+07	9.05371e+07	4.96862e+07	4.78518e+07	8.14945e+07	8.33505e+07	2.07319e+08	2.21289e+08	1.41812e+08	2.29709e+08	5.69123e+07	2.22279e+08	6.60987e+07	1.79887e+08	1.4444	0.00296752	0.00649812	1.01951	481.13	449.186	7.49	--	--	--	--	--	--	--	--	--	-	-	-	-
POS_M485T694	5.37116e+08	4.47578e+08	4.70978e+08	4.41188e+08	5.09092e+08	5.00687e+08	5.96582e+06	5.86913e+06	6.61146e+06	5.93187e+06	5.13563e+06	6.1175e+06	4.8444e+08	5.93857e+06	-6.35006	2.69064e-11	4.24561e-10	2.36785	485.327	694.217	11.57	--	--	--	--	--	--	--	--	--	-	-	-	-
POS_M486T694	1.11098e+08	9.85805e+07	1.73498e+08	7.77514e+07	9.88667e+07	1.59327e+08	1.75927e+06	5.54428e+06	4.0369e+06	1.83131e+06	1.63295e+06	2.08779e+06	1.19853e+08	2.81542e+06	-5.41178	1.92698e-05	6.60577e-05	1.12764	486.326	694.218	11.57	--	--	--	--	--	--	--	--	--	-	-	-	-
POS_M492T658_1	3.14411e+08	2.91496e+08	2.20676e+08	3.0397e+08	2.86604e+08	3.20615e+08	1.15435e+08	1.15551e+08	1.07653e+08	6.35425e+07	9.25092e+07	9.11622e+07	2.89629e+08	9.76422e+07	-1.56863	4.74427e-07	2.16714e-06	1.47634	492.199	658.136	10.97	--	--	--	--	--	--	--	--	--	-	-	-	-
POS_M492T606	4.50766e+08	4.64013e+08	3.94696e+08	4.62246e+08	4.64202e+08	4.64475e+08	3.41478e+07	3.45975e+07	3.55586e+07	5.09391e+07	2.27618e+07	3.05598e+07	4.50066e+08	3.47608e+07	-3.69461	8.76883e-12	1.72407e-10	2.20713	492.199	606.31	10.11	--	--	--	--	--	--	--	--	--	-	-	-	-
POS_M493T542	4.21863e+06	3.73001e+06	7.62165e+06	3.02125e+06	3.20814e+06	4.04525e+06	1.04379e+10	1.24002e+10	1.07151e+10	1.12673e+10	1.11569e+10	1.14674e+10	4.30749e+06	1.12408e+10	11.3496	2.08197e-12	5.56591e-11	11.4877	493.097	542.023	9.03	--	Carmine red	--	0.754226	C22H20O13	MS1	Anthracenes	1260-17-9	HMDB0030658	-	-	-	-
POS_M493T606	1.41469e+08	1.45072e+08	1.56785e+08	1.4913e+08	1.54067e+08	1.44624e+08	1.01334e+07	9.28664e+06	9.74039e+06	6.79735e+06	1.19804e+07	9.20353e+06	1.48525e+08	9.52361e+06	-3.96305	9.24037e-14	5.56134e-12	1.2785	493.202	605.777	10.1	--	--	--	--	--	--	--	--	--	-	-	-	-
POS_M494T542_2	825571	776458	589707	395665	793891	687021	2.5298e+09	2.76657e+09	1.92672e+09	1.05177e+09	1.90097e+09	1.72049e+09	678052	1.98272e+09	11.5138	1.22724e-05	4.37661e-05	4.65596	494.107	542.072	9.03	--	--	--	--	--	--	--	--	--	-	-	-	-
POS_M494T677	8.74286e+07	8.53488e+07	7.38888e+07	1.16922e+08	1.27125e+08	1.44782e+08	1.07154e+06	1.20663e+06	788913	650410	1.27823e+06	1.60309e+06	1.05916e+08	1.0998e+06	-6.58953	3.31107e-06	1.30271e-05	1.07996	494.171	676.534	11.28	--	--	--	--	--	--	--	--	--	-	-	-	-
POS_M495T542	37267	113846	464.001	464.001	464.001	464.001	5.17238e+08	5.99429e+08	6.02414e+08	5.56596e+08	5.65065e+08	4.19334e+08	25494.8	5.43346e+08	14.3794	2.77874e-09	2.13511e-08	2.51422	495.098	542.095	9.03	--	--	--	--	--	--	--	--	--	-	-	-	-
POS_M503T612	1.66913e+08	8.76997e+07	1.45715e+08	1.57475e+08	1.77086e+08	1.98493e+08	9.56668e+06	9.83891e+06	1.43404e+07	1.17889e+07	1.2312e+07	1.52826e+07	1.55564e+08	1.21883e+07	-3.67394	3.15269e-06	1.24499e-05	1.26358	503.329	612.482	10.21	--	--	--	--	--	--	--	--	--	-	-	-	-
POS_M503T596	2.41598e+08	2.15537e+08	2.00619e+08	2.12248e+08	2.05745e+08	2.41827e+08	1.11447e+08	4.66382e+07	9.62653e+07	9.76719e+07	9.39415e+07	9.2705e+07	2.19596e+08	8.9778e+07	-1.29042	5.77791e-07	2.59308e-06	1.21311	503.335	595.781	9.93	--	--	--	--	--	--	--	--	--	-	-	-	-
POS_M503T694	1.10978e+09	9.959e+08	1.15396e+09	9.44535e+08	1.25765e+09	1.23231e+09	1.24197e+07	1.12676e+07	1.1196e+07	1.00528e+07	9.05055e+06	1.17269e+07	1.11569e+09	1.09522e+07	-6.67056	1.03728e-09	9.12314e-09	3.58712	503.335	694.218	11.57	--	--	--	--	--	--	--	--	--	-	-	-	-
POS_M515T542_1	213388	53078.1	464.001	46780.7	121149	79954	7.64498e+07	9.89974e+07	7.8991e+07	1.16943e+08	1.08058e+08	7.57406e+07	85802.3	9.25299e+07	10.0747	1.7793e-07	8.94101e-07	1.02843	515.068	542.416	9.04	--	--	--	--	--	--	--	--	--	-	-	-	-
POS_M515T542_2	213388	53078.1	464.001	47131.7	122466	79954	2.44091e+08	2.76001e+08	2.56258e+08	2.78071e+08	2.66008e+08	2.55497e+08	86080.3	2.62654e+08	11.5752	3.06791e-13	1.31186e-11	1.75709	515.082	542.227	9.04	--	Coenzyme F420-0	--	23.9932	C19H22N3O12P	MS1	--	--	--	C19153	ko01120//Microbial metabolism in diverse environments	Global and overview maps	Metabolism
POS_M518T806_2	2.67786e+08	2.37145e+08	2.64255e+08	1.82763e+08	2.65047e+08	2.80006e+08	9.06381e+07	8.81891e+07	8.653e+07	8.08218e+07	8.03489e+07	2.85571e+08	2.495e+08	1.18683e+08	-1.07193	0.0049294	0.0102735	1.07634	518.329	806.205	13.44	--	--	--	--	--	--	--	--	--	-	-	-	-
POS_M520T836	1.39529e+09	1.89031e+09	1.87764e+09	1.99123e+09	1.9778e+09	1.93667e+09	2.86695e+09	2.61834e+09	2.58428e+09	2.49716e+09	2.35033e+09	2.43413e+09	1.84482e+09	2.55853e+09	0.471834	0.000120355	0.000353131	2.73057	520.339	836.248	13.94	--	--	--	--	--	--	--	--	--	-	-	-	-
POS_M522T97	2.89632e+08	2.09013e+08	1.9856e+08	1.86172e+08	1.5592e+08	1.59082e+08	868834	745633	288223	640857	584726	397932	1.9973e+08	587701	-8.40875	1.60695e-06	6.62757e-06	1.49639	522.207	97.2825	1.62	--	--	--	--	--	--	--	--	--	-	-	-	-
POS_M522T605	4.0521e+08	3.43234e+08	4.1418e+08	3.92299e+08	4.0618e+08	4.15032e+08	3.12143e+07	3.69346e+07	1.39343e+07	3.11539e+07	3.57394e+07	3.53268e+07	3.96023e+08	3.07172e+07	-3.68846	2.47875e-11	3.96305e-10	2.06898	522.211	605.034	10.08	--	--	--	--	--	--	--	--	--	-	-	-	-
POS_M522T666	7.05051e+08	7.97329e+08	7.3169e+08	9.04591e+08	7.38212e+08	8.84121e+08	6.03676e+07	6.08279e+07	6.25672e+07	7.1663e+07	1.89862e+07	6.55258e+07	7.93499e+08	5.66563e+07	-3.80792	1.35315e-09	1.14801e-08	2.92966	522.213	666.187	11.1	--	--	--	--	--	--	--	--	--	-	-	-	-
POS_M522T576	9.68984e+07	8.78862e+07	9.84856e+07	1.03451e+08	1.12382e+08	9.80703e+07	1.65308e+06	1.6668e+06	5.57075e+06	1.69634e+06	5.91639e+06	1.60369e+06	9.95289e+07	3.01784e+06	-5.04353	7.02806e-11	9.32724e-10	1.06266	522.211	575.899	9.6	--	--	--	--	--	--	--	--	--	-	-	-	-
POS_M523T605	1.3321e+08	1.30295e+08	1.32503e+08	1.26487e+08	1.26794e+08	1.32145e+08	1.14146e+07	1.1798e+07	1.14258e+07	9.89837e+06	1.10883e+07	1.11254e+07	1.30239e+08	1.11251e+07	-3.54928	3.47944e-16	1.72394e-13	1.18427	523.214	605.011	10.08	--	--	--	--	--	--	--	--	--	-	-	-	-
POS_M523T666	2.17885e+08	2.98872e+08	2.47837e+08	2.84077e+08	2.664e+08	1.71188e+08	6.25498e+06	2.03231e+07	2.17346e+07	1.99021e+07	2.34653e+07	9.31607e+06	2.4771e+08	1.68327e+07	-3.87931	3.1606e-07	1.50961e-06	1.62144	523.216	665.91	11.1	--	--	--	--	--	--	--	--	--	-	-	-	-
POS_M527T98	4.12847e+08	2.76194e+08	3.74521e+08	2.55232e+08	2.84468e+08	2.58571e+08	1.69467e+07	3.40611e+07	1.81375e+07	1.74379e+07	1.87168e+07	3.25607e+07	3.10305e+08	2.29768e+07	-3.75544	1.02251e-06	4.3649e-06	1.80085	527.155	97.538	1.63	--	--	--	--	--	--	--	--	--	-	-	-	-
POS_M540T602	8.17981e+08	6.20438e+08	6.39345e+08	5.81022e+08	6.20419e+08	6.52102e+08	4.81572e+07	6.38987e+07	6.02147e+07	5.92567e+07	5.78964e+07	3.55579e+07	6.55218e+08	5.41636e+07	-3.59658	7.71606e-09	5.34443e-08	2.63989	540.22	601.858	10.03	--	--	--	--	--	--	--	--	--	-	-	-	-
POS_M541T601	2.74601e+08	2.28751e+08	2.30331e+08	2.1362e+08	2.66149e+08	2.73668e+08	2.14084e+07	1.58301e+07	1.74214e+07	1.30533e+07	2.15285e+07	2.01213e+07	2.47854e+08	1.82272e+07	-3.76533	1.38899e-09	1.17307e-08	1.63508	541.225	600.702	10.01	--	--	--	--	--	--	--	--	--	-	-	-	-
POS_M552T659	2.35812e+08	2.26997e+08	2.36354e+08	2.53258e+08	2.17272e+08	1.99829e+08	3.85256e+06	1.13919e+07	8.43852e+06	7.88071e+06	1.19414e+07	1.26796e+07	2.28254e+08	9.36412e+06	-4.60735	5.93938e-11	8.02573e-10	1.60125	552.22	659.083	10.98	--	Decarbamoylnovobiocin	--	2.93113	C30H35NO10	MS1	--	--	--	C12476	ko01130//Biosynthesis of antibiotics	Global and overview maps	Metabolism
POS_M563T521_2	884073	1.14002e+06	880954	1.02017e+06	865256	810913	1.2861e+08	8.22857e+07	1.18392e+08	1.66184e+08	8.13864e+07	1.23769e+08	933565	1.16771e+08	6.96672	4.54567e-06	1.74411e-05	1.13388	563.181	521.012	8.68	--	--	--	--	--	--	--	--	--	-	-	-	-
POS_M565T478_2	1.8842e+06	1.88894e+06	1.68698e+06	1.77728e+06	1.74992e+06	1.74294e+06	5.93874e+08	3.62395e+08	5.81938e+08	3.8466e+08	3.62138e+08	5.21196e+08	1.78838e+06	4.677e+08	8.03079	1.17346e-06	4.94958e-06	2.28957	565.151	477.875	7.96	--	Apiin	--	6.94981	C26H28O14	MS1	Flavonoids	26544-34-3	HMDB0030843	C04858	ko00944//Flavone and flavonol biosynthesis	Biosynthesis of other secondary metabolites	Metabolism
POS_M566T478_1	415739	241361	334410	394712	381618	410531	7.72335e+07	1.28542e+08	1.00738e+08	1.32153e+08	1.58649e+08	1.60066e+08	363062	1.2623e+08	8.44163	2.58391e-06	1.03691e-05	1.18633	566.153	477.875	7.96	--	--	--	--	--	--	--	--	--	-	-	-	-
POS_M568T640	3.31938e+08	3.81021e+08	3.39282e+08	3.72467e+08	3.05928e+08	3.41576e+08	9.57428e+06	1.03331e+07	9.79214e+06	1.21908e+07	1.02026e+07	1.12944e+07	3.45369e+08	1.05645e+07	-5.03084	4.29384e-11	6.09004e-10	1.98076	568.215	640.132	10.67	--	Montelukast	--	21.8827	C35H36ClNO3S	MS1	Linear 1,3-diarylpropanoids	158966-92-8	HMDB0014614	-	-	-	-
POS_M569T640	1.07962e+08	1.14159e+08	1.08528e+08	8.70391e+07	1.12286e+08	7.27397e+07	2.85188e+06	2.90971e+06	2.75213e+06	3.52816e+06	1.19401e+06	1.23131e+06	1.00452e+08	2.4112e+06	-5.38062	5.38032e-08	3.00199e-07	1.06212	569.227	639.92	10.67	--	--	--	--	--	--	--	--	--	-	-	-	-
POS_M570T596	2.00171e+08	1.99841e+08	1.96106e+08	1.64853e+08	1.81574e+08	1.78504e+08	6.5958e+06	3.01372e+06	6.14684e+06	5.84711e+06	2.81253e+06	8.99132e+06	1.86842e+08	5.56789e+06	-5.06854	3.0732e-11	4.63073e-10	1.45767	570.234	595.854	9.93	--	--	--	--	--	--	--	--	--	-	-	-	-
POS_M579T486_2	7.04565e+07	1.08957e+08	2.9013e+07	1.24098e+08	2.89304e+07	1.15902e+08	7.38941e+09	7.37983e+09	1.21796e+10	7.45982e+09	6.96188e+09	7.97664e+08	7.95595e+07	7.02803e+09	6.46494	0.000852619	0.00208176	8.24576	579.184	486.37	8.11	--	Kaempferitrin	--	22.5374	C27H30O14	MS1	Flavonoids	482-38-2	HMDB0037438	-	-	-	-
POS_M580T486_2	4.84773e+07	4.47528e+07	1.26121e+07	1.40626e+07	4.57532e+07	1.53297e+07	4.96183e+09	5.36221e+09	5.48791e+09	5.74817e+09	5.93477e+09	6.34146e+09	3.01646e+07	5.63939e+09	7.54654	6.31491e-11	8.48688e-10	8.10447	580.171	486.291	8.1	--	--	--	--	--	--	--	--	--	-	-	-	-
POS_M581T486_1	3.52864e+06	3.37482e+06	3.3144e+06	3.14958e+06	2.84993e+06	3.14766e+06	4.59608e+08	2.40745e+08	5.84984e+08	5.77725e+08	5.75776e+08	4.50903e+08	3.22751e+06	4.81623e+08	7.22134	4.95438e-06	1.89019e-05	2.30417	581.164	486.291	8.1	--	Naringin chalcone	--	20.8775	C27H32O14	MS1	--	--	--	-	-	-	-
POS_M581T486_2	1.20973e+07	1.17042e+07	1.15934e+07	9.22855e+06	8.52262e+06	9.65469e+06	1.25361e+09	1.39397e+09	1.36622e+09	1.43988e+09	1.39464e+09	1.57261e+09	1.04668e+07	1.40349e+09	7.06705	1.61395e-11	2.82233e-10	4.04153	581.176	486.125	8.1	--	--	--	--	--	--	--	--	--	-	-	-	-
POS_M581T495	272759	251595	246169	250538	417264	253938	3.66724e+08	2.82752e+08	3.51669e+08	2.93405e+08	3.25152e+08	3.21239e+08	282044	3.2349e+08	10.1636	2.96888e-10	3.04761e-09	1.94286	581.192	494.649	8.24	--	--	--	--	--	--	--	--	--	-	-	-	-
POS_M581T485	3.48465e+06	3.27997e+06	3.25906e+06	3.10276e+06	2.81988e+06	3.11854e+06	3.08802e+08	1.16556e+08	2.76086e+08	1.0898e+08	2.83065e+08	2.91998e+08	3.17748e+06	2.30915e+08	6.18333	0.000123554	0.000361375	1.54086	581.191	485.353	8.09	--	Naringin	--	5.44203	C27H32O14	MS1	Flavonoids	10236-47-2	HMDB0002927	C09789	ko00941//Flavonoid biosynthesis	Biosynthesis of other secondary metabolites	Metabolism
POS_M582T486_2	373104	98041.2	435896	606699	315454	191116	2.33419e+08	2.27772e+08	2.21163e+08	2.42247e+08	2.35044e+08	2.71795e+08	336718	2.38573e+08	9.46868	1.60338e-11	2.81664e-10	1.67118	582.183	485.973	8.1	--	--	--	--	--	--	--	--	--	-	-	-	-
POS_M583T834_1	8.37006e+07	4.25098e+07	5.07518e+07	4.60241e+07	4.46435e+07	4.28407e+07	1.75176e+08	1.67609e+08	1.51751e+08	1.64211e+08	1.56662e+08	1.5597e+08	5.17451e+07	1.61897e+08	1.64558	3.83996e-08	2.22912e-07	1.1262	583.412	834.26	13.9	--	--	--	--	--	--	--	--	--	-	-	-	-
POS_M592T535_1	868773	1.49074e+06	1.29626e+06	1.19062e+06	1.10292e+06	435425	2.01338e+08	8.60331e+07	2.0374e+08	4.16112e+07	2.20289e+08	7.02228e+07	1.06412e+06	1.37206e+08	7.01053	0.00186088	0.00423456	1.13141	592.19	534.825	8.91	--	--	--	--	--	--	--	--	--	-	-	-	-
POS_M592T535_2	868773	1.49074e+06	1.29626e+06	1.19062e+06	1.10292e+06	435425	1.97231e+08	2.71589e+08	2.48783e+08	2.80801e+08	2.60007e+08	3.29165e+08	1.06412e+06	2.64596e+08	7.95799	3.55204e-08	2.07537e-07	1.74288	592.203	534.909	8.92	--	--	--	--	--	--	--	--	--	-	-	-	-
POS_M611T491_1	35525.9	19290.2	25202.3	464.001	464.001	928.001	1.5282e+08	2.9401e+08	2.03303e+08	1.62871e+08	1.71953e+08	1.86307e+08	13645.7	1.95211e+08	13.8043	3.15703e-06	1.24605e-05	1.47532	611.148	491.012	8.18	--	--	--	--	--	--	--	--	--	-	-	-	-
POS_M611T491_2	397289	529400	430249	1.27626e+06	372455	310346	4.16072e+08	2.86404e+08	3.62266e+08	3.81419e+08	4.55706e+08	4.80496e+08	552666	3.97061e+08	9.48874	7.32569e-08	3.95385e-07	2.1337	611.166	490.941	8.18	Rutin	--	3.45e-09	7.09352	C27H30O16	MS2	Flavonoids	153-18-4	HMDB0003249	C05625	ko01100//Metabolic pathways;ko01110//Biosynthesis of secondary metabolites;ko00944//Flavone and flavonol biosynthesis	Biosynthesis of other secondary metabolites;Global and overview maps	Metabolism
POS_M613T204_2	3.84489e+07	3.98252e+07	3.7574e+07	3.85318e+07	3.58541e+07	3.55754e+07	1.49612e+08	1.7502e+08	1.27699e+08	1.55249e+08	1.71583e+08	1.45852e+08	3.76349e+07	1.54169e+08	2.03437	1.61959e-08	1.03765e-07	1.16093	613.156	204.28	3.4	Oxidized glutathione	--	3.32e-06	4.86897	C20H32N6O12S2	MS2	Carboxylic acids and derivatives	27025-41-8	HMDB0003337	C00127	ko00480//Glutathione metabolism	Metabolism of other amino acids	Metabolism
POS_M625T520_1	5.10859e+06	5.42166e+06	4.79361e+06	4.96347e+06	4.87857e+06	4.94082e+06	1.06096e+09	1.02541e+09	9.7264e+08	3.23402e+09	4.19733e+09	1.24081e+09	5.01778e+06	1.9552e+09	8.60605	0.00663963	0.0134106	4.11237	625.166	519.574	8.66	--	--	--	--	--	--	--	--	--	-	-	-	-
POS_M625T520_2	5.10859e+06	5.42166e+06	4.79361e+06	4.96347e+06	4.87857e+06	4.94082e+06	3.09655e+09	2.98756e+09	2.76835e+09	2.68964e+09	2.75605e+09	1.2473e+09	5.01778e+06	2.59091e+09	9.01219	2.88734e-06	1.1506e-05	5.37402	625.183	519.574	8.66	--	--	--	--	--	--	--	--	--	-	-	-	-
POS_M625T709_2	3.28226e+08	2.51905e+08	3.08964e+08	3.33124e+08	3.00787e+08	2.17806e+08	3.40208e+07	3.4678e+07	2.97541e+07	2.89326e+07	1.29322e+07	2.97708e+07	2.90135e+08	2.83481e+07	-3.3554	7.69552e-08	4.13843e-07	1.73423	625.261	709.176	11.82	--	--	--	--	--	--	--	--	--	-	-	-	-
POS_M625T644_2	1.47258e+08	1.54606e+08	1.46389e+08	1.56185e+08	1.55523e+08	1.44623e+08	1.23557e+07	4.01006e+06	7.87414e+06	3.7628e+06	3.4613e+06	8.58573e+06	1.50764e+08	6.67496e+06	-4.49739	8.11707e-14	5.20052e-12	1.30187	625.257	643.583	10.73	--	--	--	--	--	--	--	--	--	-	-	-	-
POS_M626T520_1	3.51111e+06	4.02679e+06	2.62907e+06	2.07716e+06	1.66054e+06	1.74632e+06	5.34629e+08	3.86269e+08	4.89415e+08	1.16947e+09	2.58769e+08	5.91669e+08	2.6085e+06	5.71703e+08	7.7759	0.00130177	0.00305969	2.33532	626.171	519.513	8.66	--	--	--	--	--	--	--	--	--	-	-	-	-
POS_M626T520_2	4.684e+06	2.30133e+06	3.22976e+06	2.07716e+06	1.66733e+06	1.74632e+06	7.19558e+08	1.34738e+09	1.0164e+09	9.73673e+08	1.29867e+09	1.43434e+09	2.61765e+06	1.13167e+09	8.75597	1.4372e-06	5.98391e-06	3.56317	626.186	519.556	8.66	--	--	--	--	--	--	--	--	--	-	-	-	-
POS_M626T709_2	1.35753e+08	1.41152e+08	1.30223e+08	1.05939e+08	1.23136e+08	9.62034e+07	5.03017e+06	5.79719e+06	4.65986e+06	5.39356e+06	5.27334e+06	4.6733e+06	1.22068e+08	5.1379e+06	-4.57036	1.59591e-08	1.02337e-07	1.16309	626.263	709.321	11.82	--	--	--	--	--	--	--	--	--	-	-	-	-
POS_M643T678	1.52374e+08	1.59544e+08	1.51542e+08	1.23317e+08	1.64465e+08	1.53925e+08	7.30569e+06	6.81467e+06	6.0864e+06	5.58737e+06	6.81769e+06	2.51282e+06	1.50861e+08	5.85411e+06	-4.68763	2.86834e-10	2.95665e-09	1.30139	643.239	677.534	11.29	--	--	--	--	--	--	--	--	--	-	-	-	-
POS_M655T714	8.19828e+07	1.03808e+08	1.15001e+08	1.33933e+08	1.23211e+08	1.11747e+08	1.1714e+07	3.8907e+06	4.29378e+06	4.03013e+06	4.12251e+06	3.73444e+06	1.11614e+08	5.29759e+06	-4.39704	5.13242e-08	2.87663e-07	1.10583	655.271	714.482	11.91	--	Coproporphyrin I	--	8.31753	C36H38N4O8	MS1	Tetrapyrroles and derivatives	31110-56-2	HMDB0002158	C05769	ko01100//Metabolic pathways;ko01110//Biosynthesis of secondary metabolites;ko00860//Porphyrin and chlorophyll metabolism	Global and overview maps;Metabolism of cofactors and vitamins	Metabolism
POS_M685T716_2	3.09475e+08	3.11246e+08	3.32583e+08	2.49217e+08	3.12132e+08	2.36737e+08	1.21816e+07	8.07734e+06	4.86913e+06	1.31324e+07	1.53814e+07	1.44454e+07	2.91898e+08	1.13479e+07	-4.68497	7.80804e-09	5.40311e-08	1.80359	685.268	715.73	11.93	--	--	--	--	--	--	--	--	--	-	-	-	-
POS_M685T702_1	3.25357e+08	3.09723e+08	3.3984e+08	2.31694e+08	3.19745e+08	2.60735e+08	3.94246e+06	3.9326e+06	3.1771e+06	2.68688e+06	9.1089e+06	1.17994e+07	2.97849e+08	5.77455e+06	-5.68873	1.10835e-08	7.3943e-08	1.83906	685.268	701.768	11.7	--	--	--	--	--	--	--	--	--	-	-	-	-
POS_M685T716_3	1.45641e+08	2.37726e+08	6.33227e+07	3.07543e+08	2.50277e+08	8.9406e+07	1.0475e+07	1.45342e+07	1.51577e+07	1.40224e+07	5.03025e+06	1.41978e+07	1.82319e+08	1.22362e+07	-3.89724	0.00163531	0.00376506	1.26892	685.283	715.673	11.93	--	--	--	--	--	--	--	--	--	-	-	-	-
POS_M685T702_2	1.42788e+08	2.33126e+08	5.86659e+07	2.82251e+08	2.34586e+08	8.47908e+08	1.29041e+07	1.13739e+07	3.32458e+06	2.85255e+06	1.03995e+07	6.96481e+06	2.99887e+08	7.96991e+06	-5.23371	0.02873	0.0500284	1.46739	685.283	701.809	11.7	--	--	--	--	--	--	--	--	--	-	-	-	-
POS_M707T100_2	1.51799e+08	3.28548e+08	3.01982e+08	2.53644e+08	3.1479e+08	2.38677e+08	9.57733e+06	7.70551e+06	8.58141e+06	9.46469e+06	9.58206e+06	9.32282e+06	2.64907e+08	9.03897e+06	-4.87318	2.41457e-06	9.73159e-06	1.69119	707.229	100.452	1.67	--	--	--	--	--	--	--	--	--	-	-	-	-
POS_M794T783_1	2.15179e+08	2.4225e+08	1.64366e+08	1.54876e+08	2.17119e+08	1.98616e+08	3.2092e+07	4.03154e+07	2.19085e+07	2.11548e+07	2.23705e+07	2.96087e+07	1.98734e+08	2.79083e+07	-2.83207	2.52385e-07	1.22837e-06	1.39566	794.388	783.272	13.05	--	--	--	--	--	--	--	--	--	-	-	-	-
POS_M794T783_2	1.07264e+08	1.37723e+08	1.78507e+08	2.11533e+08	7.18421e+07	1.68693e+08	1.70188e+07	2.1521e+07	2.43895e+07	2.07272e+07	2.26495e+07	2.22738e+07	1.45927e+08	2.143e+07	-2.76755	0.000134137	0.000389265	1.13946	794.405	783.29	13.05	--	--	--	--	--	--	--	--	--	-	-	-	-
POS_M810T814_1	3.26608e+08	2.88204e+08	1.15698e+08	3.82982e+08	3.86484e+08	3.63843e+08	6.15236e+07	2.03648e+07	1.53845e+07	1.14608e+07	1.2965e+07	1.41967e+07	3.10636e+08	2.26492e+07	-3.77769	4.97633e-05	0.000158052	1.75225	810.422	814.271	13.57	--	Vinblastine	--	2.56734	C46H58N4O9	MS1	Vinca alkaloids	865-21-4	HMDB0014710	C07201	ko01110//Biosynthesis of secondary metabolites;ko00901//Indole alkaloid biosynthesis	Biosynthesis of other secondary metabolites;Global and overview maps	Metabolism
POS_M810T814_2	2.86515e+08	2.21637e+08	3.13813e+08	3.23143e+08	3.41305e+08	8.40136e+07	5.09176e+07	2.18697e+07	6.10349e+06	5.4492e+06	1.26479e+07	8.38761e+06	2.61738e+08	1.75626e+07	-3.89754	0.000116372	0.000342526	1.59839	810.435	814.278	13.57	--	--	--	--	--	--	--	--	--	-	-	-	-
POS_M811T814_1	1.04968e+08	1.70155e+08	1.7345e+08	1.14251e+08	1.13281e+08	1.13697e+08	1.51727e+07	2.11085e+07	2.09911e+06	4.96335e+06	2.1661e+06	1.53136e+06	1.31634e+08	7.8402e+06	-4.06949	2.90354e-06	1.15582e-05	1.17593	811.42	814.325	13.57	--	--	--	--	--	--	--	--	--	-	-	-	-
POS_M811T814_2	9.38304e+07	1.1954e+08	1.64443e+08	1.8055e+08	1.10245e+08	1.66014e+08	2.5915e+07	1.64251e+07	3.93298e+06	5.54409e+06	4.98119e+06	1.64812e+06	1.39104e+08	9.74108e+06	-3.83594	6.24417e-06	2.34733e-05	1.19606	811.439	814.339	13.57	--	--	--	--	--	--	--	--	--	-	-	-	-
POS_M812T784_1	1.26663e+08	1.90206e+08	1.4494e+08	1.93937e+08	1.98969e+08	8.99737e+07	1.90293e+07	2.2021e+07	1.62859e+07	9.65359e+06	1.92497e+07	1.22943e+07	1.57448e+08	1.64223e+07	-3.26115	1.52678e-05	5.34481e-05	1.24044	812.398	783.863	13.06	--	--	--	--	--	--	--	--	--	-	-	-	-
POS_M812T784_2	9.7209e+07	1.73547e+08	1.03495e+08	1.6315e+08	8.07774e+07	9.49532e+07	4.42495e+07	2.64016e+07	1.88555e+07	2.06153e+07	9.04498e+06	1.23898e+07	1.18855e+08	2.19261e+07	-2.43849	0.000180119	0.000508024	1.00181	812.414	784.413	13.07	--	--	--	--	--	--	--	--	--	-	-	-	-
POS_M815T814_1	7.4348e+07	1.0967e+08	1.54852e+08	1.54933e+08	1.58113e+08	1.60961e+08	1.86312e+07	1.74547e+07	1.32985e+07	9.90137e+06	8.32874e+06	5.36795e+06	1.3548e+08	1.21638e+07	-3.47742	7.60938e-06	2.81638e-05	1.16535	815.374	814.11	13.57	--	--	--	--	--	--	--	--	--	-	-	-	-
POS_M815T814_2	1.12345e+08	1.08228e+08	1.04653e+08	1.38939e+08	1.51898e+08	1.36847e+08	2.45735e+07	1.28251e+07	8.14612e+06	8.58017e+06	9.57099e+06	6.23109e+06	1.25485e+08	1.16545e+07	-3.42855	9.64669e-08	5.10279e-07	1.14214	815.391	814.274	13.57	--	--	--	--	--	--	--	--	--	-	-	-	-
POS_M828T825_1	1.20772e+08	1.94052e+08	1.92921e+08	3.35567e+08	1.79762e+08	3.19683e+08	4.96179e+07	3.73329e+07	1.26656e+07	7.75037e+06	9.70673e+06	5.01868e+06	2.23793e+08	2.03487e+07	-3.45915	0.000189736	0.000532723	1.44844	828.429	825.213	13.75	--	--	--	--	--	--	--	--	--	-	-	-	-
POS_M828T825_2	9.12843e+07	4.02654e+08	3.93597e+08	3.72133e+08	1.57523e+08	1.9216e+08	5.46618e+07	1.20813e+07	1.0585e+07	1.08733e+07	7.8323e+06	5.07776e+06	2.68225e+08	1.68519e+07	-3.99246	0.00123311	0.00291584	1.55535	828.445	825.184	13.75	--	--	--	--	--	--	--	--	--	-	-	-	-
POS_M829T825_2	5.88691e+07	1.53201e+08	1.43687e+08	8.5121e+07	1.42774e+08	7.14422e+07	1.59125e+07	7.23939e+06	2.07684e+06	1.40866e+06	1.64285e+06	474819	1.09182e+08	4.79251e+06	-4.50982	0.000125665	0.000366827	1.04369	829.448	825.265	13.75	--	--	--	--	--	--	--	--	--	-	-	-	-
POS_M833T824_1	9.65228e+07	1.56162e+08	1.21289e+08	1.75753e+08	1.62205e+08	9.11615e+07	3.45555e+07	6.54639e+06	6.59454e+06	4.07859e+06	1.64593e+06	4.56779e+06	1.33849e+08	9.66479e+06	-3.79173	1.15088e-05	4.12606e-05	1.16682	833.387	824.328	13.74	--	--	--	--	--	--	--	--	--	-	-	-	-
POS_M833T824_2	5.91475e+07	1.0472e+08	1.5784e+08	1.08132e+08	1.07566e+08	8.51671e+07	3.0884e+07	6.54639e+06	8.14748e+06	2.91054e+06	2.7454e+06	3.48188e+06	1.03762e+08	9.11929e+06	-3.50822	5.00523e-05	0.000158902	1.00514	833.401	823.716	13.73	--	--	--	--	--	--	--	--	--	-	-	-	-
POS_M844T688_1	1.34606e+08	9.42069e+07	1.44456e+08	9.33891e+07	5.13439e+07	1.35321e+08	1.04524e+07	4.93904e+06	3.75254e+06	4.08005e+06	1.61001e+06	1.91387e+06	1.08887e+08	4.45799e+06	-4.6103	3.19657e-05	0.000105586	1.06105	844.42	688.275	11.47	--	--	--	--	--	--	--	--	--	-	-	-	-
POS_M844T688_2	1.45368e+08	1.11815e+08	1.06316e+08	1.47423e+08	1.51409e+08	1.376e+08	9.32894e+06	6.87559e+06	4.63742e+06	3.77779e+06	951362	700440	1.33322e+08	4.37859e+06	-4.9283	1.82822e-08	1.14855e-07	1.22048	844.442	688.273	11.47	--	--	--	--	--	--	--	--	--	-	-	-	-
POS_M990T698_2	1.18771e+08	1.30217e+08	1.26075e+08	1.42312e+08	1.10087e+08	1.3138e+08	2.23993e+07	8.86329e+06	5.3814e+06	913682	1.6066e+06	2.19905e+06	1.26474e+08	6.89389e+06	-4.19738	1.18141e-09	1.01624e-08	1.18075	990.482	698.494	11.64	--	--	--	--	--	--	--	--	--	-	-	-	-
POS_M991T698	1.29369e+08	1.43821e+08	1.01627e+08	1.16358e+08	7.35555e+07	1.06645e+08	1.36833e+07	6.26303e+06	2.49738e+06	1.98385e+06	1.05681e+06	1.52429e+06	1.11896e+08	4.50145e+06	-4.63562	9.10784e-07	3.92858e-06	1.10199	990.5	698.445	11.64	--	--	--	--	--	--	--	--	--	-	-	-	-
NEG_M395T614	411.145	411.145	411.145	411.145	411.145	411.145	2.60005e+08	2.32149e+08	2.37275e+08	2.3883e+08	2.24492e+08	2.21435e+08	411.145	2.35698e+08	19.1289	1.40336e-12	5.19956e-11	1.66242	395.138	613.835	10.23	--	--	--	--	--	--	--	--	--	-	-	-	-
NEG_M563T469_2	17089.4	411.145	411.145	411.145	411.145	88460.8	1.90328e+08	2.4983e+08	1.44387e+08	1.4406e+08	2.27936e+08	2.35555e+08	17865.8	1.98683e+08	13.441	1.05598e-06	3.97292e-06	1.49494	563.137	468.52	7.81	--	--	--	--	--	--	--	--	--	-	-	-	-
NEG_M434T478	14809	23854	27592.1	14290.3	50153.3	16052.4	3.35546e+07	1.00228e+08	2.03613e+08	1.85342e+08	9.04298e+07	1.11665e+08	24458.5	1.20805e+08	12.2701	0.000880398	0.00182987	1.08459	434.115	477.502	7.96	--	--	--	--	--	--	--	--	--	-	-	-	-
NEG_M579T476_1	37865.3	50924.9	66855.3	43432.1	63977.4	66374	1.43154e+08	6.11867e+08	1.55978e+08	1.40524e+08	1.35129e+08	1.30497e+08	54904.8	2.19525e+08	11.9652	0.018986	0.0301571	1.30894	579.149	476.022	7.93	--	--	--	--	--	--	--	--	--	-	-	-	-
NEG_M378T703	221189	20528.1	28962	13930.3	411.145	12547.6	1.14041e+08	1.31803e+08	1.39014e+08	1.29193e+08	1.33347e+08	1.35004e+08	49594.7	1.304e+08	11.3605	5.13818e-12	1.28869e-10	1.23563	378.047	702.915	11.72	--	--	--	--	--	--	--	--	--	-	-	-	-
NEG_M478T459	247980	127368	79722.7	75567.3	137920	74149	3.40706e+08	3.20353e+08	1.82026e+08	3.6314e+08	3.37444e+08	2.88692e+08	123785	3.05393e+08	11.2686	4.54255e-07	1.85216e-06	1.85959	478.071	459.476	7.66	--	--	--	--	--	--	--	--	--	-	-	-	-
NEG_M477T459	974017	704640	608056	435782	565203	454365	1.46512e+09	1.66245e+09	1.30091e+09	1.62909e+09	1.47502e+09	1.53163e+09	623677	1.5107e+09	11.2421	6.82445e-11	9.15838e-10	4.20049	477.067	459.458	7.66	--	--	--	--	--	--	--	--	--	-	-	-	-
NEG_M315T475	45906.6	55108.4	39709.2	49109.3	64001.4	50985.9	1.18356e+08	1.32086e+08	1.30631e+08	1.13887e+08	1.15172e+08	1.14429e+08	50803.5	1.2076e+08	11.2149	7.81356e-12	1.75223e-10	1.18909	315.049	474.56	7.91	--	--	--	--	--	--	--	--	--	-	-	-	-
NEG_M505T580	957332	242622	277041	299658	236992	203534	4.3344e+08	1.11285e+09	1.11707e+09	4.17952e+08	1.11815e+09	1.02622e+09	369530	8.70947e+08	11.2027	0.000108158	0.000273905	3.01678	505.096	579.712	9.66	--	--	--	--	--	--	--	--	--	-	-	-	-
NEG_M433T488_1	82412.8	125976	150421	94084	122400	131311	3.08988e+08	6.90724e+07	2.96771e+08	1.16048e+08	3.47197e+08	3.68062e+08	117767	2.51023e+08	11.0577	0.000654403	0.00139183	1.57147	433.109	488.394	8.14	--	3,5-Diiodo-L-tyrosine	--	13.2837	C9H9I2NO3	MS1	Carboxylic acids and derivatives	300-39-0	HMDB0003474	C01060	ko01100//Metabolic pathways;ko00350//Tyrosine metabolism	Amino acid metabolism;Global and overview maps	Metabolism
NEG_M491T475	1.99398e+06	2.12073e+06	2.0068e+06	4.50572e+06	1.95511e+06	2.28979e+06	4.67753e+09	5.20874e+09	5.3107e+09	4.49004e+09	4.70622e+09	4.40722e+09	2.47869e+06	4.80008e+09	10.9193	2.55221e-11	4.29258e-10	7.49244	491.082	474.558	7.91	--	--	--	--	--	--	--	--	--	-	-	-	-
NEG_M579T485	42555.1	94586.9	274772	218759	224454	263100	2.76853e+08	4.33734e+08	2.63699e+08	2.86259e+08	2.39597e+08	3.01809e+08	186371	3.00325e+08	10.6541	8.47708e-07	3.26626e-06	1.84023	579.176	485.382	8.09	--	--	--	--	--	--	--	--	--	-	-	-	-
NEG_M610T485_2	344768	56158.8	56984	42255	38014.5	52145.8	1.55398e+08	1.71556e+08	1.60929e+08	1.63453e+08	1.62152e+08	1.24248e+08	98387.8	1.56289e+08	10.6335	5.15438e-10	4.94429e-09	1.34904	610.147	485.24	8.09	--	--	--	--	--	--	--	--	--	-	-	-	-
NEG_M492T475	454796	509501	536759	407049	465099	738751	1.22492e+09	2.70411e+08	5.37429e+08	1.14386e+09	1.08104e+09	4.40591e+08	518659	7.83041e+08	10.5601	0.000927274	0.00191749	2.75551	492.084	474.57	7.91	--	--	--	--	--	--	--	--	--	-	-	-	-
NEG_M175T99	440501	236012	161619	479781	739641	934867	5.52876e+08	5.03283e+08	4.87899e+08	5.39913e+08	5.21656e+08	5.71549e+08	498737	5.29529e+08	10.0522	1.62698e-12	5.85826e-11	2.49005	175.06	99.3692	1.66	2-Isopropylmalic acid	--	1.22e-09	6.41787	C7H12O5	MS2	Fatty Acyls	3237-44-3	HMDB0000402	C02504	ko01100//Metabolic pathways;ko01110//Biosynthesis of secondary metabolites;ko01230//Biosynthesis of amino acids;ko01210//2-Oxocarboxylic acid metabolism;ko00290//Valine, leucine and isoleucine biosynthesis;ko00620//Pyruvate metabolism	Amino acid metabolism;Carbohydrate metabolism;Global and overview maps	Metabolism
NEG_M433T488_2	91963	139059	150187	94084	134670	124877	1.6894e+08	1.0447e+08	1.61787e+08	9.50323e+07	8.97913e+07	9.69001e+07	122473	1.19487e+08	9.93017	1.01082e-05	3.15528e-05	1.14426	433.121	487.642	8.13	--	--	--	--	--	--	--	--	--	-	-	-	-
NEG_M433T478	493302	680105	566926	453761	603265	917900	4.90041e+08	5.73414e+08	5.07553e+08	8.65483e+08	5.4286e+08	5.27955e+08	619210	5.84551e+08	9.88268	1.35837e-06	5.00746e-06	2.5603	433.119	477.503	7.96	--	--	--	--	--	--	--	--	--	-	-	-	-
NEG_M478T531	313816	282715	376990	275271	362994	377219	2.94567e+08	2.86816e+08	3.23884e+08	2.29664e+08	3.26131e+08	3.44766e+08	331501	3.00971e+08	9.8264	6.11253e-09	4.11228e-08	1.8655	478.109	530.825	8.85	--	Petunidin 3-glucoside	--	4.30425	C22H23O12	MS1	Flavonoids	6988-81-4	HMDB0038097	C12139	ko00942//Anthocyanin biosynthesis	Biosynthesis of other secondary metabolites	Metabolism
NEG_M625T514_2	253737	324998	349592	421755	296439	333754	3.01073e+08	2.92164e+08	2.94152e+08	2.91753e+08	2.87574e+08	2.86424e+08	330046	2.9219e+08	9.79002	1.10822e-17	2.83881e-14	1.85218	625.171	513.64	8.56	--	--	--	--	--	--	--	--	--	-	-	-	-
NEG_M493T475	170222	254400	211262	305052	193060	351999	2.48e+08	1.47693e+08	3.00644e+08	1.46933e+08	2.4844e+08	1.77359e+08	247666	2.11512e+08	9.73813	9.76721e-06	3.06191e-05	1.522	493.089	474.562	7.91	--	--	--	--	--	--	--	--	--	-	-	-	-
NEG_M624T514_2	2.27298e+06	2.19193e+06	1.02734e+06	828346	2.18523e+06	955598	1.22192e+09	1.18038e+09	1.21465e+09	1.19877e+09	1.01546e+09	1.13778e+09	1.5769e+06	1.16149e+09	9.52467	5.49837e-12	1.37137e-10	3.68646	624.167	513.508	8.56	--	--	--	--	--	--	--	--	--	-	-	-	-
NEG_M174T95	103241	130249	182594	177513	272171	169442	1.11752e+08	1.36893e+08	1.17719e+08	1.40562e+08	1.11702e+08	1.26587e+08	172535	1.24202e+08	9.49159	3.29869e-10	3.42114e-09	1.20253	174.011	94.5891	1.58	--	--	--	--	--	--	--	--	--	-	-	-	-
NEG_M345T553	375056	319656	309218	303962	250190	283858	2.42078e+08	2.68505e+08	2.3008e+08	2.77843e+08	2.27486e+08	3.20975e+07	306990	2.13015e+08	9.43855	0.000190622	0.000457152	1.48057	345.06	553.332	9.22	--	--	--	--	--	--	--	--	--	-	-	-	-
NEG_M640T478	161597	133129	179991	153495	123474	194651	4.05316e+07	1.17986e+08	1.34351e+08	1.11706e+08	1.2748e+08	1.22583e+08	157723	1.09106e+08	9.43413	1.57143e-05	4.72909e-05	1.0887	640.148	477.507	7.96	--	--	--	--	--	--	--	--	--	-	-	-	-
NEG_M579T476_2	866171	984601	1.68393e+06	2.30792e+06	953730	877920	8.6625e+08	1.04449e+09	9.39372e+08	7.53376e+08	8.35306e+08	8.64798e+08	1.27905e+06	8.83931e+08	9.43272	9.00957e-10	7.88801e-09	3.20532	579.165	476	7.93	--	--	--	--	--	--	--	--	--	-	-	-	-
NEG_M580T476_2	235725	182814	231978	228893	220940	233481	1.392e+08	1.97615e+08	1.66218e+08	1.22323e+08	1.48274e+08	1.45037e+08	222305	1.53111e+08	9.42782	5.17697e-08	2.64699e-07	1.32534	580.168	476.003	7.93	--	--	--	--	--	--	--	--	--	-	-	-	-
NEG_M623T514	3.17294e+06	2.89613e+06	2.99139e+06	2.5891e+06	2.85992e+06	3.14614e+06	2.77258e+09	8.1377e+08	1.66404e+09	1.77158e+09	2.52484e+09	2.5803e+09	2.9426e+06	2.02119e+09	9.42389	5.8418e-05	0.000156137	4.62467	623.152	513.543	8.56	--	--	--	--	--	--	--	--	--	-	-	-	-
NEG_M477T461	977774	704640	608056	435782	565203	454365	5.86893e+08	8.52873e+07	3.62939e+08	5.83363e+08	4.20462e+08	4.25493e+08	624303	4.1074e+08	9.36176	0.00027748	0.000644303	2.04151	477.079	460.577	7.68	--	--	--	--	--	--	--	--	--	-	-	-	-
NEG_M659T514_2	341831	248780	309819	293604	268224	267511	1.70194e+08	1.6849e+08	1.38943e+08	1.92823e+08	1.30166e+08	1.69798e+08	288295	1.61736e+08	9.13188	9.69921e-09	6.20677e-08	1.36632	659.147	513.712	8.56	--	--	--	--	--	--	--	--	--	-	-	-	-
NEG_M431T492_1	381089	362347	331446	305390	1.03527e+06	360115	1.82718e+08	3.14942e+08	2.47251e+08	2.73653e+08	1.84118e+08	2.78196e+08	462609	2.46813e+08	9.05941	5.34885e-07	2.14163e-06	1.67015	431.098	491.557	8.19	Isovitexin	--	6e-06	0.058315	C21H20O10	MS2	--	--	--	C01714	ko00944//Flavone and flavonol biosynthesis	Biosynthesis of other secondary metabolites	Metabolism
NEG_M623T513	5.84558e+06	7.65882e+06	2.99139e+06	9.67061e+06	2.85992e+06	8.05649e+06	2.76744e+09	2.64129e+09	3.8769e+09	3.86138e+09	3.40563e+09	2.67754e+09	6.18047e+06	3.20503e+09	9.01841	1.02948e-07	4.86934e-07	6.04988	623.17	513.458	8.56	--	--	--	--	--	--	--	--	--	-	-	-	-
NEG_M577T476_2	1.64543e+07	3.49565e+07	3.10693e+07	3.81842e+07	1.87754e+07	1.32099e+07	1.24895e+10	1.26019e+10	1.28797e+10	1.13717e+10	1.20509e+10	1.22656e+10	2.54416e+07	1.22766e+10	8.9145	6.68989e-14	5.517e-12	11.9928	577.154	475.998	7.93	--	Kaempferitrin	--	3.20469	C27H30O14	MS1	Flavonoids	482-38-2	HMDB0037438	-	-	-	-
NEG_M625T514_1	253737	324998	349592	421755	296439	333754	1.82395e+08	1.84642e+08	1.82921e+08	1.06286e+08	8.86588e+07	1.67237e+08	330046	1.52023e+08	8.84741	6.05649e-06	1.98251e-05	1.29469	625.156	513.64	8.56	--	--	--	--	--	--	--	--	--	-	-	-	-
NEG_M355T458	804881	827050	892360	718884	898804	908072	3.20685e+08	3.66852e+08	3.18089e+08	3.56986e+08	3.32562e+08	5.09927e+08	841675	3.67517e+08	8.77033	2.15177e-07	9.46002e-07	2.0433	355.103	457.861	7.63	--	--	--	--	--	--	--	--	--	-	-	-	-
NEG_M491T539	466476	605529	230318	676401	232650	293153	1.60563e+08	1.60148e+08	1.49743e+08	1.68201e+08	1.60231e+08	1.61798e+08	417421	1.60114e+08	8.58338	1.57756e-14	2.58191e-12	1.36937	491.084	538.548	8.98	--	--	--	--	--	--	--	--	--	-	-	-	-
NEG_M393T496	412543	555152	513907	567972	574458	565608	2.32709e+08	2.10915e+08	2.32981e+08	1.88503e+08	5.81728e+07	2.21588e+08	531606	1.90811e+08	8.48757	3.94427e-05	0.000109663	1.42787	393.083	495.798	8.26	--	--	--	--	--	--	--	--	--	-	-	-	-
NEG_M609T485_2	5.89779e+06	1.36601e+06	512458	361911	318503	267155	5.37031e+08	5.81356e+08	5.63186e+08	3.57142e+08	5.09653e+08	5.2672e+08	1.45397e+06	5.12515e+08	8.46145	2.42808e-08	1.36426e-07	2.42692	609.152	485.238	8.09	--	--	--	--	--	--	--	--	--	-	-	-	-
NEG_M175T113	1.19269e+06	1.0053e+06	709106	918359	838341	747840	2.73604e+08	3.47736e+08	3.30468e+08	2.96325e+08	2.49776e+08	3.03272e+08	901939	3.00197e+08	8.37866	1.75867e-09	1.38766e-08	1.86518	175.06	112.767	1.88	--	--	--	--	--	--	--	--	--	-	-	-	-
NEG_M163T285	1.01528e+06	1.09384e+06	1.00457e+06	1.09696e+06	996070	1.01988e+06	3.21499e+08	3.81782e+08	3.22214e+08	3.60074e+08	2.94153e+08	3.88343e+08	1.03777e+06	3.44677e+08	8.37562	7.34157e-10	6.6674e-09	2.00012	163.038	284.716	4.75	--	--	--	--	--	--	--	--	--	-	-	-	-
NEG_M363T553	2.46716e+06	2.93608e+06	2.82317e+06	2.57109e+06	2.66156e+06	2.98014e+06	8.77194e+08	9.0489e+08	9.75456e+08	9.00663e+08	9.05505e+08	8.80236e+08	2.73987e+06	9.07324e+08	8.37137	2.7889e-14	3.39515e-12	3.25915	363.069	553.109	9.22	--	--	--	--	--	--	--	--	--	-	-	-	-
NEG_M173T94	7.00963e+06	5.38021e+06	3.3567e+06	4.72027e+06	6.73139e+06	7.78689e+06	1.58061e+09	2.05762e+09	1.74467e+09	1.61803e+09	1.56131e+09	1.85953e+09	5.83085e+06	1.73696e+09	8.21864	8.80036e-10	7.72181e-09	4.48873	173.008	94.3865	1.57	Dehydroascorbate	--	9.18e-09	0.458237	C6H6O6	MS2	Lactones	490-83-5	HMDB0001264	C05422	ko01100//Metabolic pathways;ko00053//Ascorbate and aldarate metabolism;ko00480//Glutathione metabolism	Carbohydrate metabolism;Global and overview maps;Metabolism of other amino acids	Metabolism
NEG_M561T510	875725	365955	256086	202213	255776	251699	1.15115e+08	8.59081e+07	1.12221e+08	1.1754e+08	9.17462e+07	1.13704e+08	367909	1.06039e+08	8.17103	3.42234e-09	2.48557e-08	1.10704	561.168	509.747	8.5	--	Narirutin	--	13.5944	C27H32O14	MS1	Flavonoids	14259-46-2	HMDB0033740	-	-	-	-
NEG_M395T635	947336	932797	1.04599e+06	995681	1.00406e+06	1.08042e+06	2.96437e+08	2.99078e+08	2.67586e+08	2.73268e+08	2.66218e+08	2.80509e+08	1.00105e+06	2.80516e+08	8.13043	3.80638e-13	1.95378e-11	1.81093	395.138	635.465	10.59	--	--	--	--	--	--	--	--	--	-	-	-	-
NEG_M615T478_1	395912	333172	355251	426854	372659	345292	1.00092e+08	9.86196e+07	1.00017e+08	8.83097e+07	9.97439e+07	9.92791e+07	371523	9.76769e+07	8.03842	1.81664e-13	1.19083e-11	1.06857	615.126	477.505	7.96	--	--	--	--	--	--	--	--	--	-	-	-	-
NEG_M331T473	749254	646295	726538	616269	671791	646017	1.62372e+08	2.04471e+08	1.78635e+08	1.73691e+08	1.62032e+08	1.84474e+08	676027	1.77613e+08	8.03744	1.0056e-10	1.26916e-09	1.43766	331.046	473.144	7.89	--	dIMP	--	2.57823	C10H13N4O7P	MS1	Purine nucleotides	3393-18-8	HMDB0006555	C06196	ko00230//Purine metabolism	Nucleotide metabolism	Metabolism
NEG_M323T380	2.16536e+06	787695	866441	751834	803902	884795	2.50725e+08	2.55143e+08	2.39726e+08	2.65636e+08	2.48602e+08	2.76052e+08	1.04334e+06	2.55981e+08	7.93868	3.67906e-13	1.95378e-11	1.72926	323.089	379.721	6.33	--	Lactose	--	27.1124	C12H22O11	MS1	Carbohydrates and carbohydrate conjugates	5965-66-2	HMDB0041627	C00243	ko01100//Metabolic pathways;ko02010//ABC transporters;ko00052//Galactose metabolism	Carbohydrate metabolism;Global and overview maps;Membrane transport	Environmental Information Processing;Metabolism
NEG_M578T476_1	1.20977e+07	1.35165e+07	9.32916e+06	9.28808e+06	6.54752e+06	3.88557e+06	2.12593e+09	1.2601e+09	3.38442e+09	2.89644e+09	1.03701e+09	1.07894e+09	9.11075e+06	1.96381e+09	7.75187	0.000764419	0.00160644	4.37865	578.155	476	7.93	--	Procyanidin B2	--	21.5028	C30H26O12	MS1	Flavonoids	29106-49-8	HMDB0033973	-	-	-	-
NEG_M477T531_2	6.33936e+06	6.77979e+06	6.66455e+06	6.92107e+06	5.58856e+06	6.37223e+06	1.39362e+09	1.25233e+09	1.28057e+09	1.45244e+09	1.38877e+09	1.38623e+09	6.44426e+06	1.35899e+09	7.72031	1.00491e-12	4.04574e-11	3.98198	477.103	530.64	8.84	--	--	--	--	--	--	--	--	--	-	-	-	-
NEG_M377T493	234541	340679	270320	294437	1.52338e+06	398974	1.07501e+08	1.12135e+08	1.12173e+08	9.46746e+07	1.12506e+08	1.03944e+08	510388	1.07156e+08	7.7139	4.64366e-12	1.22443e-10	1.11775	377.183	493.036	8.22	--	--	--	--	--	--	--	--	--	-	-	-	-
NEG_M463T501_1	648711	587708	687577	446573	503955	662248	1.32047e+08	1.42236e+08	1.15087e+08	1.00453e+08	8.15505e+07	1.20455e+08	589462	1.15305e+08	7.61184	1.535e-07	6.9351e-07	1.1448	463.087	500.856	8.35	--	--	--	--	--	--	--	--	--	-	-	-	-
NEG_M579T476_3	867817	999038	863501	914300	924391	871536	1.98526e+08	2.5089e+08	1.43632e+08	1.49626e+08	8.52419e+07	2.33913e+08	906764	1.76971e+08	7.60857	4.11514e-05	0.000114104	1.37259	579.177	475.93	7.93	--	--	--	--	--	--	--	--	--	-	-	-	-
NEG_M624T514_3	2.2132e+06	842331	1.02734e+06	828346	815964	543018	1.85768e+08	5.8348e+07	3.48791e+08	1.59977e+08	1.85704e+08	1.87327e+08	1.04503e+06	1.87653e+08	7.48837	0.000620539	0.00132865	1.35778	624.182	513.508	8.56	--	--	--	--	--	--	--	--	--	-	-	-	-
NEG_M355T470	1.95307e+06	886264	749419	748421	554403	459774	1.7055e+08	1.96181e+08	1.90734e+08	1.80575e+08	1.63468e+08	4.6697e+07	891892	1.58034e+08	7.46915	4.25838e-05	0.000117375	1.29655	355.103	470.076	7.83	--	--	--	--	--	--	--	--	--	-	-	-	-
NEG_M180T175	891304	887046	751898	736373	2.872e+06	1.01767e+06	1.832e+08	2.11759e+08	1.91217e+08	1.90221e+08	1.80352e+08	1.90776e+08	1.19272e+06	1.91254e+08	7.3251	1.34325e-12	5.01318e-11	1.49287	180.066	174.824	2.91	L-Tyrosine	--	7.9e-25	0.714638	C9H11NO3	MS2	Carboxylic acids and derivatives	60-18-4	HMDB0000158	C00082	ko01100//Metabolic pathways;ko01110//Biosynthesis of secondary metabolites;ko01130//Biosynthesis of antibiotics;ko01230//Biosynthesis of amino acids;ko00350//Tyrosine metabolism;ko01210//2-Oxocarboxylic acid metabolism;ko00360//Phenylalanine metabolism;ko00940//Phenylpropanoid biosynthesis;ko00950//Isoquinoline alkaloid biosynthesis;ko00970//Aminoacyl-tRNA biosynthesis;ko00400//Phenylalanine, tyr…	Amino acid metabolism;Biosynthesis of other secondary metabolites;Global and overview maps;Metabolism of cofactors and vitamins;Metabolism of other amino acids;Translation	Genetic Information Processing;Metabolism
NEG_M613T478_2	2.91068e+06	2.20025e+06	890239	2.19917e+06	925011	1.10228e+06	2.06496e+08	2.92471e+08	2.1081e+08	3.14952e+08	2.14772e+08	2.26476e+08	1.7046e+06	2.44329e+08	7.16325	1.79149e-07	8.00689e-07	1.66369	613.142	477.502	7.96	--	--	--	--	--	--	--	--	--	-	-	-	-
NEG_M577T476_3	1.01277e+06	3.07338e+07	1.74521e+07	1.75845e+07	2.62301e+07	3.11468e+07	4.4208e+09	6.20201e+08	2.07469e+09	3.9024e+09	4.702e+09	2.06729e+09	2.06933e+07	2.96456e+09	7.16251	0.00122973	0.00249014	5.30779	577.17	476.003	7.93	--	--	--	--	--	--	--	--	--	-	-	-	-
NEG_M219T335	606186	755232	713968	732157	558236	583019	8.09527e+07	8.54025e+07	8.7109e+07	9.39923e+07	9.6383e+07	9.53367e+07	658133	8.98627e+07	7.0932	8.94102e-12	1.92082e-10	1.02182	219.014	335.356	5.59	--	Nitrofurantoin	--	5.13446	C8H6N4O5	MS1	Azolidines	67-20-9	HMDB0014836	-	-	-	-
NEG_M397T427	875871	1.03464e+06	1.15988e+06	944029	999350	1.03487e+06	1.78362e+08	1.07734e+08	2.11087e+08	6.06989e+07	1.45288e+08	9.79441e+07	1.00811e+06	1.33519e+08	7.04925	0.000161896	0.00039493	1.17104	397.112	426.511	7.11	--	--	--	--	--	--	--	--	--	-	-	-	-
NEG_M312T599	897056	1.85059e+06	633000	201506	365746	651129	9.44127e+07	9.90435e+07	1.0042e+08	1.06367e+08	9.47883e+07	1.00999e+08	766505	9.93385e+07	7.01791	1.15595e-13	8.44339e-12	1.07559	312.124	598.888	9.98	--	4-Hydroxycinnamyl alcohol 4-D-glucoside	--	10.243	C15H20O7	MS1	--	--	--	C05855	ko00940//Phenylpropanoid biosynthesis	Biosynthesis of other secondary metabolites	Metabolism
NEG_M451T541_2	1.61426e+06	1.55996e+06	1.71522e+06	1.96424e+06	1.45067e+06	1.75311e+06	1.05609e+08	2.5799e+08	2.56214e+08	2.25698e+08	2.06306e+08	2.45088e+08	1.67624e+06	2.16151e+08	7.01066	3.68207e-06	1.24927e-05	1.54353	451.169	541.023	9.02	--	--	--	--	--	--	--	--	--	-	-	-	-
NEG_M449T402_2	828738	733393	724892	619477	1.14681e+06	654101	8.87173e+07	7.43177e+07	1.11384e+08	9.06434e+07	1.13063e+08	8.15233e+07	784569	9.32747e+07	6.89344	5.31887e-08	2.71411e-07	1.03035	449.108	402.241	6.7	--	Cyanidin 3-glucoside	--	1.26204	C21H21O11	MS1	Flavonoids	7084-24-4	HMDB0030684	C08604	ko00942//Anthocyanin biosynthesis	Biosynthesis of other secondary metabolites	Metabolism
NEG_M316T703	9.28415e+06	1.86978e+06	1.83918e+06	1.5061e+06	1.46153e+06	1.40802e+06	3.23813e+08	3.60612e+08	3.21051e+08	3.46434e+08	3.28192e+08	3.371e+08	2.89479e+06	3.36201e+08	6.85972	1.45114e-13	1.00266e-11	1.9778	316.054	702.944	11.72	--	--	--	--	--	--	--	--	--	-	-	-	-
NEG_M323T100	1.52342e+06	1.20757e+06	1.64775e+06	2.36341e+06	7.97689e+06	2.79428e+06	3.64801e+08	3.29811e+08	3.00191e+08	3.4486e+08	3.28806e+08	3.46064e+08	2.91889e+06	3.35756e+08	6.84585	4.8105e-12	1.25659e-10	1.97446	323.028	100.202	1.67	--	--	--	--	--	--	--	--	--	-	-	-	-
NEG_M613T478_1	1.15393e+06	966887	890239	923481	925011	1.10228e+06	9.41457e+07	1.04596e+08	1.02153e+08	8.40441e+07	8.7657e+07	1.87322e+08	993639	1.09986e+08	6.79039	4.21407e-05	0.000116468	1.07889	613.124	477.505	7.96	--	--	--	--	--	--	--	--	--	-	-	-	-
NEG_M315T703	5.53362e+07	1.49781e+07	5.48141e+06	1.45596e+07	8.94984e+06	7.97993e+06	1.8191e+09	2.01875e+09	1.9324e+09	1.94431e+09	1.84852e+09	1.9155e+09	1.78808e+07	1.9131e+09	6.74135	2.52702e-14	3.37155e-12	4.71753	315.051	702.549	11.71	--	--	--	--	--	--	--	--	--	-	-	-	-
NEG_M203T153	1.61493e+06	1.77383e+06	575467	449186	1.53612e+06	423757	7.29697e+07	1.12425e+08	1.0713e+08	1.07869e+08	7.51629e+07	1.25256e+08	1.06222e+06	1.00136e+08	6.55873	4.61604e-07	1.87913e-06	1.0596	203.019	153	2.55	--	--	--	--	--	--	--	--	--	-	-	-	-
NEG_M303T417	1.46741e+06	1.52015e+06	1.66032e+06	1.4606e+06	1.49386e+06	1.42525e+06	1.20774e+08	1.2313e+08	1.21062e+08	1.25357e+08	1.15902e+08	1.15537e+08	1.5046e+06	1.20294e+08	6.32104	4.68826e-15	1.19855e-12	1.1813	303.091	417.013	6.95	--	--	--	--	--	--	--	--	--	-	-	-	-
NEG_M343T543	4.01956e+06	3.40581e+06	4.36015e+06	3.73225e+06	3.44443e+06	3.96579e+06	2.29262e+08	3.06868e+08	3.09472e+08	2.93562e+08	3.08869e+08	3.24008e+08	3.82133e+06	2.9534e+08	6.27216	1.25031e-09	1.04459e-08	1.8409	343.106	542.539	9.04	--	--	--	--	--	--	--	--	--	-	-	-	-
NEG_M481T326	1.43574e+06	1.55466e+06	2.30396e+06	1.82543e+06	1.25704e+06	1.49131e+06	9.76519e+07	1.079e+08	9.74214e+07	1.07223e+08	6.74368e+07	8.91626e+07	1.64469e+06	9.44659e+07	5.84391	3.11478e-08	1.69065e-07	1.03397	481.1	326.235	5.44	--	--	--	--	--	--	--	--	--	-	-	-	-
NEG_M403T581	4.05515e+06	1.00369e+06	3.76692e+06	781445	4.12613e+06	1.19805e+06	6.90259e+07	1.48563e+08	1.19266e+08	1.59482e+08	1.67641e+08	6.39437e+07	2.48856e+06	1.2132e+08	5.60736	7.97666e-05	0.000207661	1.11889	403.195	581.023	9.68	--	--	--	--	--	--	--	--	--	-	-	-	-
NEG_M329T686	2.32348e+06	2.60306e+06	3.09288e+06	2.51066e+06	9.85618e+06	2.93886e+06	1.7513e+08	1.85284e+08	1.86053e+08	1.97867e+08	1.82134e+08	1.874e+08	3.88752e+06	1.85645e+08	5.57755	8.3494e-14	6.48137e-12	1.46058	329.067	685.753	11.43	--	--	--	--	--	--	--	--	--	-	-	-	-
NEG_M209T104	2.27281e+06	1.07523e+07	8.95301e+06	3.2865e+06	2.16746e+06	1.01942e+07	2.41895e+08	2.52533e+08	2.84294e+08	3.97888e+08	3.75676e+08	2.39428e+08	6.27106e+06	2.98619e+08	5.57345	1.39656e-06	5.13345e-06	1.81093	208.985	103.703	1.73	--	--	--	--	--	--	--	--	--	-	-	-	-
NEG_M312T347	2.99266e+06	8.80602e+06	2.17856e+06	2.176e+06	2.21008e+06	2.31017e+06	1.58828e+08	1.62038e+08	1.71652e+08	1.68736e+08	1.69778e+08	1.50025e+08	3.44558e+06	1.63509e+08	5.56848	6.54715e-13	3.01582e-11	1.37014	312.095	346.761	5.78	--	Nizatidine	--	0.0931383	C12H21N5O2S2	MS1	Azoles	76963-41-2	HMDB0014723	-	-	-	-
NEG_M349T450	4.69491e+06	5.6122e+06	5.37312e+06	5.22823e+06	5.33732e+06	5.69781e+06	2.49104e+08	8.38722e+07	2.76501e+08	2.73455e+08	2.71465e+08	2.55748e+08	5.32393e+06	2.35024e+08	5.46417	2.01913e-05	5.95032e-05	1.57697	349.06	449.879	7.5	--	--	--	--	--	--	--	--	--	-	-	-	-
NEG_M341T469	1.62215e+06	2.96579e+06	1.62755e+06	5.38284e+06	5.43015e+06	5.9693e+06	1.68631e+08	1.50473e+08	1.65929e+08	1.64516e+08	1.45966e+08	1.56125e+08	3.83296e+06	1.58607e+08	5.37085	2.08545e-12	7.10859e-11	1.34696	341.105	468.52	7.81	--	--	--	--	--	--	--	--	--	-	-	-	-
NEG_M332T321	4.83817e+06	4.725e+06	5.32234e+06	5.00109e+06	4.84417e+06	4.99967e+06	1.90112e+08	1.97682e+08	1.95479e+08	2.0663e+08	1.8405e+08	1.82662e+08	4.95507e+06	1.92769e+08	5.28183	2.08615e-13	1.33331e-11	1.48464	332.071	321.45	5.36	--	1-O-Galloyl-beta-D-glucose	--	10.3362	C13H16O10	MS1	--	--	--	-	-	-	-
NEG_M451T554_2	783189	1.00393e+06	690062	787497	4.89562e+06	6.94994e+06	4.51822e+07	1.16812e+08	1.18998e+08	9.88538e+07	1.00748e+08	9.94709e+07	2.51837e+06	9.66775e+07	5.26262	6.41174e-06	2.08545e-05	1.01913	451.169	554.238	9.24	--	Limonin	--	15.8978	C26H30O8	MS1	Prenol lipids	1180-71-8	HMDB0035921	-	-	-	-
NEG_M331T321	3.55507e+07	3.41895e+07	3.61491e+07	3.66331e+07	3.56219e+07	3.68668e+07	1.42034e+09	1.33083e+09	1.35371e+09	1.4182e+09	1.31133e+09	1.20458e+09	3.58352e+07	1.33983e+09	5.22453	2.32469e-12	7.5653e-11	3.90964	331.069	321.452	5.36	--	--	--	--	--	--	--	--	--	-	-	-	-
NEG_M387T377	4.04176e+06	2.75574e+06	3.25729e+06	2.24148e+06	2.23372e+06	2.34084e+06	1.07769e+08	1.08001e+08	1.03699e+08	1.02566e+08	1.05681e+08	1.00495e+08	2.81181e+06	1.04702e+08	5.21864	1.93457e-15	7.06533e-13	1.0941	387.104	376.523	6.28	--	--	--	--	--	--	--	--	--	-	-	-	-
NEG_M451T412	1.03919e+07	8.49716e+06	9.19637e+06	9.02169e+06	9.15405e+06	8.2471e+06	1.38336e+08	3.73396e+08	3.67324e+08	3.67833e+08	3.55149e+08	3.56384e+08	9.08471e+06	3.26403e+08	5.16707	7.57052e-06	2.42684e-05	1.86846	451.096	411.698	6.86	--	--	--	--	--	--	--	--	--	-	-	-	-
NEG_M310T810	8.79262e+06	2.54514e+06	2.6705e+06	3.55498e+06	2.79172e+06	3.63721e+06	1.21195e+08	1.38199e+08	1.35105e+08	1.86025e+08	1.22012e+08	1.3697e+08	3.9987e+06	1.39918e+08	5.1289	7.15649e-08	3.54909e-07	1.24832	310.211	809.848	13.5	--	--	--	--	--	--	--	--	--	-	-	-	-
NEG_M483T181_2	7.47219e+06	2.97903e+06	2.8143e+06	1.17176e+06	2.65899e+06	2.91226e+06	9.48304e+07	9.29951e+07	9.0779e+07	9.4643e+07	1.04508e+08	8.33418e+07	3.33476e+06	9.35162e+07	4.80956	3.09661e-11	4.91707e-10	1.0269	483.124	181.444	3.02	--	--	--	--	--	--	--	--	--	-	-	-	-
NEG_M263T411	3.38087e+06	3.69958e+06	3.48223e+06	3.63891e+06	1.42588e+07	3.56456e+06	1.28812e+08	1.12356e+08	1.43678e+08	1.44747e+08	1.42181e+08	1.32903e+08	5.33749e+06	1.34113e+08	4.65115	3.67882e-10	3.7321e-09	1.22492	263.139	411.146	6.85	--	--	--	--	--	--	--	--	--	-	-	-	-
NEG_M227T461	8.2729e+06	1.00228e+07	9.11758e+06	6.45672e+06	7.25939e+06	7.67816e+06	1.83364e+08	1.87008e+08	1.81393e+08	2.1096e+08	1.73453e+08	1.73666e+08	8.13459e+06	1.84974e+08	4.50711	2.68638e-11	4.48872e-10	1.4383	227.128	460.771	7.68	--	--	--	--	--	--	--	--	--	-	-	-	-
NEG_M342T609	1.97299e+06	3.62399e+07	1.78431e+06	3.89792e+06	1.51215e+06	1.94719e+06	1.83497e+08	1.97363e+08	2.19159e+08	2.12692e+08	5.09056e+07	1.74931e+08	7.89241e+06	1.73091e+08	4.45492	8.32526e-05	0.000215748	1.31949	342.135	608.859	10.15	--	--	--	--	--	--	--	--	--	-	-	-	-
NEG_M301T636	5.99426e+07	1.67569e+07	9.80274e+06	8.90772e+06	8.84791e+06	5.78975e+06	3.36051e+08	3.51186e+08	3.99543e+08	4.11366e+08	3.96074e+08	3.96762e+08	1.83413e+07	3.8183e+08	4.37977	3.35717e-10	3.45417e-09	2.05813	301.035	635.69	10.59	--	--	--	--	--	--	--	--	--	-	-	-	-
NEG_M193T328	2.27311e+07	6.52571e+06	2.32828e+07	2.08632e+07	2.01608e+07	2.05003e+07	3.66038e+08	3.98274e+08	3.81304e+08	3.77348e+08	3.71172e+08	3.8061e+08	1.90107e+07	3.79124e+08	4.31779	9.31905e-15	1.98535e-12	2.05665	193.05	327.709	5.46	--	--	--	--	--	--	--	--	--	-	-	-	-
NEG_M481T310	1.795e+07	1.8784e+07	1.89911e+07	1.60818e+07	1.78859e+07	1.90418e+07	3.78708e+08	3.67751e+08	3.73177e+08	3.30986e+08	3.58103e+08	3.41964e+08	1.81224e+07	3.58448e+08	4.30592	7.71107e-13	3.34125e-11	1.99792	481.1	310.271	5.17	--	--	--	--	--	--	--	--	--	-	-	-	-
NEG_M357T569	9.04015e+06	1.49923e+07	3.44513e+06	9.96769e+06	3.59567e+06	3.627e+06	1.3448e+08	1.51068e+08	1.44892e+08	1.48133e+08	1.38909e+08	1.24796e+08	7.44466e+06	1.40379e+08	4.23698	3.85501e-11	5.83155e-10	1.24685	357.191	569.126	9.49	--	--	--	--	--	--	--	--	--	-	-	-	-
NEG_M299T690	7.27264e+06	9.59895e+06	9.13178e+06	9.65182e+06	9.74777e+06	9.79475e+06	1.6591e+08	1.78182e+08	1.76768e+08	1.69017e+08	1.7463e+08	1.64478e+08	9.19962e+06	1.71498e+08	4.22047	1.24857e-14	2.36441e-12	1.38063	299.056	690.265	11.5	--	--	--	--	--	--	--	--	--	-	-	-	-
NEG_M449T233	8.89424e+06	7.87724e+06	6.90483e+06	8.79094e+06	7.68081e+06	7.6772e+06	1.51402e+08	1.60834e+08	1.53206e+08	1.29957e+08	7.06352e+07	1.5737e+08	7.97088e+06	1.37234e+08	4.10576	3.36133e-06	1.15268e-05	1.19947	449.074	233.273	3.89	--	--	--	--	--	--	--	--	--	-	-	-	-
NEG_M309T829	1.1068e+07	1.20554e+07	1.21362e+07	9.64661e+06	1.15037e+07	1.02263e+07	1.73595e+08	2.17443e+08	1.68088e+08	2.20501e+08	1.80602e+08	1.65477e+08	1.1106e+07	1.87618e+08	4.07838	8.41604e-09	5.44699e-08	1.42904	309.207	829.444	13.82	--	--	--	--	--	--	--	--	--	-	-	-	-
NEG_M316T206	8.40236e+06	7.79468e+06	8.18712e+06	6.93742e+06	1.00406e+07	7.77158e+06	1.15319e+08	1.33549e+08	1.36092e+08	1.22316e+08	1.18903e+08	1.26002e+08	8.18896e+06	1.25364e+08	3.93629	9.05428e-12	1.93701e-10	1.1714	316.075	206.151	3.44	--	--	--	--	--	--	--	--	--	-	-	-	-
NEG_M309T810	4.4753e+07	4.92044e+07	4.83373e+07	4.61968e+07	4.50267e+07	4.66727e+07	7.08169e+08	6.91529e+08	6.9775e+08	7.06536e+08	6.69538e+08	7.02257e+08	4.66985e+07	6.95963e+08	3.89756	9.10419e-17	9.30994e-14	2.76232	309.207	809.898	13.5	--	--	--	--	--	--	--	--	--	-	-	-	-
NEG_M315T206	5.52847e+07	5.93431e+07	5.91578e+07	5.52839e+07	5.88246e+07	5.95262e+07	8.13363e+08	9.33062e+08	9.40206e+08	7.86669e+08	8.21679e+08	8.40369e+08	5.79034e+07	8.55891e+08	3.88571	3.84393e-11	5.83155e-10	3.05498	315.072	206.155	3.44	--	--	--	--	--	--	--	--	--	-	-	-	-
NEG_M236T103	1.09879e+07	7.72987e+06	9.19523e+06	1.29625e+07	8.55856e+06	9.92455e+06	1.45107e+08	2.22608e+08	1.23586e+08	1.32883e+08	1.3266e+08	1.14385e+08	9.89312e+06	1.45205e+08	3.87552	7.44839e-06	2.39219e-05	1.22101	236.004	103.21	1.72	--	--	--	--	--	--	--	--	--	-	-	-	-
NEG_M306T172	1.90678e+07	1.86275e+07	5.50035e+06	1.71625e+07	1.68397e+07	1.96629e+07	2.83867e+08	3.05682e+08	3.97655e+07	1.86551e+08	2.91658e+08	2.9759e+08	1.61435e+07	2.34186e+08	3.85863	0.000472836	0.00104523	1.47471	306.058	171.89	2.86	--	--	--	--	--	--	--	--	--	-	-	-	-
NEG_M313T669	2.05492e+07	3.67099e+06	1.60745e+07	2.90972e+06	2.21972e+06	1.81226e+06	9.89242e+07	1.56082e+08	1.05421e+08	1.01664e+08	1.02814e+08	1.02635e+08	7.87275e+06	1.11257e+08	3.82088	8.12462e-07	3.15423e-06	1.08023	313.036	669.197	11.15	--	--	--	--	--	--	--	--	--	-	-	-	-
NEG_M207T94	6.07019e+07	7.24148e+07	1.70216e+07	2.66448e+07	2.37099e+07	8.64469e+07	5.73917e+08	5.96308e+08	7.30104e+08	7.07573e+08	5.97732e+08	6.27325e+08	4.78233e+07	6.38827e+08	3.73964	1.75508e-09	1.38697e-08	2.62036	207.048	94.1397	1.57	--	--	--	--	--	--	--	--	--	-	-	-	-
NEG_M403T569	2.67567e+07	2.14385e+07	3.125e+07	2.94143e+07	2.72033e+07	7.74633e+06	2.91026e+08	3.33799e+08	2.79513e+08	3.84057e+08	3.16561e+08	2.74551e+08	2.39682e+07	3.13251e+08	3.70813	1.20486e-08	7.4858e-08	1.82818	403.197	569.183	9.49	--	--	--	--	--	--	--	--	--	-	-	-	-
NEG_M312T783	1.12764e+07	1.14559e+07	1.14858e+07	1.01506e+07	1.01515e+07	1.15042e+07	1.31106e+08	1.36299e+08	1.33194e+08	1.39072e+08	1.17997e+08	1.30671e+08	1.10041e+07	1.3139e+08	3.57774	2.15079e-12	7.18756e-11	1.18798	312.226	783.471	13.06	--	--	--	--	--	--	--	--	--	-	-	-	-
NEG_M173T116	3.84653e+07	6.01825e+07	5.63845e+07	6.09302e+07	4.34583e+07	1.43119e+07	4.23306e+08	9.88662e+08	5.02757e+08	4.18906e+08	3.95165e+08	4.58003e+08	4.56221e+07	5.31133e+08	3.54127	0.000391398	0.000881621	2.21122	173.008	116.205	1.94	--	--	--	--	--	--	--	--	--	-	-	-	-
NEG_M326T614	4.66331e+06	2.18958e+07	7.76147e+06	1.8582e+07	3.71682e+06	5.24734e+06	1.18852e+08	1.16699e+08	1.23497e+08	1.23185e+08	1.1588e+08	1.16593e+08	1.03111e+07	1.19118e+08	3.53012	2.8274e-11	4.67847e-10	1.12818	326.205	614.067	10.23	--	--	--	--	--	--	--	--	--	-	-	-	-
NEG_M483T306_2	1.8561e+07	3.77034e+06	1.17051e+07	1.28655e+07	1.75933e+07	3.63666e+06	1.33083e+08	1.35961e+08	1.1767e+08	1.1675e+08	2.17303e+08	3.71849e+07	1.13553e+07	1.26325e+08	3.4757	0.000654238	0.00139183	1.06451	483.121	305.736	5.1	--	--	--	--	--	--	--	--	--	-	-	-	-
NEG_M143T101	6.67537e+07	7.07533e+07	7.17646e+07	7.22153e+07	6.50673e+07	6.80569e+07	7.43954e+08	7.91061e+08	6.66457e+08	7.83858e+08	7.42575e+08	6.76536e+08	6.91019e+07	7.34073e+08	3.40913	2.88083e-11	4.70222e-10	2.78894	142.997	100.915	1.68	--	--	--	--	--	--	--	--	--	-	-	-	-
NEG_M143T116	4.3988e+07	3.83589e+07	5.05145e+07	5.19315e+07	5.29447e+07	9.82689e+06	4.34361e+08	4.23355e+08	2.8289e+08	4.90106e+08	4.44886e+08	5.04274e+08	4.12608e+07	4.29979e+08	3.38142	3.3429e-07	1.40101e-06	2.10054	142.997	116.16	1.94	--	--	--	--	--	--	--	--	--	-	-	-	-
NEG_M259T100	1.13783e+07	8.36616e+06	1.28075e+07	1.42402e+07	7.24379e+06	1.42952e+07	1.22635e+08	1.13208e+08	1.21789e+08	1.23721e+08	1.19396e+08	1.08166e+08	1.13885e+07	1.18153e+08	3.375	3.65208e-12	1.04905e-10	1.11852	259.022	100.361	1.67	--	Glucose 6-phosphate	--	0.106389	C6H13O9P	MS1	Organooxygen compounds	56-73-5	HMDB0001401	C00092	ko01100//Metabolic pathways;ko01130//Biosynthesis of antibiotics;ko00500//Starch and sucrose metabolism;ko04931//Insulin resistance;ko00562//Inositol phosphate metabolism	Carbohydrate metabolism;Endocrine and metabolic diseases;Global and overview maps	Human Diseases;Metabolism
NEG_M267T369	2.62746e+07	2.75282e+07	2.77021e+07	2.6801e+07	2.63869e+07	2.90045e+07	2.72503e+08	2.79299e+08	2.51582e+08	2.72137e+08	2.55385e+08	2.61209e+08	2.72829e+07	2.65353e+08	3.28184	1.35892e-13	9.78617e-12	1.6716	267.088	369.199	6.15	--	Salicin	--	2.3639	C13H18O7	MS1	Organooxygen compounds	138-52-3	HMDB0003546	C01451	ko00010//Glycolysis / Gluconeogenesis	Carbohydrate metabolism	Metabolism
NEG_M483T324	3.7143e+07	4.78501e+07	1.25865e+07	1.142e+07	9.79898e+06	7.05186e+07	2.85281e+08	1.49704e+08	2.41118e+08	2.92473e+08	3.03579e+08	4.63792e+08	3.15529e+07	2.89325e+08	3.19685	0.000133716	0.000332695	1.63557	483.124	324.48	5.41	--	--	--	--	--	--	--	--	--	-	-	-	-
NEG_M390T74	1.38058e+07	1.18792e+07	7.98784e+06	1.04288e+07	1.36792e+07	1.27785e+07	1.04168e+08	1.02382e+08	1.00837e+08	9.08752e+07	1.17581e+08	1.11575e+08	1.17599e+07	1.0457e+08	3.15252	3.63021e-10	3.69468e-09	1.03985	390.036	73.6434	1.23	--	--	--	--	--	--	--	--	--	-	-	-	-
NEG_M135T84	8.07855e+06	1.8235e+07	2.38342e+07	2.32745e+07	2.62108e+07	1.47149e+07	1.72196e+08	1.66487e+08	1.59878e+08	1.76416e+08	1.67376e+08	1.7183e+08	1.9058e+07	1.6903e+08	3.14881	1.69365e-12	6.02528e-11	1.32589	135.028	83.9928	1.4	--	--	--	--	--	--	--	--	--	-	-	-	-
NEG_M483T325	3.35244e+07	3.69916e+07	1.18319e+07	1.63706e+07	5.36378e+07	3.44254e+07	1.85733e+08	2.90178e+08	1.93255e+08	1.97685e+08	1.92427e+08	4.95087e+08	3.11303e+07	2.59061e+08	3.0569	0.00108082	0.00221226	1.48177	483.112	324.51	5.41	--	--	--	--	--	--	--	--	--	-	-	-	-
NEG_M242T90	9.92717e+07	2.79932e+07	9.19613e+07	8.78863e+07	8.76954e+07	1.08693e+08	8.27552e+08	6.16181e+08	4.97161e+08	7.61911e+08	8.03883e+08	6.62091e+08	8.39167e+07	6.94797e+08	3.04956	4.29686e-07	1.75759e-06	2.63097	242.051	90.2254	1.5	--	--	--	--	--	--	--	--	--	-	-	-	-
NEG_M145T100	1.67772e+07	1.09867e+07	1.51237e+07	2.21156e+07	1.077e+07	1.37872e+07	1.27281e+08	1.29744e+08	1.19736e+08	1.25898e+08	1.16017e+08	1.19405e+08	1.49267e+07	1.23013e+08	3.04284	3.15241e-12	9.6649e-11	1.12557	145.013	100.148	1.67	--	--	--	--	--	--	--	--	--	-	-	-	-
NEG_M325T91	1.66976e+07	1.74958e+07	1.65452e+07	2.27373e+07	1.77276e+07	1.87313e+07	1.66599e+08	1.62885e+08	1.56192e+08	1.64484e+08	1.57554e+08	9.6108e+07	1.83224e+07	1.50637e+08	3.03939	3.02771e-07	1.28257e-06	1.22669	325.124	90.8904	1.51	--	--	--	--	--	--	--	--	--	-	-	-	-
NEG_M315T106	2.61627e+07	2.58718e+07	2.56301e+07	2.07445e+07	3.0398e+07	2.70509e+07	1.96272e+08	1.63535e+08	2.43682e+08	1.99423e+08	1.95151e+08	2.35048e+08	2.59763e+07	2.05519e+08	2.984	3.7842e-08	2.00296e-07	1.43671	315.072	106.135	1.77	--	--	--	--	--	--	--	--	--	-	-	-	-
NEG_M241T103_2	1.4606e+07	1.91126e+07	1.93317e+07	1.9782e+07	1.75151e+07	1.73523e+07	1.32942e+08	1.40628e+08	1.49992e+08	1.41733e+08	1.51048e+08	1.26206e+08	1.795e+07	1.40425e+08	2.96774	3.32653e-11	5.20138e-10	1.19681	241.012	102.887	1.71	--	--	--	--	--	--	--	--	--	-	-	-	-
NEG_M194T349	3.26999e+07	3.52027e+07	3.51074e+07	3.37148e+07	3.25411e+07	3.37936e+07	2.53703e+08	2.81265e+08	2.6906e+08	2.69131e+08	2.7132e+08	2.40404e+08	3.38433e+07	2.64147e+08	2.9644	3.32316e-12	9.76512e-11	1.64285	194.052	348.709	5.81	--	--	--	--	--	--	--	--	--	-	-	-	-
NEG_M193T349	2.9792e+08	3.17955e+08	3.29367e+08	3.02216e+08	2.9696e+08	3.10956e+08	2.309e+09	2.51421e+09	2.44858e+09	2.42998e+09	2.46367e+09	2.16733e+09	3.09229e+08	2.3888e+09	2.94954	2.53561e-12	8.05252e-11	4.93708	193.049	348.709	5.81	trans-Ferulic acid	--	3.9e-29	2.76354	C10H10O4	MS2	Cinnamic acids and derivatives	537-98-4	HMDB0000954	C01494	ko01100//Metabolic pathways;ko01110//Biosynthesis of secondary metabolites;ko00940//Phenylpropanoid biosynthesis	Biosynthesis of other secondary metabolites;Global and overview maps	Metabolism
NEG_M165T626	4.25049e+07	1.55238e+07	1.33175e+07	3.7751e+07	4.64608e+07	1.5671e+07	1.01489e+08	2.48345e+08	2.73201e+08	9.90576e+07	3.1821e+08	2.67032e+08	2.85382e+07	2.17889e+08	2.93263	0.000649086	0.00138282	1.3659	165.038	625.518	10.43	--	--	--	--	--	--	--	--	--	-	-	-	-
NEG_M219T100	2.25124e+07	2.17604e+07	2.67367e+07	2.52211e+07	2.24075e+07	3.19326e+07	1.99228e+08	1.86914e+08	1.88778e+08	2.02909e+08	1.85938e+08	1.70451e+08	2.50951e+07	1.89036e+08	2.91318	1.4404e-11	2.71032e-10	1.38531	219.014	100.361	1.67	--	--	--	--	--	--	--	--	--	-	-	-	-
NEG_M138T607	5.06688e+07	2.80005e+07	3.79603e+07	8.06284e+07	2.7983e+07	2.80318e+07	3.12816e+08	3.10575e+08	3.33652e+08	3.09258e+08	3.06635e+08	3.16724e+08	4.22122e+07	3.14943e+08	2.89936	5.4968e-11	7.61657e-10	1.78562	138.018	607.454	10.12	6-Hydroxynicotinic acid	--	4.23e-07	12.7879	C6H5NO3	MS2	Pyridines and derivatives	5006-66-6	HMDB0002658	C01020	ko01120//Microbial metabolism in diverse environments;ko00760//Nicotinate and nicotinamide metabolism	Global and overview maps;Metabolism of cofactors and vitamins	Metabolism
NEG_M407T74	7.47863e+07	7.88614e+07	1.75444e+08	5.33733e+07	7.517e+07	6.85955e+07	7.94964e+08	8.76795e+08	5.77801e+08	8.65606e+08	3.8285e+08	4.08355e+08	8.77051e+07	6.51062e+08	2.89206	0.000130264	0.000325057	2.42317	406.988	74.4631	1.24	--	--	--	--	--	--	--	--	--	-	-	-	-
NEG_M391T74	5.56122e+07	4.39632e+07	3.63037e+07	4.12848e+07	5.60129e+07	6.18703e+07	3.80985e+08	4.65617e+08	3.95866e+08	4.01289e+08	1.21662e+08	4.24024e+08	4.91745e+07	3.64907e+08	2.89155	9.15228e-05	0.00023539	1.82199	391.033	73.7375	1.23	--	--	--	--	--	--	--	--	--	-	-	-	-
NEG_M273T343	1.69069e+07	1.71569e+07	1.85097e+07	1.80975e+07	1.67842e+07	2.01867e+07	1.21644e+08	1.18702e+08	1.27911e+08	1.24721e+08	1.46785e+08	1.39716e+08	1.79403e+07	1.29913e+08	2.85627	2.65223e-10	2.83108e-09	1.14245	273.002	343.089	5.72	--	1-Phospho-alpha-D-galacturonate	--	1.17434	C6H11O10P	MS1	--	--	--	C04037	ko00520//Amino sugar and nucleotide sugar metabolism	Carbohydrate metabolism	Metabolism
NEG_M111T81	1.82869e+07	2.07512e+07	1.7486e+07	1.95383e+07	1.74096e+07	2.24027e+07	2.38147e+08	1.1316e+08	1.67014e+08	1.23435e+08	5.845e+07	1.31757e+08	1.93124e+07	1.38661e+08	2.84396	0.000660458	0.00140354	1.08526	110.984	81.2828	1.35	--	--	--	--	--	--	--	--	--	-	-	-	-
NEG_M254T116	5.30963e+07	6.4506e+07	7.83309e+07	1.8781e+07	6.34621e+07	1.71576e+07	1.31253e+08	5.57103e+08	3.14128e+08	1.30688e+08	5.11503e+08	4.68846e+08	4.92223e+07	3.52254e+08	2.83923	0.00308883	0.00579353	1.66063	254.015	115.92	1.93	--	--	--	--	--	--	--	--	--	-	-	-	-
NEG_M205T100	2.24949e+07	2.5864e+07	1.08166e+07	1.57042e+07	2.50656e+06	1.14619e+07	1.06768e+08	1.07421e+08	9.75534e+07	1.05419e+08	1.0226e+08	1.12505e+08	1.4808e+07	1.05321e+08	2.83035	6.9682e-10	6.39648e-09	1.02643	205.035	100.473	1.67	--	--	--	--	--	--	--	--	--	-	-	-	-
NEG_M328T588	8.50794e+06	4.42037e+07	1.2128e+07	1.21618e+07	4.91263e+06	4.62787e+07	1.78558e+08	1.31499e+08	1.16546e+08	1.63203e+08	1.64736e+08	1.56306e+08	2.13655e+07	1.51808e+08	2.82889	8.33186e-07	3.22245e-06	1.21241	328.221	588.071	9.8	--	--	--	--	--	--	--	--	--	-	-	-	-
NEG_M291T833	5.97017e+07	6.43018e+07	6.95905e+07	5.90541e+07	6.11388e+07	6.21303e+07	4.44898e+08	4.52136e+08	4.28207e+08	4.36451e+08	4.44646e+08	4.46167e+08	6.26529e+07	4.42084e+08	2.81887	2.43985e-16	1.66672e-13	2.11153	291.196	833.054	13.88	--	--	--	--	--	--	--	--	--	-	-	-	-
NEG_M150T181	1.66149e+07	1.64215e+07	1.8402e+07	1.64221e+07	1.61313e+07	1.87818e+07	1.10394e+08	1.30631e+08	1.25744e+08	1.14722e+08	1.16204e+08	1.2106e+08	1.71289e+07	1.19793e+08	2.80603	1.48085e-11	2.76334e-10	1.09625	150.041	181.002	3.02	--	--	--	--	--	--	--	--	--	-	-	-	-
NEG_M165T513	7.24274e+07	6.90173e+07	7.26227e+07	6.99581e+07	7.44024e+07	7.37149e+07	6.02052e+08	6.04076e+08	5.3165e+08	5.46878e+08	6.10493e+08	9.16316e+07	7.20238e+07	4.97797e+08	2.78901	0.000418676	0.000935208	2.06766	165.039	513.405	8.56	--	--	--	--	--	--	--	--	--	-	-	-	-
NEG_M309T746	2.31856e+07	2.51742e+07	2.09158e+07	1.97085e+07	1.95413e+07	2.50462e+07	1.66284e+08	1.67396e+08	6.59292e+07	1.58857e+08	1.48314e+08	2.15613e+08	2.22619e+07	1.53732e+08	2.78777	6.22186e-05	0.000165517	1.17977	309.207	746.311	12.44	--	--	--	--	--	--	--	--	--	-	-	-	-
NEG_M162T93	1.78069e+07	1.81901e+07	1.98662e+07	2.14925e+07	1.91311e+07	1.99405e+07	1.32764e+08	1.47907e+08	1.30822e+08	1.27307e+08	1.33599e+08	1.27286e+08	1.94046e+07	1.33281e+08	2.78	6.57935e-12	1.57197e-10	1.15497	162.048	92.7196	1.55	--	3-Hydroxymethylglutaric acid	--	0.970474	C6H10O5	MS1	Fatty Acyls	503-49-1	HMDB0000355	-	-	-	-
NEG_M433T810	6.22032e+07	6.055e+07	5.92618e+07	6.21443e+07	6.0708e+07	6.48783e+07	5.32208e+08	1.51437e+08	5.65483e+08	1.5864e+08	5.64587e+08	5.58797e+08	6.16243e+07	4.21859e+08	2.77519	0.00165879	0.00326458	1.84297	433.237	809.784	13.5	--	Repaglinide	--	27.584	C27H36N2O4	MS1	Piperidines	135062-02-1	HMDB0015048	-	-	-	-
NEG_M309T797	2.76702e+07	2.59602e+07	3.11854e+07	2.67149e+07	2.59404e+07	2.82193e+07	1.83277e+08	1.90451e+08	1.84363e+08	1.83206e+08	1.87902e+08	1.81639e+08	2.76151e+07	1.85139e+08	2.74508	2.60782e-16	1.66672e-13	1.36056	309.207	797.128	13.29	--	--	--	--	--	--	--	--	--	-	-	-	-
NEG_M327T587	1.78304e+08	2.29708e+08	6.3592e+07	6.14858e+07	6.26514e+07	4.32757e+07	5.67169e+08	6.56215e+08	5.95566e+08	8.40074e+08	8.14404e+08	7.94403e+08	1.06503e+08	7.11305e+08	2.73958	1.10769e-06	4.14737e-06	2.60677	327.218	587.382	9.79	--	--	--	--	--	--	--	--	--	-	-	-	-
NEG_M355T448	2.48701e+07	2.93537e+07	2.80221e+07	2.6574e+07	3.8852e+07	2.76539e+07	1.97683e+08	2.52149e+08	2.25769e+08	2.22986e+08	2.06886e+08	5.79418e+07	2.9221e+07	1.93902e+08	2.73025	0.000169018	0.000409956	1.3051	355.103	448.218	7.47	--	--	--	--	--	--	--	--	--	-	-	-	-
NEG_M254T102	7.2445e+07	6.86178e+07	8.32833e+07	1.29737e+08	7.66059e+07	7.2242e+07	6.50904e+08	5.13655e+08	4.87273e+08	6.57253e+08	4.98299e+08	5.15474e+08	8.38218e+07	5.5381e+08	2.72399	6.36527e-08	3.19701e-07	2.32222	254.015	101.701	1.7	--	--	--	--	--	--	--	--	--	-	-	-	-
NEG_M99T100	2.98232e+07	2.55415e+07	3.13675e+07	3.0275e+07	3.05458e+07	2.8182e+07	1.80612e+08	1.84408e+08	1.82566e+08	1.93611e+08	1.85086e+08	2.31349e+08	2.92892e+07	1.92939e+08	2.7197	1.60269e-09	1.29252e-08	1.3788	99.0072	100.46	1.67	--	--	--	--	--	--	--	--	--	-	-	-	-
NEG_M135T523	6.2544e+07	6.82232e+07	6.90997e+07	6.20392e+07	5.87663e+07	6.23529e+07	3.77202e+08	4.00345e+08	4.10089e+08	3.93682e+08	3.78744e+08	3.88818e+08	6.38375e+07	3.9148e+08	2.61646	3.75762e-14	3.91972e-12	1.96144	135.044	522.936	8.72	--	--	--	--	--	--	--	--	--	-	-	-	-
NEG_M165T95	2.651e+07	1.25995e+08	1.1951e+08	1.25713e+08	1.27431e+08	1.39104e+08	8.15986e+08	4.20346e+08	7.83689e+08	8.42571e+08	6.53224e+08	3.98338e+08	1.10711e+08	6.52359e+08	2.55887	6.75351e-05	0.000177993	2.39399	165.039	94.7296	1.58	--	--	--	--	--	--	--	--	--	-	-	-	-
NEG_M161T93_2	2.78477e+08	2.92593e+08	2.9793e+08	3.27778e+08	3.27039e+08	3.29378e+08	1.96264e+09	1.91804e+09	1.79585e+09	1.67617e+09	1.53901e+09	1.76765e+09	3.08866e+08	1.77656e+09	2.52404	5.87152e-10	5.49837e-09	4.13517	161.043	92.7057	1.55	--	--	--	--	--	--	--	--	--	-	-	-	-
NEG_M215T91	5.8928e+08	7.0681e+08	6.72591e+08	6.21096e+08	6.38809e+08	5.41027e+08	3.74426e+09	3.80802e+09	3.38531e+09	3.5419e+09	3.66206e+09	3.32959e+09	6.28269e+08	3.57852e+09	2.50991	7.11214e-12	1.66809e-10	5.87822	215.032	91.0734	1.52	--	--	--	--	--	--	--	--	--	-	-	-	-
NEG_M165T386	2.91951e+07	1.42953e+08	3.19285e+07	3.31595e+07	3.15238e+07	3.18595e+07	4.80157e+08	4.66319e+07	4.31211e+08	1.34885e+08	1.29144e+08	4.81826e+08	5.01032e+07	2.83976e+08	2.50279	0.0194239	0.030776	1.34714	165.039	386.344	6.44	--	--	--	--	--	--	--	--	--	-	-	-	-
NEG_M217T91	1.90901e+08	2.22723e+08	2.17053e+08	1.98242e+08	2.11233e+08	1.80646e+08	1.22505e+09	1.23047e+09	1.08373e+09	1.12369e+09	1.17914e+09	1.07528e+09	2.03466e+08	1.15289e+09	2.5024	1.56057e-11	2.89101e-10	3.33352	217.029	91.0369	1.52	--	--	--	--	--	--	--	--	--	-	-	-	-
NEG_M133T95	1.01142e+08	9.24249e+07	1.38779e+08	1.90549e+08	1.32927e+08	9.98353e+07	1.01099e+09	8.30524e+08	7.75853e+08	1.5048e+08	6.6226e+08	8.0055e+08	1.25943e+08	7.0511e+08	2.48508	0.000741099	0.00156	2.38438	133.012	95.4961	1.59	--	--	--	--	--	--	--	--	--	-	-	-	-
NEG_M355T298	2.38622e+07	3.86628e+07	9.27615e+06	2.29136e+07	3.20386e+07	4.13542e+07	1.52452e+08	1.53629e+08	1.48126e+08	1.4884e+08	1.51431e+08	1.39947e+08	2.80179e+07	1.49071e+08	2.41158	5.22539e-10	4.99391e-09	1.18733	355.103	297.733	4.96	--	--	--	--	--	--	--	--	--	-	-	-	-
NEG_M111T100	1.81716e+07	1.99725e+07	2.20467e+07	2.28861e+07	2.42894e+07	2.0047e+07	1.1828e+08	1.13189e+08	1.098e+08	1.14795e+08	1.16872e+08	1.03672e+08	2.12356e+07	1.12768e+08	2.4088	3.1995e-12	9.6649e-11	1.03567	111.007	100.366	1.67	--	--	--	--	--	--	--	--	--	-	-	-	-
NEG_M165T598	7.05286e+07	7.44237e+07	8.71935e+07	7.66696e+07	7.96235e+07	1.08941e+08	2.39841e+08	3.78179e+08	4.51406e+08	5.19512e+08	5.08317e+08	4.8843e+08	8.28967e+07	4.30948e+08	2.37813	1.27534e-05	3.91169e-05	1.94865	165.039	598.18	9.97	--	--	--	--	--	--	--	--	--	-	-	-	-
NEG_M143T92	8.65566e+07	9.54864e+07	9.29594e+07	9.89275e+07	9.68603e+07	9.23436e+07	5.24541e+08	4.99019e+08	4.36408e+08	4.47311e+08	5.1074e+08	4.73425e+08	9.38556e+07	4.81907e+08	2.36024	1.29115e-10	1.54605e-09	2.12838	143.034	92.0512	1.53	--	--	--	--	--	--	--	--	--	-	-	-	-
NEG_M209T388	2.03695e+07	2.20417e+07	2.47566e+07	2.49589e+07	2.54756e+07	2.20687e+07	1.14176e+08	1.24353e+08	1.19769e+08	1.25323e+08	1.08042e+08	1.05186e+08	2.32785e+07	1.16141e+08	2.31881	1.48747e-10	1.74038e-09	1.04133	209.081	387.915	6.47	--	--	--	--	--	--	--	--	--	-	-	-	-
NEG_M113T92	1.29781e+08	1.37518e+08	1.44921e+08	1.59866e+08	1.45613e+08	1.44176e+08	7.757e+08	7.72923e+08	6.60505e+08	6.78137e+08	7.33297e+08	6.78412e+08	1.43646e+08	7.16495e+08	2.31844	1.13218e-10	1.3949e-09	2.58652	113.023	92.0512	1.53	--	--	--	--	--	--	--	--	--	-	-	-	-
NEG_M306T211	3.2399e+07	2.93553e+07	3.43985e+07	3.92544e+07	3.22178e+07	3.55721e+07	1.72814e+08	1.63831e+08	1.81484e+08	1.65213e+08	1.68388e+08	1.49727e+08	3.38662e+07	1.66909e+08	2.30115	4.84539e-11	6.92025e-10	1.24725	306.058	210.948	3.52	--	--	--	--	--	--	--	--	--	-	-	-	-
NEG_M216T91	4.83002e+07	4.99287e+07	4.77011e+07	4.824e+07	4.82754e+07	4.67192e+07	2.49615e+08	2.57486e+08	2.16402e+08	2.25473e+08	2.34593e+08	2.18021e+08	4.81941e+07	2.33598e+08	2.2771	1.21773e-10	1.47193e-09	1.47143	216.035	90.8904	1.51	--	--	--	--	--	--	--	--	--	-	-	-	-
NEG_M165T448	1.77064e+07	5.06718e+07	3.92393e+07	4.65847e+07	1.72726e+07	1.70773e+07	2.06686e+08	2.42031e+08	3.41969e+07	1.21042e+08	1.41535e+08	1.6681e+08	3.14253e+07	1.5205e+08	2.27455	0.00258879	0.00491332	1.05415	165.039	448.393	7.47	--	--	--	--	--	--	--	--	--	-	-	-	-
NEG_M313T612	1.455e+07	1.36852e+07	5.04967e+07	4.44542e+07	4.96218e+07	3.54967e+07	1.44786e+08	1.93957e+08	1.65021e+08	1.74738e+08	1.56125e+08	1.62499e+08	3.47174e+07	1.66188e+08	2.25908	9.40494e-08	4.49836e-07	1.22719	313.128	612.133	10.2	--	--	--	--	--	--	--	--	--	-	-	-	-
NEG_M129T100	5.11755e+07	5.17858e+07	5.2637e+07	5.37626e+07	5.19517e+07	5.5066e+07	2.48753e+08	2.6041e+08	2.64404e+08	2.51217e+08	2.55617e+08	2.30179e+08	5.27298e+07	2.51763e+08	2.25538	2.16566e-12	7.19027e-11	1.5275	129.017	100.254	1.67	2-Dehydro-3-deoxy-L-arabinonate	--	0.00817526	10.9555	C5H8O5	MS2	--	--	--	C00684	ko01100//Metabolic pathways;ko00053//Ascorbate and aldarate metabolism	Carbohydrate metabolism;Global and overview maps	Metabolism
NEG_M111T75	2.69858e+08	2.05071e+08	2.27255e+08	2.06677e+08	2.47061e+08	2.52389e+08	1.18729e+09	1.14883e+09	9.48959e+08	1.02285e+09	1.21224e+09	1.18487e+09	2.34719e+08	1.11751e+09	2.25128	2.4698e-09	1.85707e-08	3.20058	111.007	75.0413	1.25	--	--	--	--	--	--	--	--	--	-	-	-	-
NEG_M133T97	3.53891e+07	3.92559e+07	3.89175e+07	4.28528e+07	3.47616e+07	4.3656e+07	5.78236e+07	2.07459e+08	2.13794e+08	2.08798e+08	1.981e+08	2.07257e+08	3.91388e+07	1.82205e+08	2.21889	0.000192687	0.000461673	1.2131	133.049	96.6559	1.61	--	--	--	--	--	--	--	--	--	-	-	-	-
NEG_M117T80	2.50044e+08	2.66083e+08	2.5749e+08	2.71594e+08	2.49033e+08	2.8374e+08	1.12257e+09	1.19191e+09	1.21578e+09	1.2654e+09	1.17778e+09	1.29703e+09	2.62998e+08	1.21174e+09	2.20396	6.10234e-12	1.47616e-10	3.33326	117.017	80.3829	1.34	--	--	--	--	--	--	--	--	--	-	-	-	-
NEG_M129T116	1.02834e+07	9.94158e+06	4.95009e+07	4.29993e+07	3.59639e+07	3.7496e+07	1.31669e+08	1.50582e+08	1.502e+08	1.43594e+08	1.26046e+08	1.55122e+08	3.10309e+07	1.42869e+08	2.20292	1.04803e-07	4.93423e-07	1.13156	129.017	116.002	1.93	--	--	--	--	--	--	--	--	--	-	-	-	-
NEG_M173T101	8.78876e+07	7.54725e+07	8.44264e+07	9.46305e+07	9.23257e+07	7.80713e+07	6.17854e+08	1.43408e+08	1.66364e+08	6.26396e+08	6.07958e+08	1.45713e+08	8.5469e+07	3.84616e+08	2.16994	0.0166676	0.0267655	1.53618	173.008	100.927	1.68	--	--	--	--	--	--	--	--	--	-	-	-	-
NEG_M294T810	4.58073e+07	4.57048e+07	5.08031e+07	4.62347e+07	4.20434e+07	5.02248e+07	2.0206e+08	2.0165e+08	1.90784e+08	2.08051e+08	2.02991e+08	2.3303e+08	4.6803e+07	2.06428e+08	2.14096	1.19375e-10	1.4498e-09	1.36502	294.216	809.689	13.49	--	--	--	--	--	--	--	--	--	-	-	-	-
NEG_M131T93	3.80669e+07	9.92145e+07	9.57963e+07	9.49194e+07	9.14538e+07	1.02371e+08	3.8319e+08	4.24329e+08	3.58542e+08	3.66026e+08	3.91668e+08	3.49936e+08	8.69704e+07	3.78948e+08	2.12341	2.51364e-09	1.88449e-08	1.84124	131.033	92.7196	1.55	--	--	--	--	--	--	--	--	--	-	-	-	-
NEG_M443T415	3.1921e+08	2.74787e+08	3.0551e+08	1.55952e+08	2.11375e+08	2.51933e+08	1.07694e+09	1.2027e+09	1.15038e+09	1.14937e+09	8.61512e+08	1.15097e+09	2.53128e+08	1.09865e+09	2.11779	3.31788e-08	1.78572e-07	3.11982	443.121	415.268	6.92	--	--	--	--	--	--	--	--	--	-	-	-	-
NEG_M89T92	2.65098e+08	2.88562e+08	2.94704e+08	3.20848e+08	2.93171e+08	3.0484e+08	1.36316e+09	1.32397e+09	1.17943e+09	1.23293e+09	1.31842e+09	1.19488e+09	2.94537e+08	1.2688e+09	2.10694	3.49514e-11	5.39898e-10	3.37543	89.0229	91.9892	1.53	beta-Alanine	--	5.06e-05	2.18155	C3H7NO2	MS2	Carboxylic acids and derivatives	107-95-9	HMDB0000056	C00099	ko01100//Metabolic pathways;ko01110//Biosynthesis of secondary metabolites;ko00240//Pyrimidine metabolism;ko00410//beta-Alanine metabolism;ko00770//Pantothenate and CoA biosynthesis;ko00640//Propanoate metabolism	Carbohydrate metabolism;Global and overview maps;Metabolism of cofactors and vitamins;Metabolism of other amino acids;Nucleotide metabolism	Metabolism
NEG_M313T773	1.42149e+08	1.75282e+08	1.57091e+08	1.3839e+08	1.4947e+08	1.442e+08	5.92326e+08	6.97366e+08	5.91218e+08	6.7685e+08	5.94976e+08	7.22177e+08	1.51097e+08	6.45819e+08	2.09566	2.40613e-09	1.81186e-08	2.39639	313.238	772.852	12.88	--	--	--	--	--	--	--	--	--	-	-	-	-
NEG_M101T92	1.87147e+08	2.01644e+08	2.00761e+08	2.09509e+08	2.01284e+08	2.18792e+08	8.25633e+08	9.68417e+08	8.34521e+08	8.11648e+08	9.03902e+08	8.5077e+08	2.0319e+08	8.65815e+08	2.09123	1.19078e-10	1.44963e-09	2.78162	101.022	92.0512	1.53	2-Ketobutyric acid	--	0.00015133	22.8036	C4H6O3	MS2	Keto acids and derivatives	600-18-0	HMDB0000005	C00109	ko01100//Metabolic pathways;ko01110//Biosynthesis of secondary metabolites;ko01130//Biosynthesis of antibiotics;ko01230//Biosynthesis of amino acids;ko01210//2-Oxocarboxylic acid metabolism;ko00260//Glycine, serine and threonine metabolism;ko00270//Cysteine and methionine metabolism;ko00290//Valine, leucine and isoleucine biosynthesis;ko00660//C5-Branched dibasic acid metabolism;ko00640//Propanoa…	Amino acid metabolism;Carbohydrate metabolism;Global and overview maps	Metabolism
NEG_M314T773	2.82634e+07	3.36825e+07	2.94274e+07	3.34729e+07	2.7806e+07	2.85845e+07	1.15777e+08	1.33179e+08	1.16246e+08	1.33153e+08	1.13522e+08	1.41119e+08	3.02061e+07	1.25499e+08	2.05477	2.8284e-09	2.09286e-08	1.05156	314.242	772.759	12.88	--	--	--	--	--	--	--	--	--	-	-	-	-
NEG_M293T810	2.39281e+08	2.42243e+08	2.74409e+08	2.40462e+08	2.65031e+08	2.69833e+08	1.03203e+09	1.03858e+09	9.98303e+08	1.06186e+09	1.04878e+09	1.15551e+09	2.5521e+08	1.05584e+09	2.04864	8.1046e-12	1.79389e-10	3.06152	293.212	809.76	13.5	--	--	--	--	--	--	--	--	--	-	-	-	-
NEG_M311T773	1.70765e+08	1.76704e+08	1.9449e+08	1.55581e+08	1.63276e+08	1.62821e+08	6.99352e+08	7.15399e+08	7.21844e+08	7.09325e+08	6.49467e+08	7.2028e+08	1.70606e+08	7.02611e+08	2.04206	1.21215e-12	4.69525e-11	2.49772	311.223	772.755	12.88	--	--	--	--	--	--	--	--	--	-	-	-	-
NEG_M192T75	6.93204e+08	6.72032e+08	6.20968e+08	6.49281e+08	7.15216e+08	8.04345e+08	2.99258e+09	2.82427e+09	2.80784e+09	2.60389e+09	2.87184e+09	2.89095e+09	6.92508e+08	2.83189e+09	2.03187	5.91334e-12	1.44665e-10	5.00549	192.022	75.215	1.25	Citric acid	--	1.58e-42	0.791246	C6H8O7	MS2	Carboxylic acids and derivatives	77-92-9	HMDB0000094	C00158	ko01100//Metabolic pathways;ko01110//Biosynthesis of secondary metabolites;ko01120//Microbial metabolism in diverse environments;ko01130//Biosynthesis of antibiotics;ko01230//Biosynthesis of amino acids;ko01210//2-Oxocarboxylic acid metabolism;ko01200//Carbon metabolism;ko00630//Glyoxylate and dicarboxylate metabolism;ko00250//Alanine, aspartate and glutamate metabolism;ko00020//Citrate cycle (TC…	Amino acid metabolism;Carbohydrate metabolism;Global and overview maps	Metabolism
NEG_M312T773	3.30568e+07	3.42859e+07	3.68357e+07	3.30213e+07	3.14052e+07	3.53213e+07	1.39733e+08	1.4478e+08	1.4333e+08	1.35912e+08	1.1937e+08	1.39471e+08	3.39877e+07	1.371e+08	2.01214	1.21505e-10	1.47193e-09	1.09745	312.226	772.762	12.88	--	--	--	--	--	--	--	--	--	-	-	-	-
NEG_M191T75	1.08421e+10	9.69144e+09	9.00509e+09	9.80914e+09	1.11567e+10	1.18115e+10	4.37937e+10	4.14367e+10	4.11688e+10	3.8515e+10	4.22628e+10	4.24545e+10	1.0386e+10	4.16053e+10	2.00213	4.84663e-12	1.25791e-10	19.1222	191.018	75.177	1.25	--	--	--	--	--	--	--	--	--	-	-	-	-
NEG_M193T75	1.49003e+08	1.46216e+08	1.13743e+08	1.32137e+08	1.59416e+08	1.69311e+08	6.0988e+08	5.73359e+08	5.81819e+08	5.42945e+08	5.89847e+08	5.65745e+08	1.44971e+08	5.77266e+08	1.99347	8.14521e-12	1.79511e-10	2.24973	193.023	75.177	1.25	--	--	--	--	--	--	--	--	--	-	-	-	-
NEG_M302T351	5.35613e+07	6.03602e+07	6.20104e+07	5.58106e+07	5.35635e+07	6.10876e+07	2.44003e+08	2.38001e+08	2.21926e+08	2.21872e+08	2.32025e+08	2.08073e+08	5.77323e+07	2.2765e+08	1.97937	3.13652e-11	4.96502e-10	1.40981	302.061	350.954	5.85	--	--	--	--	--	--	--	--	--	-	-	-	-
NEG_M119T91_1	1.34687e+08	1.39341e+08	1.44238e+08	1.51382e+08	1.32639e+08	1.40084e+08	5.70539e+08	5.94301e+08	5.19559e+08	5.23497e+08	5.81074e+08	5.23763e+08	1.40395e+08	5.52122e+08	1.9755	4.78288e-11	6.8501e-10	2.19394	119.033	91.2775	1.52	L-Erythrulose	--	1.38e-06	13.3993	C4H8O4	MS2	Organooxygen compounds	533-50-6	HMDB0006293	-	-	-	-
NEG_M226T91	4.54495e+07	4.95804e+07	4.91091e+07	5.16546e+07	4.36128e+07	4.9801e+07	1.99691e+08	1.9671e+08	1.9303e+08	1.77993e+08	1.8666e+08	1.81751e+08	4.82012e+07	1.89306e+08	1.97358	3.83388e-12	1.08617e-10	1.28594	226.065	91.1437	1.52	--	--	--	--	--	--	--	--	--	-	-	-	-
NEG_M180T92	1.24168e+08	1.29255e+08	1.23345e+08	1.39118e+08	1.19728e+08	1.27724e+08	5.46469e+08	5.23395e+08	4.7522e+08	4.75275e+08	5.21175e+08	4.56322e+08	1.27223e+08	4.99643e+08	1.97354	2.15484e-10	2.38996e-09	2.08452	180.059	91.7351	1.53	--	myo-Inositol	--	0.310792	C6H12O6	MS1	Organooxygen compounds	87-89-8	HMDB0000211	C00137	ko01100//Metabolic pathways;ko01120//Microbial metabolism in diverse environments;ko01130//Biosynthesis of antibiotics;ko02010//ABC transporters;ko00053//Ascorbate and aldarate metabolism;ko00052//Galactose metabolism;ko00562//Inositol phosphate metabolism;ko04070//Phosphatidylinositol signaling system	Carbohydrate metabolism;Global and overview maps;Membrane transport;Signal transduction	Environmental Information Processing;Metabolism
NEG_M225T91	6.0211e+08	6.24472e+08	6.3983e+08	6.75011e+08	6.01328e+08	6.4439e+08	2.6327e+09	2.52374e+09	2.39749e+09	2.35146e+09	2.46798e+09	2.32006e+09	6.3119e+08	2.4489e+09	1.95599	4.96049e-12	1.28096e-10	4.61482	225.061	91.1437	1.52	--	--	--	--	--	--	--	--	--	-	-	-	-
NEG_M191T101	4.44304e+07	4.71242e+07	4.30752e+07	5.17378e+07	4.53342e+07	3.42996e+07	1.97369e+08	1.96373e+08	1.87333e+08	4.80621e+07	2.10461e+08	1.87167e+08	4.43336e+07	1.71127e+08	1.9486	0.000479187	0.00105744	1.1249	191.018	100.803	1.68	--	--	--	--	--	--	--	--	--	-	-	-	-
NEG_M179T92	1.76537e+09	1.80212e+09	1.79501e+09	2.00032e+09	1.76714e+09	1.85552e+09	7.96405e+09	7.13161e+09	6.73683e+09	6.84171e+09	6.98012e+09	6.38814e+09	1.83091e+09	7.00707e+09	1.93625	4.40985e-10	4.34442e-09	7.76699	179.053	91.7351	1.53	--	--	--	--	--	--	--	--	--	-	-	-	-
NEG_M165T565	6.6313e+07	1.69957e+07	1.53774e+07	1.44611e+07	1.0029e+08	7.15822e+07	1.61623e+08	3.55879e+08	5.14228e+07	1.70463e+08	1.63305e+08	1.45907e+08	4.75032e+07	1.74767e+08	1.87933	0.0146092	0.0237434	1.01017	165.039	565.385	9.42	--	--	--	--	--	--	--	--	--	-	-	-	-
NEG_M312T612	2.83976e+08	2.73777e+08	2.71816e+08	2.43543e+08	2.41358e+08	2.43448e+08	8.38592e+08	9.96579e+08	9.69265e+08	9.1801e+08	9.25561e+08	9.64838e+08	2.59653e+08	9.35474e+08	1.84911	7.50426e-11	9.87162e-10	2.80998	312.124	612.133	10.2	--	--	--	--	--	--	--	--	--	-	-	-	-
NEG_M245T303	1.59537e+08	1.81394e+08	1.84634e+08	2.14549e+08	1.72851e+08	1.76902e+08	6.26948e+08	6.93405e+08	7.31767e+08	6.65634e+08	6.00559e+08	6.06002e+08	1.81644e+08	6.54052e+08	1.84829	1.38628e-09	1.13956e-08	2.34413	245.093	302.608	5.04	--	--	--	--	--	--	--	--	--	-	-	-	-
NEG_M135T785_1	4.37725e+07	1.12632e+08	6.10945e+07	1.2239e+08	3.92026e+07	7.82839e+07	2.32547e+08	2.21015e+08	8.94043e+07	6.5448e+08	1.10556e+08	2.97228e+08	7.62292e+07	2.67538e+08	1.81133	0.0480096	0.0698557	1.14214	134.894	784.727	13.08	Phenyl acetate	--	3.43e-17	3.87727	C8H8O2	MS2	Phenol esters	122-79-2	HMDB0040733	-	-	-	-
NEG_M87T76	6.02729e+07	5.15614e+07	4.75079e+07	6.42922e+07	6.18184e+07	6.05894e+07	2.12386e+08	2.07738e+08	1.94669e+08	1.8937e+08	2.05037e+08	2.03997e+08	5.76737e+07	2.02199e+08	1.80979	1.65779e-11	3.02725e-10	1.30047	87.007	75.7121	1.26	--	--	--	--	--	--	--	--	--	-	-	-	-
NEG_M282T308	2.91808e+08	3.10943e+08	2.82253e+08	2.70652e+08	2.9267e+08	3.11704e+08	1.02825e+09	1.12817e+09	1.06172e+09	1.00622e+09	9.58461e+08	9.80153e+08	2.93338e+08	1.02716e+09	1.80803	6.85317e-11	9.17284e-10	2.9287	282.084	307.967	5.13	--	--	--	--	--	--	--	--	--	-	-	-	-
NEG_M409T827	7.47835e+07	6.48815e+07	6.73162e+07	6.04657e+07	6.47682e+07	6.20002e+07	2.11754e+08	2.32661e+08	2.32942e+08	2.32551e+08	2.22591e+08	2.28133e+08	6.57025e+07	2.26772e+08	1.78722	2.1076e-12	7.13653e-11	1.37399	409.236	826.599	13.78	--	LysoPA(16:0/0:0)	--	0.67617	C19H39O7P	MS1	Glycerophospholipids	-	HMDB0007853	C00416	ko01100//Metabolic pathways;ko01110//Biosynthesis of secondary metabolites;ko00564//Glycerophospholipid metabolism;ko00561//Glycerolipid metabolism;ko04070//Phosphatidylinositol signaling system	Global and overview maps;Lipid metabolism;Signal transduction	Environmental Information Processing;Metabolism
NEG_M279T172	1.07072e+08	9.62947e+07	8.67422e+07	9.79593e+07	9.38727e+07	1.04497e+08	1.58904e+08	2.49217e+08	2.11119e+08	4.49585e+08	4.55317e+08	4.71977e+08	9.77396e+07	3.32687e+08	1.76715	0.00227611	0.00435382	1.47432	279.039	172.104	2.87	--	--	--	--	--	--	--	--	--	-	-	-	-
NEG_M134T78	3.63912e+08	3.70541e+08	3.7999e+08	3.6807e+08	3.65925e+08	3.96584e+08	1.21857e+09	1.277e+09	1.33802e+09	1.22612e+09	1.28498e+09	1.27235e+09	3.7417e+08	1.26951e+09	1.7625	3.3675e-13	1.84021e-11	3.24102	134.016	78.0406	1.3	--	--	--	--	--	--	--	--	--	-	-	-	-
NEG_M317T579	8.25689e+07	8.51778e+07	7.68929e+07	8.61941e+07	7.12115e+07	9.15576e+07	2.67465e+08	2.61569e+08	2.87668e+08	2.789e+08	2.9618e+08	2.66015e+08	8.22671e+07	2.763e+08	1.74784	3.08968e-11	4.91707e-10	1.50628	317.066	579.249	9.65	--	--	--	--	--	--	--	--	--	-	-	-	-
NEG_M101T702	6.73927e+07	2.53168e+08	6.46257e+07	6.15412e+07	5.51766e+07	6.05835e+07	1.73231e+08	3.89215e+08	2.35781e+08	4.36934e+08	9.47486e+07	5.58776e+08	9.3748e+07	3.14781e+08	1.74749	0.0183911	0.0293032	1.31373	101.022	702.188	11.7	--	--	--	--	--	--	--	--	--	-	-	-	-
NEG_M301T351	3.94881e+08	4.50104e+08	4.44233e+08	4.11535e+08	4.06956e+08	4.74375e+08	1.27724e+09	1.45089e+09	1.49343e+09	1.33922e+09	1.6095e+09	1.44934e+09	4.30347e+08	1.4366e+09	1.73909	1.77535e-09	1.39652e-08	3.4187	301.057	351.272	5.85	--	--	--	--	--	--	--	--	--	-	-	-	-
NEG_M444T415_2	5.19898e+07	5.43901e+07	7.08983e+07	5.89701e+07	4.38581e+07	6.15408e+07	2.29708e+08	5.04903e+07	1.74929e+08	2.22892e+08	2.04837e+08	2.48075e+08	5.69412e+07	1.88488e+08	1.72693	0.00125711	0.00254055	1.12134	444.128	415.295	6.92	--	--	--	--	--	--	--	--	--	-	-	-	-
NEG_M263T427	6.71579e+07	7.16608e+07	6.96373e+07	6.20032e+07	6.66924e+07	7.43013e+07	2.06442e+08	1.97958e+08	2.45036e+08	2.54462e+08	2.34201e+08	2.18942e+08	6.85755e+07	2.26174e+08	1.72167	9.90871e-09	6.30924e-08	1.3496	263.139	426.923	7.12	--	--	--	--	--	--	--	--	--	-	-	-	-
NEG_M311T731	1.0023e+08	1.12001e+08	1.20119e+08	9.59057e+07	9.12955e+07	1.06012e+08	3.43243e+08	3.54025e+08	3.32862e+08	3.52942e+08	3.34583e+08	3.44198e+08	1.04261e+08	3.43642e+08	1.72071	1.3139e-12	4.96318e-11	1.67535	311.223	730.717	12.18	--	--	--	--	--	--	--	--	--	-	-	-	-
NEG_M101T799	7.21222e+07	6.79004e+07	2.50997e+08	3.40147e+08	3.72684e+08	5.75122e+07	6.60893e+08	2.5968e+08	4.07608e+08	8.47796e+08	7.50706e+08	8.0794e+08	1.93561e+08	6.22437e+08	1.68514	0.00361935	0.00670254	1.96439	101.022	798.681	13.31	--	--	--	--	--	--	--	--	--	-	-	-	-
NEG_M133T78_2	8.01718e+09	8.36863e+09	8.39213e+09	8.47751e+09	8.23409e+09	8.10522e+09	2.65247e+10	2.79496e+10	2.81384e+10	2.21649e+10	2.69679e+10	2.75993e+10	8.26579e+09	2.65575e+10	1.68389	2.16843e-09	1.65976e-08	14.575	133.012	78.0406	1.3	L-Malic acid	--	2.24e-16	11.8301	C4H6O5	MS2	Hydroxy acids and derivatives	97-67-6	HMDB0000156	C00149	ko01100//Metabolic pathways;ko01110//Biosynthesis of secondary metabolites;ko01120//Microbial metabolism in diverse environments;ko01130//Biosynthesis of antibiotics;ko01200//Carbon metabolism;ko00630//Glyoxylate and dicarboxylate metabolism;ko00020//Citrate cycle (TCA cycle);ko00620//Pyruvate metabolism;ko00710//Carbon fixation in photosynthetic organisms	Carbohydrate metabolism;Energy metabolism;Global and overview maps	Metabolism
NEG_M115T78	5.17225e+08	5.27593e+08	5.27852e+08	5.24387e+08	5.30034e+08	5.75545e+08	1.63152e+09	1.78352e+09	1.75484e+09	1.59319e+09	1.66498e+09	1.81798e+09	5.33773e+08	1.70767e+09	1.67773	2.87989e-11	4.70222e-10	3.70544	115.002	78.0406	1.3	--	--	--	--	--	--	--	--	--	-	-	-	-
NEG_M135T78	8.38893e+07	8.86672e+07	9.01279e+07	9.05899e+07	8.19032e+07	9.16213e+07	2.7069e+08	3.01724e+08	2.89098e+08	2.21141e+08	2.91894e+08	3.04166e+08	8.77998e+07	2.79785e+08	1.67203	3.47957e-08	1.85905e-07	1.48616	135.017	78.0406	1.3	--	--	--	--	--	--	--	--	--	-	-	-	-
NEG_M660T600_1	1.07365e+08	1.90464e+08	5.97937e+07	5.6827e+07	1.13033e+08	6.24493e+07	2.42475e+08	3.79127e+08	2.58168e+08	2.70137e+08	2.34636e+08	3.87358e+08	9.83221e+07	2.95317e+08	1.58668	0.000231083	0.000544233	1.4193	660.47	599.756	10	--	--	--	--	--	--	--	--	--	-	-	-	-
NEG_M101T580	5.35025e+07	4.99406e+07	1.58673e+08	1.76607e+08	4.72439e+07	4.51308e+07	3.8514e+08	2.42257e+08	5.65276e+07	3.21046e+08	1.94656e+08	3.56302e+08	8.85163e+07	2.59321e+08	1.55073	0.0120962	0.0200127	1.18175	101.022	579.649	9.66	--	--	--	--	--	--	--	--	--	-	-	-	-
NEG_M170T291	6.80624e+07	7.11079e+07	6.60454e+07	8.86944e+07	6.87268e+07	6.64063e+07	2.07637e+08	2.1086e+08	2.06571e+08	2.12144e+08	1.77319e+08	2.06891e+08	7.15072e+07	2.0357e+08	1.50937	1.54672e-09	1.25132e-08	1.23917	170.023	291.442	4.86	--	--	--	--	--	--	--	--	--	-	-	-	-
NEG_M149T91	1.82978e+08	1.82759e+08	1.83265e+08	1.89437e+08	1.8826e+08	1.96299e+08	5.33466e+08	5.88836e+08	5.24783e+08	4.96496e+08	5.23134e+08	5.06834e+08	1.87167e+08	5.28925e+08	1.49874	1.89138e-10	2.13952e-09	1.99723	149.044	91.0369	1.52	D-Xylose	--	6.82e-14	5.55262	C5H10O5	MS2	Organooxygen compounds	58-86-6	HMDB0000098	C00181	ko01100//Metabolic pathways;ko02010//ABC transporters;ko00520//Amino sugar and nucleotide sugar metabolism;ko00040//Pentose and glucuronate interconversions	Carbohydrate metabolism;Global and overview maps;Membrane transport	Environmental Information Processing;Metabolism
NEG_M659T600_3	1.82378e+08	3.00368e+08	7.5323e+07	7.52613e+07	2.63478e+08	6.92167e+07	6.05602e+08	5.50942e+08	5.33985e+07	1.60916e+08	6.3022e+08	6.31848e+08	1.61004e+08	4.38821e+08	1.44653	0.0357197	0.0534959	1.40746	659.492	599.695	9.99	--	--	--	--	--	--	--	--	--	-	-	-	-
NEG_M329T564	1.11257e+08	1.25626e+08	1.23358e+08	1.16593e+08	1.14353e+08	1.18208e+08	3.16989e+08	3.20997e+08	2.96839e+08	3.27294e+08	2.88039e+08	3.10101e+08	1.18232e+08	3.10043e+08	1.39084	4.74063e-11	6.80866e-10	1.49754	329.227	564.083	9.4	--	--	--	--	--	--	--	--	--	-	-	-	-
NEG_M135T293	1.61571e+08	1.41642e+08	1.74771e+08	1.76155e+08	1.09927e+08	1.41795e+08	3.51807e+08	3.9362e+08	3.8224e+08	3.81245e+08	4.00499e+08	3.67846e+08	1.50977e+08	3.79543e+08	1.32994	5.335e-09	3.67132e-08	1.62741	135.049	292.95	4.88	--	--	--	--	--	--	--	--	--	-	-	-	-
NEG_M134T293	2.87984e+09	2.48532e+09	3.29072e+09	3.12275e+09	1.96639e+09	2.54809e+09	6.21952e+09	7.03424e+09	6.842e+09	6.78797e+09	7.11448e+09	6.4575e+09	2.71552e+09	6.74262e+09	1.31208	1.28147e-08	7.90371e-08	6.82151	134.046	292.969	4.88	Adenine	--	7.59e-23	3.47595	C5H5N5	MS2	Imidazopyrimidines	73-24-5	HMDB0000034	C00147	ko01100//Metabolic pathways;ko00230//Purine metabolism;ko00908//Zeatin biosynthesis	Global and overview maps;Metabolism of terpenoids and polyketides;Nucleotide metabolism	Metabolism
NEG_M113T103	2.67523e+08	2.70051e+08	2.34241e+08	2.54288e+08	2.72907e+08	2.76536e+08	5.83238e+08	5.33062e+08	7.9048e+08	6.81131e+08	6.64119e+08	6.53222e+08	2.62591e+08	6.50875e+08	1.30956	9.33803e-07	3.56043e-06	2.0911	112.985	103.203	1.72	--	--	--	--	--	--	--	--	--	-	-	-	-
NEG_M363T566	2.20898e+08	2.21791e+08	2.24158e+08	2.3804e+08	2.23459e+08	2.23092e+08	5.31126e+08	5.8536e+08	5.3252e+08	5.60178e+08	5.66077e+08	5.6924e+08	2.2524e+08	5.57417e+08	1.30729	6.05111e-12	1.4733e-10	1.97241	363.194	566.1	9.44	--	--	--	--	--	--	--	--	--	-	-	-	-
NEG_M103T611	1.86396e+08	1.49354e+08	1.75203e+08	4.6962e+07	4.68898e+07	4.62478e+07	3.32203e+08	6.09119e+07	3.13828e+08	3.50054e+08	2.67689e+08	2.78965e+08	1.08509e+08	2.67275e+08	1.30052	0.0115975	0.0192714	1.14063	103.038	610.735	10.18	--	--	--	--	--	--	--	--	--	-	-	-	-
NEG_M151T523	1.31692e+08	1.45371e+08	1.53816e+08	1.44631e+08	1.39256e+08	1.74135e+08	3.43945e+08	3.71942e+08	3.79864e+08	3.64824e+08	3.34824e+08	3.58572e+08	1.4815e+08	3.58995e+08	1.2769	5.49812e-10	5.2059e-09	1.56736	151.038	523.087	8.72	--	--	--	--	--	--	--	--	--	-	-	-	-
NEG_M135T382	7.64845e+07	7.99581e+07	8.67975e+07	7.6821e+07	9.43255e+07	8.49677e+07	1.99987e+08	2.06633e+08	1.92889e+08	1.90449e+08	1.91873e+08	2.15706e+08	8.32257e+07	1.99589e+08	1.26193	4.3559e-10	4.3246e-09	1.16436	135.044	381.89	6.36	--	--	--	--	--	--	--	--	--	-	-	-	-
NEG_M327T566	4.65635e+09	4.98395e+09	4.82008e+09	4.97663e+09	4.77042e+09	4.93697e+09	1.13077e+10	1.23765e+10	1.10773e+10	1.22043e+10	1.0767e+10	1.12001e+10	4.8574e+09	1.14888e+10	1.24197	2.89144e-10	3.05453e-09	8.79472	327.218	566.1	9.44	--	--	--	--	--	--	--	--	--	-	-	-	-
NEG_M328T566	8.34281e+08	1.00466e+09	1.03113e+09	1.00201e+09	9.69307e+08	9.93978e+08	2.21703e+09	2.48385e+09	2.22348e+09	2.45497e+09	2.16113e+09	2.25414e+09	9.72561e+08	2.2991e+09	1.24121	1.18308e-09	9.98307e-09	3.9283	328.221	566.1	9.44	--	--	--	--	--	--	--	--	--	-	-	-	-
NEG_M367T598	2.00127e+08	1.50026e+08	1.71164e+08	1.73761e+08	1.59484e+08	1.88873e+08	3.83947e+08	3.30487e+08	4.39643e+08	3.98527e+08	4.57038e+08	3.76169e+08	1.73906e+08	3.97635e+08	1.19314	5.96984e-07	2.36986e-06	1.59021	367.206	598.27	9.97	--	--	--	--	--	--	--	--	--	-	-	-	-
NEG_M291T794	6.92891e+07	6.96039e+07	7.69866e+07	6.5504e+07	6.65977e+07	7.16248e+07	1.64567e+08	1.62126e+08	1.56313e+08	1.54128e+08	1.52576e+08	1.56728e+08	6.99343e+07	1.5774e+08	1.17347	9.46198e-12	2.01341e-10	1.01404	291.196	793.929	13.23	--	--	--	--	--	--	--	--	--	-	-	-	-
NEG_M89T79_1	1.37419e+08	1.50943e+08	1.39174e+08	1.36036e+08	1.43854e+08	1.49357e+08	2.98294e+08	3.21304e+08	3.22721e+08	3.14508e+08	3.22364e+08	3.48322e+08	1.42797e+08	3.21252e+08	1.16974	2.23647e-10	2.44598e-09	1.44257	88.9865	78.6986	1.31	L-Alanine	--	9.58e-06	3.6348	C3H7NO2	MS2	Carboxylic acids and derivatives	302-72-7	HMDB0062251	C01401	ko00460//Cyanoamino acid metabolism	Metabolism of other amino acids	Metabolism
NEG_M281T211	9.74939e+07	8.86363e+07	8.51792e+07	9.37518e+07	9.10986e+07	1.02441e+08	1.87722e+08	2.27715e+08	2.24513e+08	1.85377e+08	2.07355e+08	1.9632e+08	9.31002e+07	2.04833e+08	1.1376	5.87269e-08	2.97298e-07	1.13256	281.036	210.82	3.51	--	--	--	--	--	--	--	--	--	-	-	-	-
NEG_M87T93	8.24686e+07	9.24065e+07	8.93519e+07	9.30461e+07	8.56449e+07	9.14492e+07	2.0351e+08	2.08547e+08	1.86618e+08	1.83167e+08	1.97205e+08	1.96241e+08	8.90612e+07	1.95881e+08	1.13711	2.5832e-10	2.77476e-09	1.11623	87.0073	93.3101	1.56	--	--	--	--	--	--	--	--	--	-	-	-	-
NEG_M327T211	1.2332e+08	1.15317e+08	1.48637e+08	1.88011e+08	1.14312e+08	1.32235e+08	3.3761e+08	3.16845e+08	2.74532e+08	3.06897e+08	2.7802e+08	2.79638e+08	1.36972e+08	2.98924e+08	1.1259	1.06855e-06	4.01432e-06	1.35066	327.023	210.785	3.51	--	--	--	--	--	--	--	--	--	-	-	-	-
NEG_M157T95	1.13453e+08	4.63544e+08	5.06875e+08	4.40657e+08	4.38824e+08	1.22745e+08	6.48455e+08	8.45819e+08	7.99848e+08	6.87582e+08	7.37082e+08	8.04843e+08	3.47683e+08	7.53938e+08	1.11667	0.000461953	0.00102294	2.01579	157.035	95.2944	1.59	--	--	--	--	--	--	--	--	--	-	-	-	-
NEG_M279T211	3.12846e+08	2.76418e+08	2.88648e+08	2.91692e+08	2.82447e+08	3.21702e+08	5.71094e+08	6.96407e+08	7.09679e+08	5.82331e+08	6.40692e+08	5.95217e+08	2.95625e+08	6.3257e+08	1.09745	1.13574e-07	5.2984e-07	1.96343	279.039	210.82	3.51	--	--	--	--	--	--	--	--	--	-	-	-	-
NEG_M147T81	1.48534e+08	1.70705e+08	1.73035e+08	1.57488e+08	1.69267e+08	1.52613e+08	3.34388e+08	3.27703e+08	3.14017e+08	3.62473e+08	3.48409e+08	3.42214e+08	1.6194e+08	3.38201e+08	1.06242	9.18194e-10	7.97067e-09	1.43182	147.028	80.5201	1.34	Citramalic acid	--	8.82e-05	11.7264	C5H8O5	MS2	Fatty Acyls	597-44-4	HMDB0000426	-	-	-	-
NEG_M130T88	2.93819e+08	3.09643e+08	7.28148e+07	2.86185e+08	3.3824e+08	2.9316e+08	5.03357e+08	5.08804e+08	5.29641e+08	5.69551e+08	5.63765e+08	5.02402e+08	2.65644e+08	5.29587e+08	0.995375	7.80823e-05	0.000203795	1.66687	129.974	88.1792	1.47	3-Methylindole	--	8.83e-13	1.02315	C9H9N	MS2	Indoles and derivatives	83-34-1	HMDB0000466	-	-	-	-
NEG_M365T598	8.28559e+08	6.18131e+08	5.64044e+08	5.8043e+08	5.23293e+08	5.6511e+08	1.18471e+09	1.09388e+09	1.18388e+09	1.5489e+09	1.10268e+09	1.12194e+09	6.13261e+08	1.206e+09	0.975657	3.2978e-05	9.31067e-05	2.52281	365.21	598.256	9.97	--	--	--	--	--	--	--	--	--	-	-	-	-
NEG_M431T779	1.36318e+08	1.52471e+08	1.56583e+08	1.3688e+08	1.39322e+08	8.4139e+07	2.40825e+08	3.03336e+08	2.51805e+08	3.05083e+08	2.18274e+08	2.37912e+08	1.34285e+08	2.59539e+08	0.95065	4.31347e-05	0.000118702	1.15728	431.221	778.701	12.98	--	--	--	--	--	--	--	--	--	-	-	-	-
NEG_M659T600_2	4.65965e+08	4.45012e+08	4.08469e+08	3.94282e+08	3.47111e+08	4.53309e+08	7.56039e+08	7.6434e+08	9.07592e+08	9.17771e+08	7.41666e+08	7.6629e+08	4.19025e+08	8.0895e+08	0.949015	1.16853e-06	4.3484e-06	2.09405	659.476	599.756	10	--	--	--	--	--	--	--	--	--	-	-	-	-
NEG_M129T79	2.89401e+08	3.29852e+08	3.17776e+08	3.08178e+08	3.34336e+08	3.3795e+08	5.34435e+08	5.59157e+08	5.3407e+08	5.66866e+08	6.31482e+08	7.06787e+08	3.19582e+08	5.88799e+08	0.881589	2.87258e-06	9.9915e-06	1.7307	129.017	79.2882	1.32	--	--	--	--	--	--	--	--	--	-	-	-	-
NEG_M173T79	6.03433e+08	6.99245e+08	6.8888e+08	6.34851e+08	7.24442e+08	6.9906e+08	1.0166e+09	1.31215e+09	1.14473e+09	1.22132e+09	1.29848e+09	1.37734e+09	6.74985e+08	1.22844e+09	0.863896	1.99339e-06	7.14742e-06	2.48702	173.008	79.2169	1.32	--	--	--	--	--	--	--	--	--	-	-	-	-
NEG_M243T211	5.25686e+08	5.83933e+08	6.17598e+08	5.56755e+08	5.45959e+08	6.26652e+08	9.69858e+08	1.13969e+09	1.11766e+09	9.1929e+08	8.9536e+08	9.94074e+08	5.76097e+08	1.00599e+09	0.804231	2.23116e-06	7.91668e-06	2.19264	243.062	210.766	3.51	Uridine	--	9.19e-07	0.264456	C9H12N2O6	MS2	Pyrimidine nucleosides	58-96-8	HMDB0000296	C00299	ko01100//Metabolic pathways;ko00240//Pyrimidine metabolism	Global and overview maps;Nucleotide metabolism	Metabolism
NEG_M331T598	3.84387e+08	4.10183e+08	4.19008e+08	3.91334e+08	4.00966e+08	4.14097e+08	6.80876e+08	6.68003e+08	6.83991e+08	7.63168e+08	7.49368e+08	6.54229e+08	4.03329e+08	6.99939e+08	0.795272	2.66339e-08	1.4786e-07	1.84801	331.239	598.282	9.97	--	--	--	--	--	--	--	--	--	-	-	-	-
NEG_M114T97	2.6307e+08	3.11632e+08	2.84751e+08	2.53775e+08	2.81894e+08	2.93983e+08	4.27114e+08	4.77936e+08	4.94527e+08	5.62432e+08	4.43612e+08	5.19841e+08	2.81518e+08	4.87577e+08	0.792405	2.92006e-06	1.01306e-05	1.51471	114.055	96.8504	1.61	--	--	--	--	--	--	--	--	--	-	-	-	-
NEG_M116T100	1.81151e+08	1.81778e+08	2.48166e+08	1.93624e+08	1.6868e+08	1.72985e+08	3.4208e+08	3.21212e+08	3.07069e+08	3.71466e+08	3.31055e+08	3.00479e+08	1.91064e+08	3.28894e+08	0.783566	5.89029e-06	1.9343e-05	1.2341	116.07	100.46	1.67	--	--	--	--	--	--	--	--	--	-	-	-	-
NEG_M329T598	1.59915e+10	1.63039e+10	1.67936e+10	1.58685e+10	1.60992e+10	1.68179e+10	2.75346e+10	2.75164e+10	2.77401e+10	2.89371e+10	2.7071e+10	2.737e+10	1.63125e+10	2.76949e+10	0.763646	5.78847e-12	1.42291e-10	11.5469	329.234	598.258	9.97	--	--	--	--	--	--	--	--	--	-	-	-	-
NEG_M289T211	1.60213e+08	1.52571e+08	1.47446e+08	1.5092e+08	1.47087e+08	1.67209e+08	2.47464e+08	2.90872e+08	2.85773e+08	2.46931e+08	2.32774e+08	2.63355e+08	1.54241e+08	2.61195e+08	0.75994	8.61057e-07	3.3152e-06	1.0985	289.068	210.764	3.51	--	--	--	--	--	--	--	--	--	-	-	-	-
NEG_M330T598	3.21306e+09	3.32693e+09	3.38669e+09	3.24396e+09	3.25153e+09	3.40044e+09	5.51741e+09	5.3766e+09	5.60104e+09	5.78531e+09	5.46189e+09	5.13128e+09	3.30377e+09	5.47892e+09	0.72978	5.95413e-10	5.56553e-09	5.0334	330.237	598.258	9.97	--	--	--	--	--	--	--	--	--	-	-	-	-
NEG_M329T639	1.40393e+08	1.54093e+08	1.93728e+08	1.68652e+08	1.7804e+08	1.73984e+08	2.70237e+08	2.94842e+08	2.58551e+08	2.72881e+08	2.62818e+08	2.59086e+08	1.68148e+08	2.69736e+08	0.681814	8.19177e-07	3.17618e-06	1.07085	329.234	638.618	10.64	--	--	--	--	--	--	--	--	--	-	-	-	-
NEG_M154T94	9.40886e+08	1.06533e+09	1.05984e+09	9.73171e+08	1.15166e+09	1.04203e+09	1.70141e+09	1.7504e+09	1.49237e+09	1.74295e+09	1.66308e+09	1.50532e+09	1.03882e+09	1.64259e+09	0.661025	8.21736e-07	3.18298e-06	2.60952	154.062	94.3865	1.57	L-Histidine	--	4.45e-22	3.16943	C6H9N3O2	MS2	Carboxylic acids and derivatives	71-00-1	HMDB0000177	C00135	ko01100//Metabolic pathways;ko01110//Biosynthesis of secondary metabolites;ko01230//Biosynthesis of amino acids;ko02010//ABC transporters;ko00340//Histidine metabolism;ko00970//Aminoacyl-tRNA biosynthesis;ko00410//beta-Alanine metabolism	Amino acid metabolism;Global and overview maps;Membrane transport;Metabolism of other amino acids;Translation	Environmental Information Processing;Genetic Information Processing;Metabolism
NEG_M433T802_2	9.3782e+08	9.47543e+08	1.1547e+09	9.65274e+08	9.306e+08	9.76167e+08	1.35878e+09	1.77101e+09	1.27477e+09	1.73829e+09	1.24388e+09	1.29741e+09	9.85351e+08	1.44736e+09	0.554711	0.00128047	0.00258367	2.10434	433.237	802.067	13.37	--	--	--	--	--	--	--	--	--	-	-	-	-
NEG_M434T802	2.16909e+08	2.19137e+08	2.66223e+08	2.23578e+08	2.17987e+08	2.33128e+08	3.20761e+08	4.29849e+08	2.93202e+08	3.81919e+08	2.86574e+08	3.07057e+08	2.29493e+08	3.3656e+08	0.552412	0.00141132	0.0028254	1.01066	434.239	802.067	13.37	--	--	--	--	--	--	--	--	--	-	-	-	-
NEG_M311T756	9.21515e+08	1.01362e+09	1.04891e+09	8.75039e+08	9.05394e+08	9.65135e+08	1.365e+09	1.43153e+09	1.33855e+09	1.4535e+09	1.34312e+09	1.33727e+09	9.54936e+08	1.37816e+09	0.529271	2.30937e-07	1.00849e-06	2.19559	311.223	755.592	12.59	--	--	--	--	--	--	--	--	--	-	-	-	-
NEG_M103T86	4.15869e+08	4.89295e+08	4.46903e+08	4.84581e+08	4.54114e+08	4.40628e+08	6.01104e+08	6.76087e+08	5.78835e+08	6.35407e+08	5.93831e+08	5.59718e+08	4.55232e+08	6.07497e+08	0.416277	2.2909e-05	6.68954e-05	1.28375	102.955	85.9055	1.43	--	--	--	--	--	--	--	--	--	-	-	-	-
NEG_M329T656	5.83979e+08	6.1648e+08	6.57333e+08	5.63563e+08	5.9582e+08	6.32032e+08	5.0519e+08	5.17426e+08	5.04305e+08	5.05594e+08	4.91585e+08	4.95439e+08	6.08201e+08	5.03257e+08	-0.273254	2.5858e-05	7.47381e-05	1.06376	329.234	656.124	10.94	--	--	--	--	--	--	--	--	--	-	-	-	-
NEG_M265T777	5.4113e+08	5.30149e+08	5.28529e+08	5.04393e+08	5.3369e+08	5.35091e+08	3.57497e+08	3.63487e+08	4.40068e+08	3.74548e+08	3.81447e+08	3.69214e+08	5.28831e+08	3.81043e+08	-0.47285	6.18806e-07	2.45268e-06	1.29258	265.148	777.064	12.95	Stearic acid	--	0.000190828	1.73855	C18H36O2	MS2	Fatty Acyls	21128	HMDB0000827	C01530	ko01040//Biosynthesis of unsaturated fatty acids;ko00061//Fatty acid biosynthesis	Lipid metabolism	Metabolism
NEG_M327T640	2.93805e+08	2.85348e+08	2.92396e+08	2.88669e+08	2.83335e+08	3.10161e+08	1.87834e+08	1.94145e+08	1.85167e+08	2.15904e+08	2.33502e+08	1.85424e+08	2.92286e+08	2.00329e+08	-0.545006	1.36145e-06	5.01518e-06	1.01635	327.218	640.248	10.67	--	--	--	--	--	--	--	--	--	-	-	-	-
NEG_M285T300	3.64266e+09	2.92291e+09	1.54964e+09	4.26035e+09	3.4323e+09	2.97486e+09	1.59388e+09	2.36418e+09	2.33354e+09	1.88541e+09	1.79713e+09	2.14853e+09	3.13045e+09	2.02045e+09	-0.631696	0.0184543	0.0293763	2.94449	285.061	299.635	4.99	--	--	--	--	--	--	--	--	--	-	-	-	-
NEG_M162T92	5.06523e+08	5.62856e+08	5.98587e+08	6.52818e+08	5.30449e+08	5.90801e+08	3.84805e+08	3.51292e+08	3.38404e+08	3.44507e+08	3.69502e+08	3.39189e+08	5.73673e+08	3.54617e+08	-0.693968	2.17579e-06	7.73631e-06	1.56383	162.075	92.0512	1.53	--	--	--	--	--	--	--	--	--	-	-	-	-
NEG_M159T105	9.0177e+08	8.75062e+08	7.13693e+08	1.06613e+09	8.80179e+08	9.10997e+08	5.46053e+08	4.83537e+08	8.17197e+08	3.92608e+08	5.04757e+08	5.57762e+08	8.91305e+08	5.50319e+08	-0.695651	0.000998106	0.0020553	1.81613	158.977	104.831	1.75	Oxoadipic acid	--	4.81e-07	1.14839	C6H8O5	MS2	Keto acids and derivatives	3184-35-8	HMDB0000225	C00322	ko01100//Metabolic pathways;ko01120//Microbial metabolism in diverse environments;ko01130//Biosynthesis of antibiotics;ko01230//Biosynthesis of amino acids;ko01210//2-Oxocarboxylic acid metabolism;ko00380//Tryptophan metabolism;ko00310//Lysine degradation;ko00300//Lysine biosynthesis	Amino acid metabolism;Global and overview maps	Metabolism
NEG_M195T78	6.61983e+08	6.417e+08	6.4519e+08	8.25249e+08	2.94897e+08	1.32636e+09	3.75778e+08	4.77537e+08	1.25749e+08	2.74329e+08	3.18771e+08	4.52163e+08	7.32564e+08	3.37388e+08	-1.11855	0.0234797	0.0364838	1.73066	194.926	77.7587	1.3	--	--	--	--	--	--	--	--	--	-	-	-	-
NEG_M325T819	2.46242e+08	2.26076e+08	2.2274e+08	2.2904e+08	2.34305e+08	2.01478e+08	8.39215e+07	8.13133e+07	1.31796e+08	9.9156e+07	1.11388e+08	9.15085e+07	2.26647e+08	9.98471e+07	-1.18265	1.52442e-07	6.89767e-07	1.20326	325.184	819.061	13.65	--	11-Dehydrocorticosterone	--	10.7599	C21H28O4	MS1	Steroids and steroid derivatives	72-23-1	HMDB0004029	-	-	-	-
NEG_M130T183	6.86977e+08	7.54047e+08	7.03559e+08	1.10813e+08	6.90995e+08	8.10767e+08	2.96005e+08	3.27787e+08	7.61021e+07	2.6846e+08	2.89115e+08	2.80529e+08	6.26193e+08	2.56333e+08	-1.28859	0.00766362	0.0132022	1.77721	130.086	182.798	3.05	--	--	--	--	--	--	--	--	--	-	-	-	-
NEG_M97T78	1.85613e+09	1.90151e+09	1.87956e+09	1.87678e+09	2.00085e+09	2.02987e+09	7.09222e+08	8.81989e+08	8.42269e+08	7.58343e+08	6.97821e+08	8.27588e+08	1.92412e+09	7.86205e+08	-1.29122	1.31018e-10	1.56517e-09	3.6446	96.9585	77.7295	1.3	--	Caproic acid	--	3.99105	C6H12O2	MS1	Fatty Acyls	142-62-1	HMDB0000535	-	-	-	-
NEG_M439T606	3.25257e+08	1.7854e+08	2.94542e+08	3.37935e+08	2.82042e+08	3.44884e+08	1.35873e+08	1.02752e+08	1.17267e+08	1.49409e+08	1.1578e+08	7.79301e+07	2.93867e+08	1.16502e+08	-1.33481	6.60668e-05	0.000174754	1.36943	439.193	605.846	10.1	--	--	--	--	--	--	--	--	--	-	-	-	-
NEG_M132T82	4.73075e+08	4.83691e+08	4.24008e+08	4.48409e+08	4.09123e+08	4.60519e+08	1.62051e+08	1.77577e+08	1.80856e+08	1.87748e+08	1.72082e+08	1.66103e+08	4.49804e+08	1.74403e+08	-1.36688	7.45019e-10	6.74209e-09	1.7905	132.029	82.034	1.37	L-Aspartic acid	--	4.36e-05	1.83579	C4H7NO4	MS2	Carboxylic acids and derivatives	56-84-8	HMDB0000191	C00049	ko01100//Metabolic pathways;ko01110//Biosynthesis of secondary metabolites;ko01120//Microbial metabolism in diverse environments;ko01130//Biosynthesis of antibiotics;ko01230//Biosynthesis of amino acids;ko02010//ABC transporters;ko01210//2-Oxocarboxylic acid metabolism;ko01200//Carbon metabolism;ko00260//Glycine, serine and threonine metabolism;ko00270//Cysteine and methionine metabolism;ko00340/…	Amino acid metabolism;Biosynthesis of other secondary metabolites;Energy metabolism;Global and overview maps;Membrane transport;Metabolism of cofactors and vitamins;Metabolism of other amino acids;Translation	Environmental Information Processing;Genetic Information Processing;Metabolism
NEG_M209T89	7.49826e+08	7.24577e+08	6.4988e+08	7.48467e+08	7.28085e+08	7.48696e+08	2.65293e+08	3.18114e+08	2.79295e+08	2.65274e+08	2.86684e+08	2.66797e+08	7.24922e+08	2.80243e+08	-1.37115	2.39279e-10	2.58654e-09	2.27748	209.066	88.7473	1.48	--	--	--	--	--	--	--	--	--	-	-	-	-
NEG_M311T799	2.23877e+08	2.16959e+08	2.14521e+08	2.12892e+08	2.22144e+08	2.03687e+08	6.74627e+07	6.73131e+07	1.017e+08	7.30828e+07	9.23865e+07	7.30419e+07	2.1568e+08	7.91646e+07	-1.44597	1.49459e-09	1.21299e-08	1.25973	311.168	798.674	13.31	Arachidic acid	--	2.4e-05	1.06862	C20H40O2	MS2	Fatty Acyls	506-30-9	HMDB0002212	C06425	ko01040//Biosynthesis of unsaturated fatty acids	Lipid metabolism	Metabolism
NEG_M371T412	1.53774e+09	1.91987e+09	2.10578e+09	1.83053e+09	1.91326e+09	1.86245e+09	5.84808e+08	6.46265e+08	6.15798e+08	6.60589e+08	6.11805e+08	6.63517e+08	1.86161e+09	6.30464e+08	-1.56206	1.81787e-08	1.0614e-07	3.768	371.098	411.622	6.86	--	--	--	--	--	--	--	--	--	-	-	-	-
NEG_M137T129	1.45894e+08	1.67586e+08	1.10309e+08	2.3387e+08	2.22827e+08	2.44713e+08	3.86185e+07	9.27826e+07	4.9468e+07	5.13031e+07	4.48964e+07	5.66881e+07	1.87533e+08	5.56261e+07	-1.75331	0.000225324	0.000531648	1.16216	137.022	128.984	2.15	3-Hydroxybenzoic acid	--	3.27e-21	5.11798	C7H6O3	MS2	Benzene and substituted derivatives	36320	HMDB0002466	C00587	ko01120//Microbial metabolism in diverse environments;ko01220//Degradation of aromatic compounds;ko00400//Phenylalanine, tyrosine and tryptophan biosynthesis	Amino acid metabolism;Global and overview maps	Metabolism
NEG_M195T84	1.59894e+09	1.62196e+09	1.75379e+09	1.95701e+09	1.64514e+09	1.43275e+09	5.33778e+08	5.2292e+08	4.35413e+08	5.01935e+08	4.89429e+08	4.80329e+08	1.66826e+09	4.93967e+08	-1.75586	1.77674e-08	1.0418e-07	3.67971	195.049	83.5902	1.39	--	--	--	--	--	--	--	--	--	-	-	-	-
NEG_M165T46	4.35628e+08	1.13842e+08	4.80586e+08	4.74437e+08	3.94444e+08	3.27267e+08	1.05009e+08	1.08312e+08	1.11244e+08	1.11633e+08	1.12171e+08	1.08255e+08	3.71034e+08	1.09437e+08	-1.76145	0.000927433	0.00191749	1.59286	165.038	46.0812	0.77	--	--	--	--	--	--	--	--	--	-	-	-	-
NEG_M165T66	8.78414e+07	9.36752e+07	3.66501e+08	4.21054e+08	3.55204e+08	4.55371e+08	9.70557e+07	8.22477e+07	9.51309e+07	8.33328e+07	7.69599e+07	7.89135e+07	2.96608e+08	8.56067e+07	-1.79276	0.0102359	0.0171932	1.32236	165.038	66.403	1.11	--	--	--	--	--	--	--	--	--	-	-	-	-
NEG_M343T328_1	1.74893e+08	1.82159e+08	1.90527e+08	1.73501e+08	1.81972e+08	2.04317e+08	4.91329e+07	5.55332e+07	5.37504e+07	5.28364e+07	5.21066e+07	5.20493e+07	1.84561e+08	5.25681e+07	-1.81184	8.44123e-11	1.09822e-09	1.24168	343.103	327.719	5.46	--	--	--	--	--	--	--	--	--	-	-	-	-
NEG_M159T82	6.44399e+08	6.57169e+08	5.70718e+08	6.52701e+08	5.77309e+08	6.72697e+08	1.58015e+08	1.85653e+08	1.83424e+08	1.59732e+08	1.63572e+08	1.69505e+08	6.29166e+08	1.69983e+08	-1.88805	2.59911e-10	2.78601e-09	2.31407	158.977	82.0383	1.37	--	--	--	--	--	--	--	--	--	-	-	-	-
NEG_M293T681	1.8462e+08	1.60851e+08	1.45129e+08	1.87765e+08	1.39029e+08	1.67911e+08	3.84964e+07	3.44765e+07	5.02639e+07	4.02618e+07	5.21798e+07	4.01129e+07	1.64217e+08	4.26319e+07	-1.9456	6.4473e-08	3.23504e-07	1.18095	293.176	680.957	11.35	--	--	--	--	--	--	--	--	--	-	-	-	-
NEG_M455T99	1.67484e+08	1.32382e+08	2.66325e+08	1.4244e+08	8.3939e+07	1.17832e+08	4.45479e+07	5.22773e+07	3.23821e+07	3.16251e+07	3.19327e+07	3.18602e+07	1.51734e+08	3.74375e+07	-2.01898	0.0012757	0.00257609	1.0448	455.086	98.7777	1.65	--	--	--	--	--	--	--	--	--	-	-	-	-
NEG_M165T479	1.57921e+08	1.48083e+08	1.44867e+08	1.72011e+08	1.08328e+08	1.71545e+08	2.15124e+07	2.22469e+07	2.36752e+07	5.1524e+07	2.57525e+07	7.51834e+07	1.50459e+08	3.66491e+07	-2.03752	5.96939e-06	1.95651e-05	1.12102	165.038	478.779	7.98	--	--	--	--	--	--	--	--	--	-	-	-	-
NEG_M389T328	2.96424e+08	3.23445e+08	3.43417e+08	2.91652e+08	2.97657e+08	3.52756e+08	8.60794e+07	9.17424e+07	8.75764e+07	1.75144e+07	9.22813e+07	8.51687e+07	3.17558e+08	7.67271e+07	-2.04921	3.43746e-08	1.83847e-07	1.66444	389.109	327.709	5.46	--	--	--	--	--	--	--	--	--	-	-	-	-
NEG_M571T301_1	2.10059e+08	2.19322e+08	6.85815e+07	1.91855e+08	3.04342e+08	2.75398e+08	3.57097e+07	4.99359e+07	4.9475e+07	5.14807e+07	4.35207e+07	4.4981e+07	2.11593e+08	4.58505e+07	-2.20628	0.000585756	0.00126271	1.28211	571.13	300.71	5.01	--	--	--	--	--	--	--	--	--	-	-	-	-
NEG_M167T171	1.73126e+08	1.69112e+08	1.87136e+08	1.81552e+08	1.68458e+08	1.68532e+08	3.72344e+07	3.62002e+07	3.32272e+07	5.27223e+07	3.4061e+07	3.19509e+07	1.74653e+08	3.7566e+07	-2.21699	3.37948e-11	5.26808e-10	1.26596	167.034	170.835	2.85	--	--	--	--	--	--	--	--	--	-	-	-	-
NEG_M455T100	3.64626e+08	3.64981e+08	3.46569e+08	3.85272e+08	3.68589e+08	3.53454e+08	8.80495e+07	7.58243e+07	3.8026e+07	8.3477e+07	1.03312e+08	6.21813e+07	3.63915e+08	7.51451e+07	-2.27585	1.17888e-10	1.44201e-09	1.83638	455.102	100.254	1.67	--	--	--	--	--	--	--	--	--	-	-	-	-
NEG_M327T663	1.35308e+08	1.36922e+08	1.343e+08	1.30392e+08	1.29806e+08	1.33552e+08	2.92282e+07	1.82677e+07	2.96474e+07	2.88468e+07	2.90139e+07	2.9226e+07	1.3338e+08	2.73717e+07	-2.28479	2.84226e-13	1.61472e-11	1.11531	327.218	663.497	11.06	--	--	--	--	--	--	--	--	--	-	-	-	-
NEG_M197T78	1.15339e+08	1.19041e+08	1.05758e+08	9.9723e+07	1.09004e+08	1.13077e+08	2.96276e+07	9.98434e+06	1.10854e+07	9.41998e+06	2.53704e+07	4.27693e+07	1.10324e+08	2.13762e+07	-2.36767	5.60559e-08	2.84339e-07	1.01085	196.922	77.7271	1.3	--	--	--	--	--	--	--	--	--	-	-	-	-
NEG_M317T468	1.28778e+08	1.28672e+08	1.22027e+08	1.27466e+08	1.2203e+08	1.21337e+08	2.22204e+07	2.47272e+07	2.3813e+07	2.38273e+07	2.27937e+07	2.33787e+07	1.25052e+08	2.34601e+07	-2.41424	1.31548e-14	2.37649e-12	1.09226	317.196	468.452	7.81	--	Nateglinide	--	8.54718	C19H27NO3	MS1	Carboxylic acids and derivatives	105816-04-4	HMDB0014869	-	-	-	-
NEG_M289T540	1.50307e+08	1.8621e+08	1.75066e+08	1.48258e+08	1.71553e+08	1.54878e+08	1.3054e+07	3.54722e+07	5.05513e+07	4.13541e+07	1.36026e+07	1.38928e+07	1.64379e+08	2.79878e+07	-2.55415	4.09111e-08	2.14322e-07	1.25198	289.111	540.304	9.01	Argininosuccinic acid	--	0.00373593	13.3451	C10H18N4O6	MS2	Carboxylic acids and derivatives	2387-71-5	HMDB0000052	C03406	ko01100//Metabolic pathways;ko01110//Biosynthesis of secondary metabolites;ko01130//Biosynthesis of antibiotics;ko01230//Biosynthesis of amino acids;ko00250//Alanine, aspartate and glutamate metabolism;ko00220//Arginine biosynthesis	Amino acid metabolism;Global and overview maps	Metabolism
NEG_M371T407	3.89591e+08	3.29931e+08	3.50876e+08	2.88038e+08	4.10486e+08	3.26585e+08	1.18517e+06	9.65133e+07	1.22991e+08	4.0218e+07	344725	8.69138e+07	3.49251e+08	5.80276e+07	-2.58945	1.08701e-06	4.0777e-06	1.81	371.148	407.017	6.78	--	(-)-Arctigenin	--	6.12162	C21H24O6	MS1	Furanoid lignans	7770-78-7	HMDB0030087	-	-	-	-
NEG_M520T662	9.33934e+07	1.28673e+08	1.10451e+08	9.12301e+07	1.10201e+08	1.03633e+08	1.8074e+07	1.22309e+07	2.1573e+07	1.73844e+07	1.22032e+07	2.00678e+07	1.06264e+08	1.69222e+07	-2.65066	2.73329e-08	1.50921e-07	1.01445	520.198	661.763	11.03	--	--	--	--	--	--	--	--	--	-	-	-	-
NEG_M394T541	1.65296e+08	2.05553e+08	2.15678e+07	1.52261e+08	1.88126e+08	9.43569e+07	2.07257e+07	1.82587e+07	1.84063e+07	2.47046e+07	2.11717e+07	2.01449e+07	1.3786e+08	2.05687e+07	-2.74469	0.00185918	0.0036172	1.05006	394.11	541.274	9.02	--	--	--	--	--	--	--	--	--	-	-	-	-
NEG_M623T709_2	1.23835e+08	1.09054e+08	1.30453e+08	1.16086e+08	1.13385e+08	8.70805e+07	1.55144e+07	1.57461e+07	2.13968e+07	1.05549e+07	2.03502e+07	1.68187e+07	1.13315e+08	1.67302e+07	-2.75982	2.87161e-08	1.57877e-07	1.05442	623.237	708.747	11.81	--	--	--	--	--	--	--	--	--	-	-	-	-
NEG_M171T641	1.19848e+08	1.06182e+08	9.63404e+07	1.19723e+08	8.95941e+07	8.69733e+07	4.00195e+07	1.24026e+07	3.0443e+06	1.51576e+07	1.05521e+07	2.08061e+06	1.0311e+08	1.38761e+07	-2.89351	7.15429e-07	2.81097e-06	1.0036	170.832	640.569	10.68	--	--	--	--	--	--	--	--	--	-	-	-	-
NEG_M209T496	3.90562e+08	4.20071e+08	4.5536e+08	4.39334e+08	4.17852e+08	4.06772e+08	5.3542e+07	5.47106e+07	5.18632e+07	5.68645e+07	4.96275e+07	5.16015e+07	4.21658e+08	5.30349e+07	-2.99106	2.96892e-12	9.20005e-11	2.07811	209.117	496.32	8.27	--	--	--	--	--	--	--	--	--	-	-	-	-
NEG_M159T94	7.85789e+08	8.25025e+08	7.31474e+08	7.55382e+08	8.22323e+08	8.21813e+08	1.5073e+08	1.69925e+08	3.41076e+07	3.50046e+07	1.66112e+08	3.84878e+07	7.90301e+08	9.9061e+07	-2.99601	1.25265e-09	1.04483e-08	2.83524	158.977	93.7535	1.56	--	--	--	--	--	--	--	--	--	-	-	-	-
NEG_M538T602_1	2.62591e+08	3.98237e+08	4.18787e+08	2.8514e+08	1.80384e+08	4.21996e+08	3.71677e+07	3.85161e+07	4.26825e+07	4.89745e+07	3.9106e+07	3.82879e+07	3.27856e+08	4.07891e+07	-3.00681	3.58088e-05	0.000100544	1.75396	538.205	601.717	10.03	--	--	--	--	--	--	--	--	--	-	-	-	-
NEG_M369T436	3.56557e+08	3.23643e+08	3.29244e+08	3.22042e+08	3.46753e+08	3.79364e+08	3.78508e+07	4.97821e+07	4.32345e+07	4.15599e+07	3.69277e+07	4.64284e+07	3.42934e+08	4.26306e+07	-3.00797	2.10508e-11	3.64856e-10	1.87449	369.083	436.32	7.27	--	Fraxin	--	1.716	C16H18O10	MS1	--	--	--	-	-	-	-
NEG_M203T374	8.86003e+08	1.01639e+09	9.57002e+08	1.02506e+09	9.16974e+08	1.09341e+09	1.1006e+08	1.14689e+08	1.09829e+08	1.06466e+08	1.09571e+08	1.13377e+08	9.82473e+08	1.10665e+08	-3.15021	8.49345e-11	1.10221e-09	3.19102	203.082	374.118	6.24	L-Tryptophan	--	5.1e-07	0.651132	C11H12N2O2	MS2	Indoles and derivatives	73-22-3	HMDB0000929	C00078	ko01100//Metabolic pathways;ko01110//Biosynthesis of secondary metabolites;ko01130//Biosynthesis of antibiotics;ko01230//Biosynthesis of amino acids;ko01210//2-Oxocarboxylic acid metabolism;ko00380//Tryptophan metabolism;ko00260//Glycine, serine and threonine metabolism;ko00970//Aminoacyl-tRNA biosynthesis;ko00400//Phenylalanine, tyrosine and tryptophan biosynthesis;ko00966//Glucosinolate biosynt…	Amino acid metabolism;Biosynthesis of other secondary metabolites;Global and overview maps;Translation	Genetic Information Processing;Metabolism
NEG_M204T374	1.05951e+08	1.20717e+08	1.1508e+08	1.26266e+08	1.10394e+08	1.31669e+08	1.33196e+07	1.41207e+07	1.27463e+07	1.29973e+07	1.3167e+07	1.34166e+07	1.18346e+08	1.32946e+07	-3.1541	1.39426e-10	1.65402e-09	1.1073	204.085	374.107	6.24	--	--	--	--	--	--	--	--	--	-	-	-	-
NEG_M343T623	2.75495e+09	2.63773e+09	2.95677e+09	2.54438e+09	2.55905e+09	2.61802e+09	2.9699e+08	2.9788e+08	2.99229e+08	2.92558e+08	2.98881e+08	2.94839e+08	2.67848e+09	2.96729e+08	-3.1742	4.30915e-12	1.17195e-10	5.28199	343.138	622.963	10.38	--	--	--	--	--	--	--	--	--	-	-	-	-
NEG_M172T152	2.45021e+08	2.48814e+08	2.48453e+08	2.19557e+08	2.2593e+08	2.68621e+08	2.40112e+07	2.94896e+07	2.92373e+07	2.2666e+07	2.81602e+07	2.71282e+07	2.42733e+08	2.67821e+07	-3.18003	4.63515e-11	6.69559e-10	1.58888	172.097	152.026	2.53	N-Acetylleucine	--	2.74e-13	2.63871	C8H15NO3	MS2	Carboxylic acids and derivatives	1188-21-2	HMDB0011756	-	-	-	-
NEG_M514T402	1.61595e+08	1.0182e+08	1.55719e+08	1.60389e+08	1.54263e+08	1.61147e+08	1.80105e+07	1.73528e+07	1.7e+07	1.67444e+07	1.64366e+07	1.15019e+07	1.49156e+08	1.61744e+07	-3.20504	7.46093e-08	3.67158e-07	1.23437	514.205	401.856	6.7	--	--	--	--	--	--	--	--	--	-	-	-	-
NEG_M373T337	6.18822e+08	6.29366e+08	6.25441e+08	6.11946e+08	6.63062e+08	6.36942e+08	6.14658e+07	7.85122e+07	6.08424e+07	7.33778e+07	4.82692e+07	7.57428e+07	6.3093e+08	6.63684e+07	-3.24891	1.85503e-14	2.78964e-12	2.57482	373.114	336.812	5.61	--	--	--	--	--	--	--	--	--	-	-	-	-
NEG_M342T623	1.22258e+10	1.3671e+10	1.41801e+10	1.03884e+10	1.34315e+10	1.35427e+10	1.26278e+09	1.39467e+09	1.39058e+09	1.48272e+09	1.31936e+09	1.28193e+09	1.29066e+10	1.35534e+09	-3.25138	1.86649e-09	1.45923e-08	11.5847	342.135	622.935	10.38	--	--	--	--	--	--	--	--	--	-	-	-	-
NEG_M344T622	3.34989e+08	3.26286e+08	3.33399e+08	3.54119e+08	3.21466e+08	3.64511e+08	3.95239e+07	3.26425e+07	3.47398e+07	3.51021e+07	3.34849e+07	3.25835e+07	3.39129e+08	3.46794e+07	-3.28968	8.63033e-13	3.64685e-11	1.88936	344.143	622.318	10.37	--	--	--	--	--	--	--	--	--	-	-	-	-
NEG_M299T785	3.83849e+08	3.85705e+08	3.99452e+08	3.48544e+08	3.38322e+08	3.89411e+08	4.03363e+07	3.854e+07	3.60016e+07	3.96928e+07	3.73997e+07	3.59598e+07	3.74214e+08	3.79884e+07	-3.30023	1.40565e-11	2.66189e-10	1.98368	299.056	784.621	13.08	Hispidulin	--	0.103601	0.798094	C16H12O6	MS2	--	--	--	-	-	-	-
NEG_M539T602	1.08672e+08	1.12765e+08	1.47998e+08	1.43502e+08	8.48882e+07	1.52707e+08	1.21338e+07	1.16396e+07	1.54013e+07	1.14997e+07	1.28361e+07	1.12371e+07	1.25089e+08	1.24579e+07	-3.32782	1.35582e-06	5.00166e-06	1.12403	539.211	601.76	10.03	--	--	--	--	--	--	--	--	--	-	-	-	-
NEG_M286T465	2.66753e+08	2.96702e+08	2.96531e+08	2.77258e+08	2.78449e+08	2.82062e+08	3.16253e+07	8.9577e+06	3.38025e+07	3.43262e+07	2.74672e+07	3.20693e+07	2.82959e+08	2.80414e+07	-3.33497	1.75308e-12	6.18171e-11	1.72865	286.119	465.251	7.75	--	Imazamox	--	0.0369823	C15H19N3O4	MS1	--	--	--	-	-	-	-
NEG_M196T83	1.05956e+08	1.07819e+08	1.18564e+08	1.34819e+08	1.09343e+08	9.57336e+07	6.12314e+06	2.84053e+07	1.60407e+07	5.12725e+06	5.00916e+06	4.47703e+06	1.12039e+08	1.08638e+07	-3.36641	3.36947e-08	1.80778e-07	1.07848	196.053	83.2396	1.39	Gluconic acid	--	2.04e-30	0.958969	C6H12O7	MS2	Organooxygen compounds	526-95-4	HMDB0000625	C00257	ko01100//Metabolic pathways;ko01110//Biosynthesis of secondary metabolites;ko01120//Microbial metabolism in diverse environments;ko01130//Biosynthesis of antibiotics;ko01200//Carbon metabolism;ko00030//Pentose phosphate pathway	Carbohydrate metabolism;Global and overview maps	Metabolism
NEG_M164T208	1.66671e+08	1.90658e+08	1.83263e+08	1.69078e+08	1.67096e+08	1.84663e+08	1.66366e+07	1.89533e+07	1.91435e+07	1.40975e+07	1.49105e+07	1.76327e+07	1.76905e+08	1.68957e+07	-3.38824	5.52705e-12	1.37183e-10	1.36897	164.071	207.979	3.47	--	--	--	--	--	--	--	--	--	-	-	-	-
NEG_M160T93	9.11363e+07	1.00196e+08	8.87736e+07	9.33006e+07	1.00052e+08	9.81841e+07	4.52287e+06	3.87206e+06	4.96513e+06	4.29569e+06	1.91744e+07	1.76205e+07	9.52738e+07	9.07511e+06	-3.39209	3.33669e-10	3.44656e-09	1.00271	159.978	93.044	1.55	--	--	--	--	--	--	--	--	--	-	-	-	-
NEG_M206T208	2.25027e+09	2.47885e+09	2.40602e+09	2.20574e+09	2.21885e+09	2.43658e+09	1.91213e+08	2.29662e+08	2.33222e+08	1.93075e+08	1.91199e+08	2.27044e+08	2.33272e+09	2.10903e+08	-3.46736	1.31844e-12	4.96318e-11	4.98755	206.081	208.036	3.47	N-Acetyl-L-phenylalanine	--	7.55e-19	1.80231	C11H13NO3	MS2	Carboxylic acids and derivatives	2018-61-3	HMDB0000512	C03519	ko00360//Phenylalanine metabolism	Amino acid metabolism	Metabolism
NEG_M207T487	6.31571e+08	6.46547e+08	6.95539e+08	6.57435e+08	6.14284e+08	6.74428e+08	6.32098e+07	5.85591e+07	5.86972e+07	5.95487e+07	5.76058e+07	5.67441e+07	6.53301e+08	5.90608e+07	-3.46747	2.70197e-13	1.55492e-11	2.64024	207.029	486.907	8.12	--	--	--	--	--	--	--	--	--	-	-	-	-
NEG_M299T723	3.95233e+09	4.20435e+09	4.2275e+09	3.72981e+09	3.95449e+09	4.09677e+09	3.60483e+08	3.61509e+08	3.63791e+08	3.64571e+08	3.64062e+08	3.53834e+08	4.02754e+09	3.61375e+08	-3.47833	3.79478e-13	1.95378e-11	6.55817	299.056	723.257	12.05	Kaempferide	--	9.06e-10	0.532542	C16H12O6	MS2	Flavonoids	491-54-3	HMDB0037441	C10098	ko00944//Flavone and flavonol biosynthesis	Biosynthesis of other secondary metabolites	Metabolism
NEG_M300T723	6.83164e+08	7.39172e+08	7.21101e+08	6.57893e+08	7.02049e+08	7.26236e+08	6.23544e+07	6.39347e+07	6.24588e+07	6.3279e+07	6.3923e+07	6.05313e+07	7.04936e+08	6.27468e+07	-3.48988	1.70166e-13	1.14481e-11	2.74527	300.059	723.277	12.05	--	--	--	--	--	--	--	--	--	-	-	-	-
NEG_M361T225	2.3381e+08	2.49786e+08	1.91214e+08	2.86797e+08	2.83141e+08	2.61307e+08	8.33136e+06	3.99521e+07	3.80679e+07	7.93977e+06	7.29557e+06	3.16594e+07	2.51009e+08	2.22077e+07	-3.49861	5.14793e-08	2.63477e-07	1.62091	361.096	225.151	3.75	--	--	--	--	--	--	--	--	--	-	-	-	-
NEG_M137T101	1.97529e+08	1.74008e+08	1.42025e+08	1.59648e+08	1.69714e+08	1.70408e+08	1.1828e+07	1.47116e+07	1.56174e+07	1.51794e+07	1.81202e+07	1.35107e+07	1.68889e+08	1.48279e+07	-3.50969	1.6115e-09	1.29554e-08	1.33827	137.023	100.683	1.68	--	--	--	--	--	--	--	--	--	-	-	-	-
NEG_M207T208	2.76171e+08	3.05817e+08	2.93991e+08	2.65186e+08	2.69397e+08	2.94074e+08	2.44753e+07	2.66806e+07	2.60133e+07	2.26938e+07	2.22353e+07	2.6789e+07	2.84106e+08	2.48146e+07	-3.51717	2.93078e-12	9.13726e-11	1.74312	207.085	207.938	3.47	--	Carnosine	--	16.6738	C9H14N4O3	MS1	Peptidomimetics	305-84-0	HMDB0000033	C00386	ko01100//Metabolic pathways;ko00340//Histidine metabolism;ko00410//beta-Alanine metabolism	Amino acid metabolism;Global and overview maps;Metabolism of other amino acids	Metabolism
NEG_M747T575	2.60449e+08	5.74581e+08	7.94713e+08	3.12225e+08	3.41662e+08	3.55484e+08	8.47817e+07	2.7067e+07	2.72731e+07	3.02613e+07	2.58325e+07	2.53982e+07	4.39852e+08	3.6769e+07	-3.58046	0.000730247	0.00153969	1.98802	747.355	575.282	9.59	--	--	--	--	--	--	--	--	--	-	-	-	-
NEG_M225T274	1.7355e+08	1.14159e+08	1.08381e+08	1.52301e+08	1.22087e+08	1.50569e+08	7.9111e+06	1.13888e+07	1.38487e+07	1.29502e+07	8.44303e+06	6.97995e+06	1.36841e+08	1.02536e+07	-3.7383	3.00326e-07	1.27327e-06	1.1995	225.04	274.282	4.57	--	--	--	--	--	--	--	--	--	-	-	-	-
NEG_M313T385	1.60984e+09	1.48226e+09	1.51314e+09	1.4217e+09	1.55401e+09	1.61695e+09	1.18995e+08	1.39545e+08	9.9407e+07	1.22335e+08	9.29046e+07	1.08413e+08	1.53298e+09	1.136e+08	-3.75431	7.47243e-13	3.29367e-11	4.08007	313.093	385.078	6.42	--	--	--	--	--	--	--	--	--	-	-	-	-
NEG_M419T336	7.4464e+07	1.91409e+08	1.84614e+08	3.8831e+07	1.83915e+08	1.28044e+08	1.1541e+07	8.39221e+06	8.44375e+06	1.7787e+07	7.04013e+06	4.97122e+06	1.33546e+08	9.6959e+06	-3.78382	0.000878813	0.00182732	1.09849	419.119	336.267	5.6	--	--	--	--	--	--	--	--	--	-	-	-	-
NEG_M250T208	1.14041e+08	1.13304e+08	1.02266e+08	1.00384e+08	1.08963e+08	1.13693e+08	5.66113e+06	8.97004e+06	8.55867e+06	6.95361e+06	6.58494e+06	8.13898e+06	1.08775e+08	7.4779e+06	-3.86258	2.34328e-12	7.5653e-11	1.08969	250.072	207.85	3.46	--	--	--	--	--	--	--	--	--	-	-	-	-
NEG_M167T374	1.40376e+08	1.65318e+08	1.44734e+08	1.7942e+08	1.44316e+08	1.8761e+08	3.25828e+06	3.05765e+06	1.26927e+07	1.18777e+07	2.91095e+06	2.97053e+07	1.60296e+08	1.05838e+07	-3.92081	1.69732e-08	1.00365e-07	1.31429	167.034	374.003	6.23	--	--	--	--	--	--	--	--	--	-	-	-	-
NEG_M395T598	1.18842e+08	1.2786e+08	1.45818e+08	1.26657e+08	1.38498e+08	1.56901e+08	9.1375e+06	8.28552e+06	8.64848e+06	8.47353e+06	8.3283e+06	1.06657e+07	1.35763e+08	8.92317e+06	-3.92738	8.1906e-10	7.28322e-09	1.21491	395.138	598.226	9.97	--	--	--	--	--	--	--	--	--	-	-	-	-
NEG_M297T781	3.42966e+08	3.38739e+08	3.76101e+08	3.28236e+08	3.23529e+08	3.54831e+08	3.82854e+07	2.34485e+07	1.97079e+07	1.99073e+07	1.67084e+07	1.70464e+07	3.44067e+08	2.25173e+07	-3.93358	4.01194e-12	1.11484e-10	1.94074	297.041	780.804	13.01	--	--	--	--	--	--	--	--	--	-	-	-	-
NEG_M377T99	2.76899e+09	2.68914e+09	2.64606e+09	3.19536e+09	3.1695e+09	2.83766e+09	1.85365e+08	1.93971e+08	1.87531e+08	1.70694e+08	2.01935e+08	1.84615e+08	2.88445e+09	1.87352e+08	-3.94447	9.43067e-11	1.20381e-09	5.6125	377.086	99.3372	1.66	--	--	--	--	--	--	--	--	--	-	-	-	-
NEG_M374T336	1.09261e+08	1.01787e+08	1.10897e+08	1.08957e+08	1.0551e+08	9.87185e+07	8.6672e+06	5.09193e+06	1.28628e+07	3.4387e+06	6.05913e+06	3.54475e+06	1.05855e+08	6.61076e+06	-4.00113	1.98776e-12	6.8211e-11	1.07843	374.117	335.712	5.6	--	--	--	--	--	--	--	--	--	-	-	-	-
NEG_M314T385	2.40275e+08	6.03223e+07	1.73417e+08	1.60168e+08	2.46872e+08	2.02397e+08	8.85191e+06	5.07516e+06	1.4109e+07	1.74991e+07	1.66812e+07	4.58603e+06	1.80575e+08	1.11337e+07	-4.01959	0.000123552	0.000309213	1.32886	314.094	385.078	6.42	--	--	--	--	--	--	--	--	--	-	-	-	-
NEG_M379T99	9.15933e+08	9.31473e+08	9.09212e+08	1.07015e+09	9.78629e+08	8.56769e+08	5.04729e+07	5.77744e+07	5.24943e+07	5.61432e+07	6.13272e+07	5.50621e+07	9.43695e+08	5.55457e+07	-4.08657	4.47743e-11	6.50373e-10	3.22203	379.082	99.3372	1.66	--	--	--	--	--	--	--	--	--	-	-	-	-
NEG_M255T774	4.10919e+08	4.83922e+08	4.66925e+08	4.26458e+08	4.13272e+08	4.53936e+08	2.7775e+07	2.13696e+07	1.99254e+07	2.68904e+07	1.96898e+07	1.95945e+07	4.42572e+08	2.25408e+07	-4.2953	1.20285e-11	2.40241e-10	2.2173	255.069	774.101	12.9	--	--	--	--	--	--	--	--	--	-	-	-	-
NEG_M404T99	1.64232e+09	1.4713e+09	1.67825e+09	2.15569e+09	1.70685e+09	1.2859e+09	8.17762e+07	7.50389e+07	7.58645e+07	8.96234e+07	8.5879e+07	8.08151e+07	1.65672e+09	8.14995e+07	-4.34539	1.14704e-07	5.34621e-07	4.24323	404.104	99.3692	1.66	--	--	--	--	--	--	--	--	--	-	-	-	-
NEG_M538T602_2	3.53155e+08	2.1981e+08	1.13442e+08	3.60061e+08	4.54761e+08	3.55408e+08	1.1378e+07	1.46517e+07	1.15176e+07	1.34359e+07	2.13779e+07	1.54191e+07	3.09439e+08	1.463e+07	-4.40265	0.000145661	0.000359617	1.74944	538.216	601.554	10.03	--	--	--	--	--	--	--	--	--	-	-	-	-
NEG_M776T571	6.32098e+08	2.1187e+08	3.27389e+08	5.94341e+08	7.78523e+08	2.24119e+08	3.13537e+07	1.51743e+07	2.48086e+07	2.57478e+07	1.12826e+07	2.15651e+07	4.6139e+08	2.16553e+07	-4.41319	0.00111155	0.00227061	2.0583	776.348	571.499	9.52	--	--	--	--	--	--	--	--	--	-	-	-	-
NEG_M340T542	1.14658e+08	1.00609e+08	1.22757e+08	9.87769e+07	9.62787e+07	1.02642e+08	5.30011e+06	4.43567e+06	4.63883e+06	4.75436e+06	5.18694e+06	4.58293e+06	1.05954e+08	4.81647e+06	-4.45931	3.95326e-10	3.97894e-09	1.08556	340.117	541.564	9.03	--	--	--	--	--	--	--	--	--	-	-	-	-
NEG_M401T623	1.25195e+08	1.20907e+08	1.3381e+08	1.21464e+08	1.1389e+08	1.20983e+08	6.31471e+06	6.81289e+06	5.44721e+06	4.45995e+06	5.2206e+06	4.69142e+06	1.22708e+08	5.49113e+06	-4.48198	1.0211e-12	4.0788e-11	1.17225	401.126	623.337	10.39	--	--	--	--	--	--	--	--	--	-	-	-	-
NEG_M315T659	2.51844e+09	2.72763e+09	2.98692e+09	2.74398e+09	2.78347e+09	3.02619e+09	1.42948e+08	1.29066e+08	1.20784e+08	1.21193e+08	1.16538e+08	1.17475e+08	2.79777e+09	1.24667e+08	-4.48812	8.47472e-12	1.83755e-10	5.59422	315.051	659.113	10.99	3-O-Methylquercetin	--	8.35e-07	0.03035	C16H12O7	MS2	Flavonoids	480-19-3	HMDB0002655	C04443	ko00944//Flavone and flavonol biosynthesis	Biosynthesis of other secondary metabolites	Metabolism
NEG_M359T541	2.0565e+08	6.16053e+08	6.33514e+08	4.64006e+08	4.45487e+08	4.77499e+08	2.27379e+07	1.97897e+07	1.89299e+07	2.26826e+07	2.13891e+07	2.01084e+07	4.73702e+08	2.09396e+07	-4.49967	2.92004e-05	8.33623e-05	2.20712	359.136	541.397	9.02	--	Rosmarinic acid	--	2.31998	C18H16O8	MS1	Cinnamic acids and derivatives	537-15-5	HMDB0003572	C01850	ko00350//Tyrosine metabolism	Amino acid metabolism	Metabolism
NEG_M316T659	4.4552e+08	4.98216e+08	5.26117e+08	4.85275e+08	5.00478e+08	5.31942e+08	2.49601e+07	2.19635e+07	2.01055e+07	2.05938e+07	2.01493e+07	1.97765e+07	4.97925e+08	2.12581e+07	-4.54984	4.49936e-12	1.20274e-10	2.36294	316.054	659.098	10.98	--	--	--	--	--	--	--	--	--	-	-	-	-
NEG_M581T654_1	1.05364e+08	2.2338e+08	1.72571e+08	1.45823e+08	1.64585e+08	1.76317e+08	7.24569e+06	4.81736e+06	7.42192e+06	7.75694e+06	4.53221e+06	6.88044e+06	1.64673e+08	6.44243e+06	-4.67586	1.60524e-06	5.84588e-06	1.33183	581.196	654.293	10.9	--	--	--	--	--	--	--	--	--	-	-	-	-
NEG_M330T730	5.72515e+08	7.15881e+08	6.66888e+08	6.48325e+08	6.27768e+08	6.51446e+08	2.63827e+07	2.71293e+07	2.4365e+07	2.65207e+07	2.44386e+07	2.23654e+07	6.47137e+08	2.52003e+07	-4.68256	1.88303e-11	3.31998e-10	2.69754	330.07	730.461	12.17	--	--	--	--	--	--	--	--	--	-	-	-	-
NEG_M403T305	2.47026e+08	2.47357e+08	2.38024e+08	2.71344e+08	2.30677e+08	2.25732e+08	1.22801e+07	3.16859e+06	9.41169e+06	1.08354e+07	1.17292e+07	9.12152e+06	2.4336e+08	9.42441e+06	-4.69054	9.49018e-12	2.01341e-10	1.65488	403.124	304.709	5.08	--	--	--	--	--	--	--	--	--	-	-	-	-
NEG_M329T730	3.26683e+09	3.85026e+09	3.53329e+09	3.48854e+09	3.77721e+09	3.64154e+09	1.41555e+08	1.47141e+08	1.32536e+08	1.41039e+08	1.34099e+08	1.34172e+08	3.59295e+09	1.38423e+08	-4.69801	2.26809e-12	7.43381e-11	6.36325	329.067	730.461	12.17	--	--	--	--	--	--	--	--	--	-	-	-	-
NEG_M299T649	1.30585e+08	1.36356e+08	1.47511e+08	1.28944e+08	1.33327e+08	1.39372e+08	4.41301e+06	4.56425e+06	4.54646e+06	7.18175e+06	6.68933e+06	3.69332e+06	1.36016e+08	5.18135e+06	-4.7143	5.38447e-13	2.52576e-11	1.23875	299.056	649.337	10.82	--	--	--	--	--	--	--	--	--	-	-	-	-
NEG_M207T587	2.65163e+08	3.04498e+08	2.93204e+08	2.85637e+08	2.7429e+08	3.05878e+08	1.09857e+07	9.66774e+06	1.39421e+07	1.04117e+07	1.00284e+07	9.68439e+06	2.88112e+08	1.07867e+07	-4.73931	1.62566e-12	5.85826e-11	1.80298	207.067	586.815	9.78	--	--	--	--	--	--	--	--	--	-	-	-	-
NEG_M409T383	9.45142e+07	1.20941e+08	1.47805e+08	1.20952e+08	6.77051e+07	1.34047e+08	4.15283e+06	3.57078e+06	3.35482e+06	4.21997e+06	5.69212e+06	4.65013e+06	1.14327e+08	4.27344e+06	-4.74163	2.9667e-06	1.02769e-05	1.10662	409.085	382.692	6.38	--	--	--	--	--	--	--	--	--	-	-	-	-
NEG_M358T542	2.71937e+09	2.6845e+09	2.34672e+09	2.61517e+09	2.76823e+09	2.71521e+09	1.39115e+07	1.16525e+08	1.15058e+08	1.09312e+08	1.16315e+08	1.18183e+08	2.64153e+09	9.82173e+07	-4.74925	2.7105e-12	8.50233e-11	5.45996	358.13	541.564	9.03	--	--	--	--	--	--	--	--	--	-	-	-	-
NEG_M499T661	6.95405e+08	7.06839e+08	7.18104e+08	6.29343e+08	6.76579e+08	6.07117e+08	2.47282e+07	2.45832e+07	2.71334e+07	2.19214e+07	2.57245e+07	2.40916e+07	6.72231e+08	2.46971e+07	-4.76655	7.35888e-12	1.71027e-10	2.75376	499.306	661.034	11.02	--	Taurochenodesoxycholic acid	--	18.5562	C26H45NO6S	MS1	Steroids and steroid derivatives	516-35-8	HMDB0000951	-	-	-	-
NEG_M404T541	8.49339e+07	7.02662e+07	7.33664e+07	1.17056e+08	9.59557e+07	1.32244e+08	1.25309e+06	4.40268e+06	4.54293e+06	1.37686e+06	4.41071e+06	4.71768e+06	9.5637e+07	3.45066e+06	-4.79263	3.68194e-06	1.24927e-05	1.01181	404.139	541.234	9.02	--	--	--	--	--	--	--	--	--	-	-	-	-
NEG_M207T561	1.16489e+08	1.25496e+08	1.31214e+08	1.19001e+08	1.14458e+08	1.18369e+08	4.33084e+06	4.25544e+06	4.05929e+06	5.20141e+06	4.06412e+06	4.17034e+06	1.20838e+08	4.34691e+06	-4.79694	6.78204e-13	3.09612e-11	1.16877	207.029	561.495	9.36	Fraxetin	--	0.000126076	2.81632	C10H8O5	MS2	--	--	--	-	-	-	-
NEG_M494T208	3.18888e+07	1.44719e+08	1.257e+08	9.76021e+07	1.10253e+08	9.35381e+07	2.01304e+06	3.25324e+06	3.11301e+06	2.3346e+06	7.58716e+06	2.99869e+06	1.00617e+08	3.54996e+06	-4.82492	0.000108157	0.000273905	1.00735	494.14	208.4	3.47	--	--	--	--	--	--	--	--	--	-	-	-	-
NEG_M329T658	3.12471e+08	3.34195e+08	3.56203e+08	3.097e+08	3.16538e+08	3.46408e+08	1.21213e+07	1.19271e+07	1.09497e+07	1.16068e+07	1.05726e+07	1.06702e+07	3.29253e+08	1.13079e+07	-4.86379	2.14877e-12	7.18756e-11	1.93033	329.067	658.143	10.97	--	--	--	--	--	--	--	--	--	-	-	-	-
NEG_M285T270	4.06901e+08	7.83783e+08	1.86021e+07	2.81872e+08	6.04559e+08	1.33956e+09	1.81546e+07	4.41197e+06	9.81029e+06	2.83159e+07	5.21318e+07	3.76323e+06	5.72546e+08	1.94313e+07	-4.88094	0.0145278	0.0236262	2.10839	285.061	269.527	4.49	--	--	--	--	--	--	--	--	--	-	-	-	-
NEG_M764T622	3.63683e+08	3.13195e+08	3.18973e+08	3.22576e+08	7.98266e+08	2.99156e+08	7.5574e+06	1.83688e+07	1.31276e+07	1.31197e+07	1.15965e+07	1.61717e+07	4.02642e+08	1.33236e+07	-4.91744	0.00063331	0.00135203	1.96141	764.409	621.555	10.36	--	--	--	--	--	--	--	--	--	-	-	-	-
NEG_M177T400	1.53085e+08	1.67005e+08	1.65327e+08	1.67418e+08	1.59484e+08	1.62725e+08	4.4601e+06	4.8801e+06	7.4047e+06	3.7456e+06	6.4436e+06	3.99698e+06	1.62508e+08	5.15518e+06	-4.97834	1.16067e-14	2.28251e-12	1.35932	177.055	399.692	6.66	--	--	--	--	--	--	--	--	--	-	-	-	-
NEG_M177T590	4.64928e+08	4.91487e+08	5.22135e+08	4.87985e+08	4.92452e+08	5.20576e+08	1.21566e+07	1.1882e+07	1.12566e+07	1.21393e+07	2.90839e+07	1.11165e+07	4.96594e+08	1.46058e+07	-5.08745	1.74855e-13	1.16108e-11	2.3782	177.054	590.031	9.83	5-Hydroxyconiferyl alcohol	--	0.000398899	4.0459	C10H12O4	MS2	Phenols	-	HMDB0060398	C12205	ko01110//Biosynthesis of secondary metabolites;ko00940//Phenylpropanoid biosynthesis	Biosynthesis of other secondary metabolites;Global and overview maps	Metabolism
NEG_M764T712_2	9.24403e+07	9.43593e+07	4.23523e+07	1.27739e+08	1.19902e+08	1.28834e+08	2.27528e+06	2.28685e+06	2.09816e+06	6.25836e+06	2.34275e+06	2.17025e+06	1.00938e+08	2.90528e+06	-5.11865	2.61613e-05	7.55296e-05	1.02855	764.441	711.912	11.87	--	--	--	--	--	--	--	--	--	-	-	-	-
NEG_M356T612	1.22491e+08	1.29036e+08	1.25117e+08	1.18542e+08	1.23894e+08	7.85222e+07	4.62867e+06	3.41678e+06	4.21619e+06	1.08151e+06	4.7946e+06	1.5794e+06	1.16267e+08	3.28619e+06	-5.14488	4.34602e-08	2.26285e-07	1.13948	356.113	612.298	10.2	--	--	--	--	--	--	--	--	--	-	-	-	-
NEG_M775T572_1	1.22712e+09	5.9597e+08	6.01511e+08	4.97918e+08	6.6328e+08	2.08626e+08	3.31154e+07	1.1186e+07	1.09356e+07	2.78268e+07	1.03022e+07	8.8707e+06	6.32405e+08	1.70394e+07	-5.2139	0.0011022	0.00225332	2.43589	775.334	572.346	9.54	--	--	--	--	--	--	--	--	--	-	-	-	-
NEG_M764T621	2.86858e+08	8.76743e+08	8.80686e+08	8.45262e+08	6.00826e+08	3.52135e+08	2.29651e+07	1.18463e+07	1.95044e+07	2.10407e+07	1.6866e+07	5.96916e+06	6.40418e+08	1.63653e+07	-5.2903	0.000211176	0.000501211	2.5293	764.387	621.428	10.36	--	Beauvericin	--	6.00862	C45H57N3O9	MS1	--	--	--	-	-	-	-
NEG_M763T622	4.06244e+08	4.56433e+08	4.5509e+08	4.24187e+08	4.7073e+08	1.02631e+09	1.26065e+07	1.75722e+07	1.0453e+07	1.20164e+07	9.5165e+06	2.05779e+07	5.39833e+08	1.37904e+07	-5.29078	0.000310407	0.000712988	2.3092	763.37	621.913	10.37	--	--	--	--	--	--	--	--	--	-	-	-	-
NEG_M380T99	1.04064e+08	1.09627e+08	1.00672e+08	1.26983e+08	1.25328e+08	1.14043e+08	2.55348e+06	2.71472e+06	2.57224e+06	2.95741e+06	2.79859e+06	3.28371e+06	1.13453e+08	2.81336e+06	-5.33365	2.4678e-10	2.66199e-09	1.13597	380.084	99.0368	1.65	--	--	--	--	--	--	--	--	--	-	-	-	-
NEG_M191T442	9.84413e+07	1.01694e+08	9.80307e+07	9.56735e+07	9.55404e+07	1.03803e+08	1.89796e+06	2.65996e+06	2.63115e+06	2.2027e+06	2.44289e+06	2.58932e+06	9.88637e+07	2.404e+06	-5.36193	7.20894e-15	1.67542e-12	1.06441	191.034	442.109	7.37	--	--	--	--	--	--	--	--	--	-	-	-	-
NEG_M501T594	3.64501e+09	2.34672e+09	2.3488e+09	2.08617e+09	3.13586e+09	4.32272e+09	8.48341e+07	8.61899e+07	7.51199e+07	6.53355e+07	6.47207e+07	5.85498e+07	2.98088e+09	7.24583e+07	-5.36244	1.05669e-05	3.29288e-05	5.64546	501.32	594.262	9.9	--	--	--	--	--	--	--	--	--	-	-	-	-
NEG_M341T218	1.81707e+08	1.76962e+08	1.59868e+08	1.79789e+07	1.44108e+08	1.62933e+08	2.48243e+06	2.38889e+06	4.62148e+06	2.26962e+06	5.52667e+06	3.06207e+06	1.40593e+08	3.39186e+06	-5.3733	0.000276728	0.00064285	1.1822	341.088	218.369	3.64	--	--	--	--	--	--	--	--	--	-	-	-	-
NEG_M777T572_1	4.72271e+08	3.11525e+08	5.31366e+08	2.74942e+08	3.32101e+08	3.17213e+08	8.85598e+06	6.90474e+06	1.00201e+07	9.99278e+06	9.7984e+06	7.52849e+06	3.73236e+08	8.85008e+06	-5.39826	5.84658e-06	1.92242e-05	2.00574	777.354	571.548	9.53	--	--	--	--	--	--	--	--	--	-	-	-	-
NEG_M775T572_2	2.62469e+08	3.67607e+08	2.4117e+08	2.24167e+08	4.3832e+08	5.68532e+08	1.3446e+07	4.38439e+06	4.05023e+06	1.94518e+07	4.22644e+06	3.72539e+06	3.50377e+08	8.21404e+06	-5.41467	0.000101709	0.00025937	1.89382	775.381	572.346	9.54	--	--	--	--	--	--	--	--	--	-	-	-	-
NEG_M283T780	1.13174e+08	1.07049e+08	1.15893e+08	9.35708e+07	9.60861e+07	1.0429e+08	5.38815e+06	963061	2.65423e+06	2.88769e+06	605942	2.26441e+06	1.0501e+08	2.46058e+06	-5.41539	9.10178e-11	1.16928e-09	1.09442	283.061	779.525	12.99	--	--	--	--	--	--	--	--	--	-	-	-	-
NEG_M763T621_1	1.60407e+09	1.68197e+09	1.68277e+09	1.60074e+09	1.60339e+09	6.93956e+08	5.39179e+07	1.45149e+07	4.76304e+07	4.05309e+07	3.4524e+07	1.41882e+07	1.47782e+09	3.42177e+07	-5.43258	3.55697e-06	1.21084e-05	4.00494	763.385	621.428	10.36	--	--	--	--	--	--	--	--	--	-	-	-	-
NEG_M271T415	3.08861e+08	2.89343e+08	3.12887e+08	2.94859e+08	2.85406e+08	3.0766e+08	7.3151e+06	7.29971e+06	6.60652e+06	6.45006e+06	7.38957e+06	6.56748e+06	2.99836e+08	6.93807e+06	-5.43349	2.63763e-14	3.37155e-12	1.85441	271.082	414.824	6.91	--	--	--	--	--	--	--	--	--	-	-	-	-
NEG_M328T571	9.90816e+07	1.07381e+08	1.11483e+08	9.83359e+07	8.81739e+07	1.00835e+08	2.11336e+06	2.93577e+06	2.35758e+06	2.2486e+06	2.21224e+06	1.95545e+06	1.00882e+08	2.30383e+06	-5.45248	4.11467e-11	6.11579e-10	1.07346	328.119	570.505	9.51	--	--	--	--	--	--	--	--	--	-	-	-	-
NEG_M387T99	3.26399e+10	3.00396e+10	3.09354e+10	3.45307e+10	2.97554e+10	2.91314e+10	6.48153e+08	7.23098e+08	6.99632e+08	6.93189e+08	7.27383e+08	7.75536e+08	3.11721e+10	7.11165e+08	-5.45393	5.74731e-12	1.41961e-10	18.887	387.114	99.1107	1.65	--	--	--	--	--	--	--	--	--	-	-	-	-
NEG_M415T415	1.11914e+08	1.26927e+08	1.38232e+08	1.11124e+08	1.01204e+08	1.37088e+08	3.50704e+06	3.21163e+06	1.03339e+06	3.90717e+06	3.78209e+06	1.12701e+06	1.21082e+08	2.76139e+06	-5.45444	3.66445e-09	2.63521e-08	1.17123	415.124	414.638	6.91	--	--	--	--	--	--	--	--	--	-	-	-	-
NEG_M341T99	1.39781e+10	1.33579e+10	1.27536e+10	1.40451e+10	1.40904e+10	1.26144e+10	3.0403e+08	3.13284e+08	2.74461e+08	2.97935e+08	3.23121e+08	3.28729e+08	1.34732e+10	3.06927e+08	-5.45606	3.52634e-13	1.89791e-11	12.4285	341.108	99.1107	1.65	--	--	--	--	--	--	--	--	--	-	-	-	-
NEG_M776T572	1.71976e+09	1.12666e+09	1.18228e+09	4.76257e+08	1.54549e+09	1.04062e+09	2.51689e+07	3.42613e+07	2.18472e+07	3.21765e+07	2.42176e+07	1.9236e+07	1.18184e+09	2.61512e+07	-5.49801	6.72423e-05	0.000177496	3.49836	776.371	572.01	9.53	--	--	--	--	--	--	--	--	--	-	-	-	-
NEG_M409T100_1	1.48246e+08	1.48784e+08	2.21757e+08	1.56018e+08	1.8004e+08	1.18125e+08	3.53981e+06	3.14499e+06	2.70782e+06	3.73688e+06	3.46702e+06	4.87183e+06	1.62162e+08	3.57806e+06	-5.50211	6.53472e-07	2.58008e-06	1.33837	409.083	100.371	1.67	--	--	--	--	--	--	--	--	--	-	-	-	-
NEG_M388T99	4.83633e+09	4.70809e+09	4.52999e+09	5.07908e+09	4.19738e+09	4.53181e+09	9.47266e+07	1.00952e+08	9.8343e+07	1.00903e+08	9.86643e+07	1.11848e+08	4.64711e+09	1.00906e+08	-5.52525	5.09496e-12	1.28869e-10	7.29697	388.118	99.1107	1.65	--	--	--	--	--	--	--	--	--	-	-	-	-
NEG_M405T99	2.33408e+08	2.41943e+08	1.93526e+08	2.1733e+08	2.89268e+08	5.34144e+07	5.353e+06	3.23493e+06	4.91327e+06	4.44811e+06	3.60488e+06	4.13587e+06	2.04815e+08	4.28168e+06	-5.58	0.000117371	0.000295478	1.44678	405.106	99.1946	1.65	--	--	--	--	--	--	--	--	--	-	-	-	-
NEG_M581T654_2	6.61825e+07	1.31433e+08	2.09894e+08	2.03287e+08	2.038e+08	2.64706e+08	2.04095e+06	3.71093e+06	1.94701e+06	6.51233e+06	5.69889e+06	1.74156e+06	1.79884e+08	3.60861e+06	-5.63948	0.000105956	0.000269261	1.35751	581.211	654.264	10.9	--	--	--	--	--	--	--	--	--	-	-	-	-
NEG_M237T83	1.27046e+08	1.24197e+08	1.22084e+08	1.24647e+08	1.10766e+08	1.03958e+08	694944	1.05773e+06	4.01841e+06	5.65257e+06	1.23244e+06	998317	1.18783e+08	2.27574e+06	-5.70585	3.77428e-11	5.74341e-10	1.1671	237.061	83.2396	1.39	3-Deoxy-D-manno-octulosonate	--	0.0213851	3.46686	C8H14O8	MS2	--	--	--	C01187	ko01100//Metabolic pathways	Global and overview maps	Metabolism
NEG_M763T712_2	2.5511e+08	2.61104e+08	3.2268e+08	2.55447e+08	2.40417e+08	2.59703e+08	5.18177e+06	4.90473e+06	4.76811e+06	5.10711e+06	4.87655e+06	4.94486e+06	2.65744e+08	4.96386e+06	-5.74243	7.91097e-10	7.07147e-09	1.74188	763.433	712.257	11.87	--	Digitoxin	--	7.30439	C41H64O13	MS1	Steroids and steroid derivatives	71-63-6	HMDB0015468	-	-	-	-
NEG_M763T621_2	1.89928e+09	1.74604e+09	1.76031e+09	1.71747e+09	1.52674e+09	2.16563e+09	2.10092e+07	4.50163e+07	1.54198e+07	3.86273e+07	3.54558e+07	4.38169e+07	1.80258e+09	3.32242e+07	-5.76168	1.94913e-09	1.51688e-08	4.53334	763.4	621.424	10.36	--	--	--	--	--	--	--	--	--	-	-	-	-
NEG_M500T532_2	1.45331e+08	2.51831e+08	2.40885e+08	2.20266e+08	2.40085e+08	2.42667e+08	4.89778e+06	3.5242e+06	5.46684e+06	3.65096e+06	3.66349e+06	3.44284e+06	2.23511e+08	4.10769e+06	-5.76588	9.28433e-08	4.45317e-07	1.58481	500.221	531.527	8.86	--	--	--	--	--	--	--	--	--	-	-	-	-
NEG_M775T571_2	4.01435e+09	1.28978e+09	4.33032e+09	3.71608e+09	3.64648e+09	3.78474e+09	6.02352e+07	5.64961e+07	5.48034e+07	7.31775e+07	5.71774e+07	4.81852e+07	3.46363e+09	5.83458e+07	-5.89151	1.78501e-05	5.31553e-05	6.07919	775.367	571.499	9.52	--	--	--	--	--	--	--	--	--	-	-	-	-
NEG_M343T735	5.58721e+08	6.03738e+08	6.38626e+08	5.97664e+08	5.39423e+08	6.17436e+08	9.6425e+06	5.03755e+06	1.08532e+07	9.22517e+06	1.5012e+07	8.43465e+06	5.92601e+08	9.70085e+06	-5.93281	3.42466e-12	9.94904e-11	2.61318	343.082	735.313	12.26	--	--	--	--	--	--	--	--	--	-	-	-	-
NEG_M499T532_1	1.17316e+09	8.33104e+08	1.3187e+09	1.16227e+09	1.2481e+09	1.21852e+09	2.09699e+07	1.95994e+07	2.21092e+07	1.94369e+07	1.2694e+07	1.79733e+07	1.15898e+09	1.87971e+07	-5.9462	1.40442e-08	8.51815e-08	3.62778	499.217	532.386	8.87	--	--	--	--	--	--	--	--	--	-	-	-	-
NEG_M775T571_1	7.15738e+08	4.40081e+09	4.117e+09	2.39708e+09	4.02233e+09	4.00842e+09	8.85219e+07	5.75863e+07	5.2157e+07	2.11156e+07	5.38244e+07	4.41827e+07	3.2769e+09	5.2898e+07	-5.95297	0.000270454	0.000628559	5.72942	775.347	571.337	9.52	--	--	--	--	--	--	--	--	--	-	-	-	-
NEG_M777T572_2	4.96615e+08	6.02208e+08	6.31577e+08	5.58729e+08	4.22138e+08	4.41829e+08	9.62248e+06	4.67381e+06	7.56678e+06	1.08878e+07	1.09445e+07	6.67169e+06	5.25516e+08	8.39451e+06	-5.96814	4.06452e-08	2.13366e-07	2.43773	777.372	571.512	9.53	--	--	--	--	--	--	--	--	--	-	-	-	-
NEG_M631T709	1.26176e+08	1.41271e+08	1.3444e+08	1.32997e+08	7.43006e+07	7.16639e+07	1.10437e+06	2.94981e+06	2.17282e+06	2.08697e+06	1.82872e+06	449994	1.13475e+08	1.76545e+06	-6.00619	6.10412e-06	1.99555e-05	1.11009	631.384	709.362	11.82	--	--	--	--	--	--	--	--	--	-	-	-	-
NEG_M378T99	4.02608e+08	4.02554e+08	3.96095e+08	4.53391e+08	4.52686e+08	3.93434e+08	5.77872e+06	6.20938e+06	5.7714e+06	6.65883e+06	7.3647e+06	5.37002e+06	4.16795e+08	6.19217e+06	-6.07275	7.41978e-12	1.71662e-10	2.19275	378.089	99.0374	1.65	--	--	--	--	--	--	--	--	--	-	-	-	-
NEG_M209T375	1.13957e+08	1.31321e+08	1.21363e+08	1.33765e+08	1.13309e+08	1.45123e+08	2.25566e+06	637354	1.79261e+06	2.29072e+06	2.27096e+06	1.97531e+06	1.26473e+08	1.87044e+06	-6.07931	3.05269e-10	3.18539e-09	1.20524	209.045	374.529	6.24	--	--	--	--	--	--	--	--	--	-	-	-	-
NEG_M191T537	7.02914e+08	8.19238e+08	8.75085e+08	7.48597e+08	8.1245e+08	8.21155e+08	1.26892e+07	1.27111e+07	1.09016e+07	1.17316e+07	1.12792e+07	1.08809e+07	7.96573e+08	1.16989e+07	-6.08936	2.43468e-11	4.13572e-10	3.02997	191.033	537.178	8.95	Scopoletin	--	5.2e-09	7.91148	C10H8O4	MS2	Coumarins and derivatives	92-61-5	HMDB0034344	C01752	ko01110//Biosynthesis of secondary metabolites;ko00940//Phenylpropanoid biosynthesis	Biosynthesis of other secondary metabolites;Global and overview maps	Metabolism
NEG_M301T718	1.54493e+09	1.64017e+09	1.6661e+09	1.59622e+09	1.59376e+09	1.61157e+09	2.39128e+07	2.31749e+07	2.29252e+07	2.80846e+07	2.07217e+07	2.15607e+07	1.60879e+09	2.33967e+07	-6.10353	5.21229e-16	2.96116e-13	4.31591	301.071	717.816	11.96	--	--	--	--	--	--	--	--	--	-	-	-	-
NEG_M485T820	1.49852e+08	2.80897e+08	2.87793e+08	2.86063e+08	3.12555e+08	2.76829e+08	3.88441e+06	3.85461e+06	3.49693e+06	4.16935e+06	3.45823e+06	3.43771e+06	2.65665e+08	3.71687e+06	-6.15937	6.34686e-07	2.50978e-06	1.72046	485.324	819.5	13.66	--	--	--	--	--	--	--	--	--	-	-	-	-
NEG_M344T735	1.13265e+08	1.18584e+08	1.23088e+08	1.1371e+08	1.11356e+08	1.18883e+08	2.83776e+06	460235	425610	469561	491013	4.9363e+06	1.16481e+08	1.60341e+06	-6.18281	5.23881e-14	4.85096e-12	1.16127	344.086	734.853	12.25	--	--	--	--	--	--	--	--	--	-	-	-	-
NEG_M615T684_1	1.20614e+09	1.14313e+09	1.29306e+09	1.32453e+09	1.12083e+09	1.18048e+09	1.92493e+07	1.48178e+07	1.86594e+07	1.9704e+07	1.87998e+07	5.45981e+06	1.21136e+09	1.6115e+07	-6.23208	6.89345e-12	1.62425e-10	3.74076	615.351	684.17	11.4	--	--	--	--	--	--	--	--	--	-	-	-	-
NEG_M285T778	7.36289e+08	7.47e+08	8.07808e+08	6.57197e+08	7.24124e+08	7.96974e+08	1.45604e+07	1.34428e+07	1.26687e+07	3.31888e+06	1.18884e+07	2.98296e+06	7.44899e+08	9.81034e+06	-6.2466	1.60471e-11	2.95695e-10	2.93298	285.077	777.564	12.96	--	--	--	--	--	--	--	--	--	-	-	-	-
NEG_M387T112	5.31408e+09	4.78999e+09	1.3634e+09	8.4985e+08	5.55171e+09	4.94708e+09	7.06705e+07	7.10663e+07	6.56893e+07	1.26145e+07	1.23013e+07	5.97294e+07	3.80269e+09	4.86785e+07	-6.28759	0.00143448	0.00286615	5.98281	387.115	111.798	1.86	--	--	--	--	--	--	--	--	--	-	-	-	-
NEG_M793T572	4.46731e+08	3.64011e+08	3.44083e+08	4.34583e+08	4.45754e+08	1.43577e+08	6.71906e+06	6.65048e+06	2.64201e+06	2.91969e+06	6.19995e+06	2.33464e+06	3.63123e+08	4.57764e+06	-6.30971	1.9299e-05	5.71041e-05	1.97202	793.376	572.346	9.54	--	--	--	--	--	--	--	--	--	-	-	-	-
NEG_M343T99	3.5808e+08	3.41923e+08	3.63131e+08	3.92794e+08	3.56973e+08	3.36377e+08	2.86025e+06	3.47792e+06	6.81821e+06	6.84876e+06	3.46602e+06	2.71473e+06	3.58213e+08	4.36431e+06	-6.35892	9.83941e-13	4.02891e-11	2.03676	343.115	99.1107	1.65	--	--	--	--	--	--	--	--	--	-	-	-	-
NEG_M500T532_1	6.60779e+08	6.93892e+08	7.52513e+08	5.85017e+08	5.13143e+08	5.09202e+08	1.1364e+07	8.44268e+06	1.10714e+07	2.73891e+06	2.65428e+06	8.53748e+06	6.19091e+08	7.46812e+06	-6.37326	3.42752e-08	1.837e-07	2.65234	499.719	532.423	8.87	--	Taurodeoxycholic acid	--	28.7162	C26H45NO6S	MS1	Steroids and steroid derivatives	516-50-7	HMDB0000896	-	-	-	-
NEG_M616T684_2	8.4778e+07	3.4108e+08	1.21389e+08	3.65056e+08	3.0982e+08	1.86148e+08	2.25915e+06	6.01223e+06	2.15184e+06	2.21347e+06	2.01115e+06	2.19852e+06	2.34712e+08	2.80773e+06	-6.38534	0.000785351	0.00164435	1.50634	616.367	684.228	11.4	--	--	--	--	--	--	--	--	--	-	-	-	-
NEG_M341T112	2.23358e+09	2.14524e+09	6.06134e+08	6.53043e+08	2.61926e+09	2.20208e+09	3.20169e+07	3.08759e+07	2.69161e+07	5.69689e+06	5.6118e+06	2.39352e+07	1.74322e+09	2.08421e+07	-6.38611	0.000723295	0.00152629	4.11657	341.108	111.637	1.86	Trehalose	--	5.62e-07	2.78119	C12H22O11	MS2	Organooxygen compounds	99-20-7	HMDB0000975	C01083	ko01100//Metabolic pathways;ko01110//Biosynthesis of secondary metabolites;ko02010//ABC transporters;ko00500//Starch and sucrose metabolism	Carbohydrate metabolism;Global and overview maps;Membrane transport	Environmental Information Processing;Metabolism
NEG_M388T111	7.50915e+08	7.7092e+08	2.15251e+08	1.31975e+08	7.63091e+08	7.64024e+08	1.04806e+07	9.87763e+06	8.7393e+06	1.77665e+06	1.70677e+06	7.90437e+06	5.66029e+08	6.74755e+06	-6.39037	0.00116315	0.00236685	2.3211	388.117	111.476	1.86	--	--	--	--	--	--	--	--	--	-	-	-	-
NEG_M793T617_2	1.31301e+08	8.58777e+07	1.65956e+08	1.5877e+08	1.51315e+08	1.43988e+08	2.61157e+06	1.02309e+06	2.38621e+06	2.0193e+06	977017	946535	1.39535e+08	1.66062e+06	-6.39276	3.74965e-07	1.55113e-06	1.25047	793.45	616.916	10.28	--	--	--	--	--	--	--	--	--	-	-	-	-
NEG_M307T415	9.78799e+07	1.09655e+08	1.03445e+08	1.21055e+08	1.11327e+08	9.52383e+07	2.05974e+06	622363	1.61812e+06	590551	1.90833e+06	643170	1.06433e+08	1.24038e+06	-6.42302	1.15472e-10	1.41697e-09	1.10821	307.056	414.574	6.91	--	--	--	--	--	--	--	--	--	-	-	-	-
NEG_M631T727_1	2.76469e+09	2.67325e+09	2.87296e+09	2.81115e+09	1.52796e+09	2.87848e+09	4.64077e+07	3.46852e+07	2.89136e+07	2.7989e+07	2.62459e+07	1.2721e+07	2.58808e+09	2.94937e+07	-6.45533	3.06848e-07	1.2977e-06	5.39101	631.383	727.393	12.12	--	--	--	--	--	--	--	--	--	-	-	-	-
NEG_M342T99	1.96306e+09	1.84563e+09	1.79047e+09	2.00684e+09	1.89538e+09	1.68967e+09	1.07407e+07	3.95128e+07	9.39702e+06	1.09785e+07	1.203e+07	4.28305e+07	1.86517e+09	2.09149e+07	-6.47863	3.27015e-12	9.6649e-11	4.64858	342.112	99.0455	1.65	--	Melibiose	--	0.536154	C12H22O11	MS1	Organooxygen compounds	585-99-9	HMDB0000048	C05402	ko02010//ABC transporters;ko00052//Galactose metabolism	Carbohydrate metabolism;Membrane transport	Environmental Information Processing;Metabolism
NEG_M287T425	7.56873e+08	8.2156e+08	8.07085e+08	7.86806e+08	7.73621e+08	8.43065e+08	8.14582e+06	9.28729e+06	8.93197e+06	9.26551e+06	7.84976e+06	8.74767e+06	7.98168e+08	8.70467e+06	-6.51876	3.60221e-14	3.91972e-12	3.04443	286.986	425.49	7.09	--	--	--	--	--	--	--	--	--	-	-	-	-
NEG_M371T374	1.90232e+08	2.08743e+08	1.93657e+08	3.79213e+08	1.78324e+08	2.29679e+08	1.46463e+06	5.20655e+06	1.35908e+06	4.24918e+06	1.5077e+06	1.20325e+06	2.29975e+08	2.4984e+06	-6.52433	2.29982e-05	6.7079e-05	1.56756	371.098	374.168	6.24	--	--	--	--	--	--	--	--	--	-	-	-	-
NEG_M500T661	2.20985e+08	2.43953e+08	2.54683e+08	2.20139e+08	2.40153e+08	2.33769e+08	2.21508e+06	2.21622e+06	2.19771e+06	2.38518e+06	2.29495e+06	3.79782e+06	2.35614e+08	2.51782e+06	-6.5481	1.32015e-12	4.96318e-11	1.65311	500.309	661.349	11.02	--	Mupirocin	--	20.6776	C26H44O9	MS1	Fatty Acyls	12650-69-0	HMDB0014554	-	-	-	-
NEG_M265T400	4.01147e+08	4.18045e+08	4.20037e+08	4.17005e+08	4.11144e+08	4.21809e+08	1.50172e+06	6.32317e+06	5.37068e+06	6.16056e+06	5.86381e+06	1.36196e+06	4.14864e+08	4.43032e+06	-6.54909	2.46688e-17	4.20438e-14	2.19626	265.073	399.787	6.66	--	--	--	--	--	--	--	--	--	-	-	-	-
NEG_M267T83	1.68935e+08	1.70329e+08	1.69376e+08	1.48761e+08	1.63708e+08	1.42538e+08	1.3481e+06	1.76592e+06	1.2306e+06	2.3251e+06	1.93216e+06	1.31443e+06	1.60608e+08	1.65272e+06	-6.60256	1.79904e-11	3.21625e-10	1.36388	267.071	82.8625	1.38	--	--	--	--	--	--	--	--	--	-	-	-	-
NEG_M631T727_2	2.00638e+09	1.02814e+09	1.87517e+09	1.93449e+09	2.52467e+09	9.86746e+08	2.91623e+07	1.49239e+07	8.14578e+06	7.90482e+06	1.83162e+07	2.54414e+07	1.72593e+09	1.73157e+07	-6.63915	3.97401e-05	0.000110413	4.27544	631.396	727.393	12.12	--	--	--	--	--	--	--	--	--	-	-	-	-
NEG_M615T684_2	5.20081e+08	9.14236e+08	1.21019e+08	6.15889e+08	8.37132e+08	8.81994e+08	8.48448e+06	9.39137e+06	2.05181e+06	7.8852e+06	5.28374e+06	5.45981e+06	6.48392e+08	6.42607e+06	-6.65679	0.000399031	0.00089681	2.54144	615.366	684.306	11.41	--	--	--	--	--	--	--	--	--	-	-	-	-
NEG_M616T684_1	3.24868e+08	4.55343e+08	5.05779e+08	4.62319e+08	4.44681e+08	4.69774e+08	2.30519e+06	7.95503e+06	7.76476e+06	2.21347e+06	2.02983e+06	2.19852e+06	4.43794e+08	4.0778e+06	-6.76596	8.38162e-09	5.43158e-08	2.25486	616.355	684.183	11.4	--	--	--	--	--	--	--	--	--	-	-	-	-
NEG_M633T726	5.13345e+07	9.81804e+07	1.84757e+08	1.90692e+08	9.45779e+07	1.6551e+08	1.01334e+06	799705	1.8473e+06	1.3459e+06	1.4308e+06	599315	1.30842e+08	1.17273e+06	-6.80181	0.000245198	0.000575356	1.14985	633.401	726.304	12.11	--	--	--	--	--	--	--	--	--	-	-	-	-
NEG_M331T729	8.48152e+07	9.93953e+07	8.50189e+07	8.79559e+07	8.75822e+07	9.17675e+07	822922	894623	798715	688086	766901	736946	8.94225e+07	784699	-6.83235	2.59093e-12	8.17742e-11	1.01925	331.072	728.628	12.14	--	Piroxicam	--	27.0694	C15H13N3O4S	MS1	Benzothiazines	36322-90-4	HMDB0014694	-	-	-	-
NEG_M221T594	1.0557e+08	1.15628e+08	1.18744e+08	1.09195e+08	1.05821e+08	1.10707e+08	2.60765e+06	630793	439726	705371	572854	708856	1.10944e+08	944209	-6.87651	2.40717e-13	1.48287e-11	1.13601	221.045	593.649	9.89	--	--	--	--	--	--	--	--	--	-	-	-	-
NEG_M667T726	1.20673e+08	8.0894e+07	9.01717e+07	8.19241e+07	8.84497e+07	1.52501e+08	1.15557e+06	1.21094e+06	1.18303e+06	282157	230388	845774	1.02436e+08	817977	-6.96844	5.47458e-06	1.81292e-05	1.05991	667.358	726.104	12.1	--	--	--	--	--	--	--	--	--	-	-	-	-
NEG_M342T112	3.13321e+08	2.93321e+08	7.94757e+07	4.81297e+07	3.48053e+08	2.8316e+08	3.52432e+06	1.14365e+06	1.00064e+06	903925	712476	3.59489e+06	2.27577e+08	1.81332e+06	-6.97158	0.00160819	0.00317479	1.46295	342.112	111.798	1.86	--	Sucrose	--	12.2947	C12H22O11	MS1	Organooxygen compounds	57-50-1	HMDB0000258	C00089	ko01100//Metabolic pathways;ko02010//ABC transporters;ko00052//Galactose metabolism;ko00500//Starch and sucrose metabolism	Carbohydrate metabolism;Global and overview maps;Membrane transport	Environmental Information Processing;Metabolism
NEG_M792T617_1	3.72843e+09	4.38087e+09	4.07604e+09	5.52638e+09	1.91791e+09	2.2019e+09	3.8929e+07	2.27859e+07	3.21532e+07	2.36803e+07	2.65115e+07	2.79072e+07	3.63859e+09	2.86612e+07	-6.98814	7.16306e-05	0.000188399	6.17189	792.383	616.585	10.28	--	--	--	--	--	--	--	--	--	-	-	-	-
NEG_M389T99	1.11987e+09	1.10259e+09	1.1051e+09	1.17257e+09	9.14048e+08	1.06796e+09	1.94035e+07	5.91312e+06	5.12328e+06	5.74725e+06	6.95502e+06	6.7997e+06	1.08036e+09	8.32365e+06	-7.02007	4.40185e-11	6.43734e-10	3.53974	389.121	99.0368	1.65	--	trans-Piceid	--	8.11495	C20H22O8	MS1	Stilbenes	27208-80-6	HMDB0030564	-	-	-	-
NEG_M508T456	3.09534e+08	1.99677e+08	2.9178e+08	3.26211e+08	3.15334e+08	3.65714e+08	2.19377e+06	1.56765e+06	2.53274e+06	1.95871e+06	3.62914e+06	1.93606e+06	3.01375e+08	2.30301e+06	-7.0319	1.20659e-07	5.58359e-07	1.84885	508.179	456.407	7.61	--	--	--	--	--	--	--	--	--	-	-	-	-
NEG_M192T537	7.71077e+07	8.71049e+07	9.24106e+07	8.08741e+07	9.1497e+07	8.93409e+07	275268	1.21162e+06	999418	249949	268187	917374	8.63892e+07	653636	-7.04622	1.09706e-11	2.24079e-10	1.00182	192.037	537.031	8.95	--	--	--	--	--	--	--	--	--	-	-	-	-
NEG_M494T470	8.87596e+07	1.26597e+08	2.63768e+08	9.14102e+07	5.42483e+07	1.81606e+08	777734	1.9351e+06	726786	1.7478e+06	481760	379166	1.34398e+08	1.00806e+06	-7.05879	0.00165723	0.00326402	1.12147	494.176	470.019	7.83	--	--	--	--	--	--	--	--	--	-	-	-	-
NEG_M809T615_1	2.05532e+08	2.49625e+08	2.32967e+08	1.9147e+08	5.6847e+08	2.42327e+08	3.82759e+06	1.81175e+06	1.81766e+06	1.79319e+06	1.59854e+06	1.38053e+06	2.81732e+08	2.03821e+06	-7.11088	0.000705285	0.0014926	1.6589	809.375	615.294	10.25	--	--	--	--	--	--	--	--	--	-	-	-	-
NEG_M632T726	1.16493e+09	1.00258e+09	1.21237e+09	1.04542e+09	8.08259e+08	1.14798e+09	6.45411e+06	1.46633e+07	3.28624e+06	1.19235e+07	6.45154e+06	2.68543e+06	1.06359e+09	7.57734e+06	-7.13304	7.76103e-09	5.09399e-08	3.49485	632.385	726.173	12.1	--	--	--	--	--	--	--	--	--	-	-	-	-
NEG_M791T616_2	4.98987e+09	2.12529e+09	3.22306e+09	2.71108e+09	1.84989e+09	1.75427e+09	2.71397e+07	1.01298e+07	9.49428e+06	2.13885e+07	1.72851e+07	1.96708e+07	2.77558e+09	1.7518e+07	-7.3078	0.000246899	0.000578139	5.30633	791.411	615.738	10.26	--	--	--	--	--	--	--	--	--	-	-	-	-
NEG_M791T617_1	1.15031e+10	9.1049e+09	8.46446e+09	1.13504e+10	9.07118e+09	8.17372e+09	8.32038e+07	6.87622e+07	4.69562e+07	4.67853e+07	5.69417e+07	4.13554e+07	9.61129e+09	5.73341e+07	-7.38919	1.74429e-08	1.02748e-07	10.4983	791.379	616.631	10.28	--	--	--	--	--	--	--	--	--	-	-	-	-
NEG_M389T112	1.76633e+08	1.68908e+08	4.46873e+07	2.82279e+07	1.58925e+08	1.71481e+08	2.12696e+06	549545	536014	570090	331431	340955	1.2481e+08	742500	-7.39313	0.00131022	0.00264058	1.09007	389.12	111.844	1.86	--	--	--	--	--	--	--	--	--	-	-	-	-
NEG_M445T360	5.72949e+08	5.87661e+08	5.72527e+08	5.92882e+08	5.04632e+08	5.54483e+08	4.89631e+06	4.51891e+06	1.63552e+06	1.84427e+06	1.51732e+06	5.48807e+06	5.64189e+08	3.31673e+06	-7.41027	1.19408e-12	4.66055e-11	2.5642	445.137	360.425	6.01	--	--	--	--	--	--	--	--	--	-	-	-	-
NEG_M808T495	1.37766e+08	3.56567e+08	3.50331e+08	3.3537e+08	3.0545e+08	4.62969e+08	1.12533e+06	3.18327e+06	2.50276e+06	2.3017e+06	1.2343e+06	1.01073e+06	3.24742e+08	1.89301e+06	-7.42247	2.16585e-05	6.34612e-05	1.869	808.396	494.801	8.25	--	--	--	--	--	--	--	--	--	-	-	-	-
NEG_M485T725	1.74412e+08	1.43097e+08	1.59003e+08	1.70173e+08	1.80929e+08	1.7801e+08	1.71015e+06	2.24343e+06	452163	449883	443429	502342	1.67604e+08	966900	-7.43747	6.30011e-11	8.52181e-10	1.39544	485.326	725.475	12.09	--	--	--	--	--	--	--	--	--	-	-	-	-
NEG_M633T727	2.77191e+08	2.62654e+08	2.73518e+08	2.12009e+08	2.71072e+08	2.06001e+08	1.01402e+06	799705	2.44857e+06	1.58858e+06	1.89356e+06	599315	2.50407e+08	1.39062e+06	-7.4924	3.97732e-09	2.82838e-08	1.69927	633.39	727.27	12.12	--	--	--	--	--	--	--	--	--	-	-	-	-
NEG_M379T597	2.32763e+08	7.52186e+07	2.11091e+08	5.93417e+07	2.42913e+08	8.1718e+07	887851	544810	919590	855700	635661	995198	1.50508e+08	806468	-7.544	0.00176134	0.0034452	1.18731	379.012	596.549	9.94	--	--	--	--	--	--	--	--	--	-	-	-	-
NEG_M809T495_2	8.20823e+07	1.66546e+08	8.24742e+07	1.2543e+08	7.31009e+07	1.20565e+08	770274	318120	921688	238138	289810	873457	1.08366e+08	568581	-7.57434	2.4167e-05	7.01935e-05	1.07916	809.402	494.618	8.24	--	--	--	--	--	--	--	--	--	-	-	-	-
[truncated: 32 more rows]

## Sheet: Root-vs-Leaf
name	Root-1	Root-2	Root-3	Root-4	Root-5	Root-6	Leaf-1	Leaf-2	Leaf-3	Leaf-4	Leaf-5	Leaf-6	control_mean	case_mean	log2_FC(case_mean/control_mean)	Pvalue	fdr	vip	mz	rt	rtmin	MS2_name	MS1_name	identify.pvalue	ppm	formula	MS_type	Class	CAS	HMDB	C_ID	Pathway	KEGG_B_class	KEGG_A_class
[truncated: 1,418 more rows]

[truncated: 4 more sheets: Root-vs-Seed, Stem-vs-Leaf, Stem-vs-Seed, Leaf-vs-Seed]
